# Supplementary material for: Restriction-modification systems have shaped the evolution and distribution of plasmids across bacteria
Source: Nucleic Acids Res. 2023 May 31;51(13):6806–18. doi: 10.1093/nar/gkad452 (PMC10359461; doi:10.1093/nar/gkad452)
Supplement: gkad452_Supplemental_Files [file gkad452_supplemental_files.zip]

Archive with 7 entries (7 files):
- SuppDataS1 RM-supplementary.pdf
- SuppDataS2-putative-RMS.csv
- SuppDataS3-species-ftps.csv
- SuppDataS4-4-kmer-db.csv
- SuppDataS5-5-kmer-db.csv
- SuppDataS6-6-kmer-db.csv
- SuppDataS7-16S-species.nwk
