# Supplementary material for: Restriction-modification systems have shaped the evolution and distribution of plasmids across bacteria
Source: Nucleic Acids Res. 2023 May 31;51(13):6806–18. doi: 10.1093/nar/gkad452 (PMC10359461; doi:10.1093/nar/gkad452)
Supplement: gkad452_Supplemental_Files [file gkad452_supplemental_files.zip › SuppDataS2-putative-RMS.csv]

sequence	contig	contig_description	pos_MT	pos_RE	prot_MT	prot_RE	hit_MT	sim_MT	loc_MT	hit_RE	sim_RE	loc_RE
TGGCCA	AcBa.1122.00012.0001	unknown	900	899	AcBa.1122.00012.0001i_00900	AcBa.1122.00012.0001i_00899	REBASE:M.Aba78III	99.655	unknown	REBASE:EcoR7ORF1275P	52.811	unknown
CCNGG	AcBa.1122.00016.0001	unknown	1655	1654	AcBa.1122.00016.0001i_01655	AcBa.1122.00016.0001i_01654	REBASE:M.AbaMSP416ORF10551P	100.000	unknown	REBASE:AbaM1753ORFEP	99.820	unknown
CCWWGG	AcBa.1122.00029.0001	unknown	206	207	AcBa.1122.00029.0001i_00206	AcBa.1122.00029.0001i_00207	REBASE:M.Aba307ORF209P	100.000	unknown	REBASE:Aba307ORF209P	100.000	unknown
GGCC	AcBa.1122.00048.0001	unknown	1483	1485	AcBa.1122.00048.0001i_01483	AcBa.1122.00048.0001i_01485	REBASE:M.Aba17ORF7600P	100.000	unknown	REBASE:Aba17ORF7600P	100.000	unknown
RGATCY	AcBa.1122.00051.0001	unknown	2111	2113	AcBa.1122.00051.0001i_02111	AcBa.1122.00051.0001i_02113	REBASE:M.Pae10299I	63.010	unknown	REBASE:Rde309IVP	60.714	unknown
CTCGAG	AcBa.1122.00061.0001	unknown	2933	2934	AcBa.1122.00061.0001i_02933	AcBa.1122.00061.0001i_02934	REBASE:M.AbaR2091ORF2984P	100.000	unknown	REBASE:AbaR2091ORF2984P	100.000	unknown
CCGG	AcBa.1122.00104.0001	unknown	2874	2875	AcBa.1122.00104.0001i_02874	AcBa.1122.00104.0001i_02875	REBASE:M.Aba1917ORF2227P	100.000	unknown	REBASE:Aba1917ORF2227P	100.000	unknown
CTCGAG	AcBa.1122.00107.0001	unknown	2932	2933	AcBa.1122.00107.0001i_02932	AcBa.1122.00107.0001i_02933	REBASE:M.AbaR2091ORF2984P	100.000	unknown	REBASE:AbaR2091ORF2984P	100.000	unknown
CTGCAG	AcBa.1122.00135.0001	unknown	41	40	AcBa.1122.00135.0001i_00041	AcBa.1122.00135.0001i_00040	REBASE:M.Pre2095ORF20585P	100.000	unknown	REBASE:Sen553ORF3809P	100.000	unknown
CCGG	AcBa.1122.00136.0001	unknown	3535	3536	AcBa.1122.00136.0001i_03535	AcBa.1122.00136.0001i_03536	REBASE:M.Hma26143ORFBP	64.748	unknown	REBASE:Btr189ORF850P	54.709	unknown
CCNGG	AcBa.1122.00159.0001	unknown	2066	2067	AcBa.1122.00159.0001i_02066	AcBa.1122.00159.0001i_02067	REBASE:M.AbaMSP416ORF10551P	100.000	unknown	REBASE:AbaM1753ORFEP	99.820	unknown
CCNGG	AcBa.1122.00161.0001	unknown	1753	1752	AcBa.1122.00161.0001i_01753	AcBa.1122.00161.0001i_01752	REBASE:M.AbaMSP416ORF10551P	100.000	unknown	REBASE:AbaM1753ORFEP	99.820	unknown
CCGG	AcBa.1122.00170.0001	unknown	664	663	AcBa.1122.00170.0001i_00664	AcBa.1122.00170.0001i_00663	REBASE:M.Aba1917ORF2227P	100.000	unknown	REBASE:Aba1917ORF2227P	100.000	unknown
CCNGG	AcBa.1122.00186.0001	unknown	1460	1459	AcBa.1122.00186.0001i_01460	AcBa.1122.00186.0001i_01459	REBASE:M.AbaMSP416ORF10551P	100.000	unknown	REBASE:AbaM1753ORFEP	99.820	unknown
GTCGAC	AcBa.1122.00204.0001	unknown	2686	2684	AcBa.1122.00204.0001i_02686	AcBa.1122.00204.0001i_02684	REBASE:M.Aba6411ORF3575P	76.246	unknown	REBASE:Pag365ORF1536P	53.005	unknown
CCNGG	AcBa.1122.00225.0001	unknown	1866	1867	AcBa.1122.00225.0001i_01866	AcBa.1122.00225.0001i_01867	REBASE:M.AbaMSP416ORF10551P	99.274	unknown	REBASE:AbaM1753ORFEP	63.555	unknown
CCGG	AcBa.1122.00227.0001	unknown	2948	2949	AcBa.1122.00227.0001i_02948	AcBa.1122.00227.0001i_02949	REBASE:M.Aba1917ORF2227P	100.000	unknown	REBASE:Aba1917ORF2227P	100.000	unknown
CCGG	AcBa.1122.00237.0003	unknown	3850	3849	AcBa.1122.00237.0003i_03850	AcBa.1122.00237.0003i_03849	REBASE:M.AbaSORF16P	99.446	unknown	REBASE:Aca1570ORFGP	99.449	unknown
CCGG	AcBa.1122.00238.0001	unknown	633	632	AcBa.1122.00238.0001i_00633	AcBa.1122.00238.0001i_00632	REBASE:M.Aba1917ORF2227P	100.000	unknown	REBASE:Aba1917ORF2227P	100.000	unknown
TGGCCA	AcBa.1122.00012.0001	unknown	900	899	AcBa.1122.00012.0001i_00900	AcBa.1122.00012.0001i_00899	REBASE:M.Aba78III	99.655	unknown	REBASE:EcoR7ORF1275P	52.811	unknown
RGATCY	AcBa.1122.00051.0001	unknown	2111	2113	AcBa.1122.00156.0001i_02111	AcBa.1122.00051.0001i_02113	REBASE:M.Bsc12489ORF311P	74.806	unknown	REBASE:Rde309IVP	60.714	unknown
CCGG	AcBa.1122.00237.0003	unknown	3850	3849	AcBa.1122.00237.0003i_03850	AcBa.1122.00237.0003i_03849	REBASE:M.AbaSORF16P	99.446	unknown	REBASE:Aca1570ORFGP	99.449	unknown
CCGG	AcBa.1122.00136.0001	unknown	3535	3536	AcBa.1122.00136.0001i_03535	AcBa.1122.00136.0001i_03536	REBASE:M.Hma26143ORFBP	64.748	unknown	REBASE:Btr189ORF850P	54.709	unknown
CCGG	AcBa.1122.00170.0001	unknown	664	663	AcBa.1122.00170.0001i_00664	AcBa.1122.00170.0001i_00663	REBASE:M.Aba1917ORF2227P	100.000	unknown	REBASE:Aba1917ORF2227P	100.000	unknown
CCGG	AcBa.1122.00104.0001	unknown	2874	2875	AcBa.1122.00121.0001i_02874	AcBa.1122.00104.0001i_02875	REBASE:M.Aba13485I	100.000	unknown	REBASE:Aba1917ORF2227P	100.000	unknown
CCGG	AcBa.1122.00238.0001	unknown	633	632	AcBa.1122.00238.0001i_00633	AcBa.1122.00238.0001i_00632	REBASE:M.Aba1917ORF2227P	100.000	unknown	REBASE:Aba1917ORF2227P	100.000	unknown
CCGG	AcBa.1122.00227.0001	unknown	2948	2949	AcBa.1122.00227.0001i_02948	AcBa.1122.00227.0001i_02949	REBASE:M.Aba1917ORF2227P	100.000	unknown	REBASE:Aba1917ORF2227P	100.000	unknown
CCWWGG	AcBa.1122.00029.0001	unknown	206	207	AcBa.1122.00029.0001i_00206	AcBa.1122.00029.0001i_00207	REBASE:M.Aba307ORF209P	100.000	unknown	REBASE:Aba307ORF209P	100.000	unknown
CCNGG	AcBa.1122.00161.0001	unknown	1753	1752	AcBa.1122.00060.0001i_01753	AcBa.1122.00161.0001i_01752	REBASE:M.Bmo27321ORF1786P	58.209	unknown	REBASE:AbaM1753ORFEP	99.820	unknown
CCNGG	AcBa.1122.00159.0001	unknown	2066	2067	AcBa.1122.00159.0001i_02066	AcBa.1122.00159.0001i_02067	REBASE:M.AbaMSP416ORF10551P	100.000	unknown	REBASE:AbaM1753ORFEP	99.820	unknown
CCNGG	AcBa.1122.00016.0001	unknown	1655	1654	AcBa.1122.00016.0001i_01655	AcBa.1122.00016.0001i_01654	REBASE:M.AbaMSP416ORF10551P	100.000	unknown	REBASE:AbaM1753ORFEP	99.820	unknown
CCNGG	AcBa.1122.00186.0001	unknown	1460	1459	AcBa.1122.00186.0001i_01460	AcBa.1122.00186.0001i_01459	REBASE:M.AbaMSP416ORF10551P	100.000	unknown	REBASE:AbaM1753ORFEP	99.820	unknown
CCNGG	AcBa.1122.00225.0001	unknown	1866	1867	AcBa.1122.00006.0001i_01866	AcBa.1122.00225.0001i_01867	REBASE:M.Bmo27321ORF1786P	58.209	unknown	REBASE:AbaM1753ORFEP	63.555	unknown
GGCC	AcBa.1122.00048.0001	unknown	1483	1485	AcBa.1122.00026.0001i_01483	AcBa.1122.00048.0001i_01485	REBASE:M.TspRQ2ORF1441P	55.705	unknown	REBASE:Aba17ORF7600P	100.000	unknown
GTCGAC	AcBa.1122.00204.0001	unknown	2686	2684	AcBa.1122.00204.0001i_02686	AcBa.1122.00204.0001i_02684	REBASE:M.Aba6411ORF3575P	76.246	unknown	REBASE:Pag365ORF1536P	53.005	unknown
CTGCAG	AcBa.1122.00135.0001	unknown	41	40	AcBa.1122.00135.0001i_00041	AcBa.1122.00135.0001i_00040	REBASE:M.Pre2095ORF20585P	100.000	unknown	REBASE:Sen553ORF3809P	100.000	unknown
CTCGAG	AcBa.1122.00107.0001	unknown	2932	2933	AcBa.1122.00107.0001i_02932	AcBa.1122.00107.0001i_02933	REBASE:M.AbaR2091ORF2984P	100.000	unknown	REBASE:AbaR2091ORF2984P	100.000	unknown
CTCGAG	AcBa.1122.00061.0001	unknown	2933	2934	AcBa.1122.00061.0001i_02933	AcBa.1122.00061.0001i_02934	REBASE:M.AbaR2091ORF2984P	100.000	unknown	REBASE:AbaR2091ORF2984P	100.000	unknown
CTGCAG	AcPi.1122.00013.0003	unknown	3979	3980	AcPi.1122.00013.0003i_03979	AcPi.1122.00013.0003i_03980	REBASE:M.AseAS74ORF19720P	100.000	unknown	REBASE:AseAS74ORF19720P	100.000	unknown
GGATC	AcPi.1122.00021.0001	unknown	3071	3072	AcPi.1122.00021.0001i_03071	AcPi.1122.00021.0001i_03072	REBASE:M.AjoXBB1ORF19225P	85.261	unknown	REBASE:Aba105ORF18070P	79.570	unknown
CCGG	AcPi.1122.00024.0003	unknown	3906	3905	AcPi.1122.00024.0003i_03906	AcPi.1122.00024.0003i_03905	REBASE:M.Aca1570ORFGP	100.000	unknown	REBASE:Aca1570ORFGP	100.000	unknown
GGATC	AcPi.1122.00021.0001	unknown	3071	3072	AcPi.1122.00021.0001i_03071	AcPi.1122.00021.0001i_03072	REBASE:M.AjoXBB1ORF19225P	85.261	unknown	REBASE:Aba105ORF18070P	79.570	unknown
CTGCAG	AcPi.1122.00013.0003	unknown	3979	3980	AcPi.1122.00013.0003i_03979	AcPi.1122.00013.0003i_03980	REBASE:M.AseAS74ORF19720P	100.000	unknown	REBASE:AseAS74ORF19720P	100.000	unknown
CCGG	AcPi.1122.00024.0003	unknown	3906	3905	AcPi.1122.00019.0004i_03906	AcPi.1122.00024.0003i_03905	REBASE:M1.GswFY3ORF5770P	70.435	unknown	REBASE:Aca1570ORFGP	100.000	unknown
CCWGG	AeHy.1122.00025.0001	unknown	3777	3776	AeHy.1122.00025.0001i_03777	AeHy.1122.00025.0001i_03776	REBASE:M.Aca75II	96.684	unknown	REBASE:Aca75IIP	97.674	unknown
CTCGAG	AeHy.1122.00029.0006	unknown	4586	4587	AeHy.1122.00029.0006i_04586	AeHy.1122.00029.0006i_04587	REBASE:M.AspNIH4II	100.000	unknown	REBASE:PaeR7I	100.000	unknown
CTCGAG	AeHy.1122.00030.0005	unknown	4907	4908	AeHy.1122.00030.0005i_04907	AeHy.1122.00030.0005i_04908	REBASE:M.AspNIH4II	100.000	unknown	REBASE:PaeR7I	100.000	unknown
CCWGG	AeHy.1122.00025.0001	unknown	3777	3776	AeHy.1122.00025.0001i_03777	AeHy.1122.00025.0001i_03776	REBASE:M.Aca75II	96.684	unknown	REBASE:Aca75IIP	97.674	unknown
CTCGAG	AeHy.1122.00029.0006	unknown	4586	4587	AeHy.1122.00029.0006i_04586	AeHy.1122.00029.0006i_04587	REBASE:M.AspNIH4II	100.000	unknown	REBASE:PaeR7I	100.000	unknown
CTCGAG	AeHy.1122.00030.0005	unknown	4907	4908	AeHy.1122.00030.0005i_04907	AeHy.1122.00030.0005i_04908	REBASE:M.AspNIH4II	100.000	unknown	REBASE:PaeR7I	100.000	unknown
CCWGG	AkMu.1122.00001.0001	unknown	778	779	AkMu.1122.00001.0001i_00778	AkMu.1122.00001.0001i_00779	REBASE:M.Ssp4354ORF2301P	75.393	unknown	REBASE:Ssp4354ORF2301P	72.634	unknown
GATC	AkMu.1122.00002.0001	unknown	1850	1851	AkMu.1122.00002.0001i_01850	AkMu.1122.00002.0001i_01851	REBASE:M2.CinSt51ORF45040P	70.775	unknown	REBASE:Cin001ORF19010P	65.753	unknown
GATC	AkMu.1122.00007.0001	unknown	854	851	AkMu.1122.00007.0001i_00854	AkMu.1122.00007.0001i_00851	REBASE:M2.Smo310ORF6650P	81.452	unknown	REBASE:Ssp35185ORF625P	73.529	unknown
GATC	AkMu.1122.00007.0001	unknown	854	852	AkMu.1122.00007.0001i_00854	AkMu.1122.00007.0001i_00852	REBASE:M2.Smo310ORF6650P	81.452	unknown	REBASE:Ssp35185ORF625P	81.481	unknown
GATC	AkMu.1122.00007.0001	unknown	849	851	AkMu.1122.00007.0001i_00849	AkMu.1122.00007.0001i_00851	REBASE:M.Ssp35185ORF625P	76.338	unknown	REBASE:Ssp35185ORF625P	73.529	unknown
GATC	AkMu.1122.00007.0001	unknown	849	852	AkMu.1122.00007.0001i_00849	AkMu.1122.00007.0001i_00852	REBASE:M.Ssp35185ORF625P	76.338	unknown	REBASE:Ssp35185ORF625P	81.481	unknown
AGTACT	AkMu.1122.00007.0001	unknown	731	730	AkMu.1122.00007.0001i_00731	AkMu.1122.00007.0001i_00730	REBASE:M.Mso21ORFMP	65.263	unknown	REBASE:Mae98ORF1317P	57.653	unknown
CCWGG	AkMu.1122.00010.0001	unknown	255	256	AkMu.1122.00010.0001i_00255	AkMu.1122.00010.0001i_00256	REBASE:M.Csy14163ORF3275P	76.963	unknown	REBASE:Ssp4354ORF2301P	72.379	unknown
CGTACG	AkMu.1122.00011.0001	unknown	679	678	AkMu.1122.00011.0001i_00679	AkMu.1122.00011.0001i_00678	REBASE:M.Cje13492II	72.500	unknown	REBASE:MmaMP1X4ORF4352P	69.611	unknown
GAATTC	AkMu.1122.00020.0001	unknown	2040	2039	AkMu.1122.00020.0001i_02040	AkMu.1122.00020.0001i_02039	REBASE:M2.Ssp35185ORF701P	81.034	unknown	REBASE:Mha29694ORF4055P	65.891	unknown
CCTTC	AkMu.1122.00021.0001	unknown	681	680	AkMu.1122.00021.0001i_00681	AkMu.1122.00021.0001i_00680	REBASE:M2.MspG5847ORF245P	88.172	unknown	REBASE:Rin50ORF31930P	54.208	unknown
CCWGG	AkMu.1122.00032.0001	unknown	889	890	AkMu.1122.00032.0001i_00889	AkMu.1122.00032.0001i_00890	REBASE:M.Ssp4354ORF2301P	75.393	unknown	REBASE:Ssp4354ORF2301P	72.634	unknown
CCWGG	AkMu.1122.00033.0001	unknown	877	878	AkMu.1122.00033.0001i_00877	AkMu.1122.00033.0001i_00878	REBASE:M.Ssp4354ORF2301P	75.393	unknown	REBASE:Ssp4354ORF2301P	72.634	unknown
AGTACT	AkMu.1122.00007.0001	unknown	731	730	AkMu.1122.00007.0001i_00731	AkMu.1122.00007.0001i_00730	REBASE:M.Mso21ORFMP	65.263	unknown	REBASE:Mae98ORF1317P	57.653	unknown
GATC	AkMu.1122.00007.0001	unknown	849	852	AkMu.1122.00007.0001i_00849	AkMu.1122.00007.0001i_00852	REBASE:M.Ssp35185ORF625P	76.338	unknown	REBASE:Ssp35185ORF625P	81.481	unknown
GATC	AkMu.1122.00007.0001	unknown	849	851	AkMu.1122.00007.0001i_00849	AkMu.1122.00007.0001i_00851	REBASE:M.Ssp35185ORF625P	76.338	unknown	REBASE:Ssp35185ORF625P	73.529	unknown
GATC	AkMu.1122.00002.0001	unknown	1850	1851	AkMu.1122.00002.0001i_01850	AkMu.1122.00002.0001i_01851	REBASE:M2.CinSt51ORF45040P	70.775	unknown	REBASE:Cin001ORF19010P	65.753	unknown
GATC	AkMu.1122.00007.0001	unknown	854	852	AkMu.1122.00007.0001i_00854	AkMu.1122.00007.0001i_00852	REBASE:M2.Smo310ORF6650P	81.452	unknown	REBASE:Ssp35185ORF625P	81.481	unknown
GATC	AkMu.1122.00007.0001	unknown	854	851	AkMu.1122.00007.0001i_00854	AkMu.1122.00007.0001i_00851	REBASE:M2.Smo310ORF6650P	81.452	unknown	REBASE:Ssp35185ORF625P	73.529	unknown
CCTTC	AkMu.1122.00021.0001	unknown	681	680	AkMu.1122.00021.0001i_00681	AkMu.1122.00021.0001i_00680	REBASE:M2.MspG5847ORF245P	88.172	unknown	REBASE:Rin50ORF31930P	54.208	unknown
GAATTC	AkMu.1122.00020.0001	unknown	2040	2039	AkMu.1122.00020.0001i_02040	AkMu.1122.00020.0001i_02039	REBASE:M2.Ssp35185ORF701P	81.034	unknown	REBASE:Mha29694ORF4055P	65.891	unknown
CGTACG	AkMu.1122.00011.0001	unknown	679	678	AkMu.1122.00011.0001i_00679	AkMu.1122.00011.0001i_00678	REBASE:M.Cje13492II	72.500	unknown	REBASE:MmaMP1X4ORF4352P	69.611	unknown
CCWGG	AkMu.1122.00001.0001	unknown	778	779	AkMu.1122.00001.0001i_00778	AkMu.1122.00001.0001i_00779	REBASE:M.Ssp4354ORF2301P	75.393	unknown	REBASE:Ssp4354ORF2301P	72.634	unknown
CCWGG	AkMu.1122.00032.0001	unknown	889	890	AkMu.1122.00032.0001i_00889	AkMu.1122.00032.0001i_00890	REBASE:M.Ssp4354ORF2301P	75.393	unknown	REBASE:Ssp4354ORF2301P	72.634	unknown
CCWGG	AkMu.1122.00010.0001	unknown	255	256	AkMu.1122.00010.0001i_00255	AkMu.1122.00010.0001i_00256	REBASE:M.Csy14163ORF3275P	76.963	unknown	REBASE:Ssp4354ORF2301P	72.379	unknown
CCWGG	AkMu.1122.00033.0001	unknown	877	878	AkMu.1122.00033.0001i_00877	AkMu.1122.00033.0001i_00878	REBASE:M.Ssp4354ORF2301P	75.393	unknown	REBASE:Ssp4354ORF2301P	72.634	unknown
GGATCC	BaAm.1122.00001.0001	unknown	2377	2375	BaAm.1122.00001.0001i_02377	BaAm.1122.00001.0001i_02375	REBASE:M.BamTA208I	100.000	unknown	REBASE:BamHI	100.000	unknown
GCWGC	BaAm.1122.00003.0001	unknown	3716	3717	BaAm.1122.00003.0001i_03716	BaAm.1122.00003.0001i_03717	REBASE:M.Bve210ORFBP	99.729	unknown	REBASE:BveUSB3ORF19345P	100.000	unknown
GGATCC	BaAm.1122.00004.0001	unknown	3218	3216	BaAm.1122.00004.0001i_03218	BaAm.1122.00004.0001i_03216	REBASE:M.BamTA208I	100.000	unknown	REBASE:BamHI	100.000	unknown
GCWGC	BaAm.1122.00005.0001	unknown	3719	3720	BaAm.1122.00005.0001i_03719	BaAm.1122.00005.0001i_03720	REBASE:M.Bve210ORFBP	99.729	unknown	REBASE:BveUSB3ORF19345P	100.000	unknown
YGGCCR	BaAm.1122.00007.0001	unknown	972	973	BaAm.1122.00007.0001i_00972	BaAm.1122.00007.0001i_00973	REBASE:M.Bve4AUORF5950P	100.000	unknown	REBASE:Bve4AUORF5950P	100.000	unknown
GCWGC	BaAm.1122.00007.0001	unknown	3442	3443	BaAm.1122.00007.0001i_03442	BaAm.1122.00007.0001i_03443	REBASE:M.BspA12020ORFBP	99.729	unknown	REBASE:R1.Bve4AUORF18360P	100.000	unknown
GCWGC	BaAm.1122.00007.0001	unknown	3442	3444	BaAm.1122.00007.0001i_03442	BaAm.1122.00007.0001i_03444	REBASE:M.BspA12020ORFBP	99.729	unknown	REBASE:Bsu117508ORF20855P	76.207	unknown
GGATCC	BaAm.1122.00008.0001	unknown	3285	3283	BaAm.1122.00008.0001i_03285	BaAm.1122.00008.0001i_03283	REBASE:M.BamTA208I	100.000	unknown	REBASE:BamHI	100.000	unknown
GGATCC	BaAm.1122.00016.0001	unknown	3238	3236	BaAm.1122.00016.0001i_03238	BaAm.1122.00016.0001i_03236	REBASE:M.BamTA208I	100.000	unknown	REBASE:BamHI	100.000	unknown
GCWGC	BaAm.1122.00017.0001	unknown	3655	3656	BaAm.1122.00017.0001i_03655	BaAm.1122.00017.0001i_03656	REBASE:M.Bve210ORFBP	99.729	unknown	REBASE:BveUSB3ORF19345P	100.000	unknown
GCWGC	BaAm.1122.00019.0001	unknown	1478	1477	BaAm.1122.00019.0001i_01478	BaAm.1122.00019.0001i_01477	REBASE:M.BveB001ORF19635P	99.729	unknown	REBASE:R1.BveGS1ORF19230P	100.000	unknown
GCWGC	BaAm.1122.00019.0001	unknown	1478	1476	BaAm.1122.00019.0001i_01478	BaAm.1122.00019.0001i_01476	REBASE:M.BveB001ORF19635P	99.729	unknown	REBASE:Bsu117508ORF20855P	76.207	unknown
CCWGG	BaAm.1122.00021.0001	unknown	1967	1965	BaAm.1122.00021.0001i_01967	BaAm.1122.00021.0001i_01965	REBASE:M.BamXK41ORF1305P	100.000	unknown	REBASE:Bam6639ORF10345P	100.000	unknown
GCWGC	BaAm.1122.00022.0001	unknown	2531	2532	BaAm.1122.00022.0001i_02531	BaAm.1122.00022.0001i_02532	REBASE:M.Bve210ORFBP	99.729	unknown	REBASE:BveUSB3ORF19345P	100.000	unknown
GCWGC	BaAm.1122.00024.0001	unknown	3608	3609	BaAm.1122.00024.0001i_03608	BaAm.1122.00024.0001i_03609	REBASE:M.Bve210ORFBP	99.729	unknown	REBASE:BveUSB3ORF19345P	100.000	unknown
GCWGC	BaAm.1122.00030.0001	unknown	3464	3465	BaAm.1122.00030.0001i_03464	BaAm.1122.00030.0001i_03465	REBASE:M.BamRD77ORF3565P	100.000	unknown	REBASE:BamRD77ORF3565P	100.000	unknown
GGATCC	BaAm.1122.00031.0001	unknown	3221	3219	BaAm.1122.00031.0001i_03221	BaAm.1122.00031.0001i_03219	REBASE:M.BamTA208I	100.000	unknown	REBASE:BamHI	100.000	unknown
GCWGC	BaAm.1122.00032.0001	unknown	876	875	BaAm.1122.00032.0001i_00876	BaAm.1122.00032.0001i_00875	REBASE:M.Bve291I	100.000	unknown	REBASE:BvesLC1ORF18740P	100.000	unknown
YGGCCR	BaAm.1122.00035.0001	unknown	2792	2791	BaAm.1122.00035.0001i_02792	BaAm.1122.00035.0001i_02791	REBASE:M.BveUSB3ORF10050P	99.200	unknown	REBASE:R2.BveUSB3ORF10050P	100.000	unknown
YGGCCR	BaAm.1122.00035.0001	unknown	2792	2790	BaAm.1122.00035.0001i_02792	BaAm.1122.00035.0001i_02790	REBASE:M.BveUSB3ORF10050P	99.200	unknown	REBASE:R1.BveUSB3ORF10050P	99.854	unknown
GCWGC	BaAm.1122.00041.0001	unknown	3997	3998	BaAm.1122.00041.0001i_03997	BaAm.1122.00041.0001i_03998	REBASE:M.BspA12020ORFBP	99.729	unknown	REBASE:R1.Bve14109ORF20520P	100.000	unknown
GCWGC	BaAm.1122.00041.0001	unknown	3997	3999	BaAm.1122.00041.0001i_03997	BaAm.1122.00041.0001i_03999	REBASE:M.BspA12020ORFBP	99.729	unknown	REBASE:Bsu117508ORF20855P	76.207	unknown
YGGCCR	BaAm.1122.00041.0001	unknown	1169	1170	BaAm.1122.00041.0001i_01169	BaAm.1122.00041.0001i_01170	REBASE:M.BveUSB3ORF10050P	98.800	unknown	REBASE:Bve4AUORF5950P	98.291	unknown
GGATCC	BaAm.1122.00042.0001	unknown	3315	3313	BaAm.1122.00042.0001i_03315	BaAm.1122.00042.0001i_03313	REBASE:M.BamTA208I	100.000	unknown	REBASE:BamHI	100.000	unknown
GTCGAC	BaAm.1122.00044.0001	unknown	2599	2600	BaAm.1122.00044.0001i_02599	BaAm.1122.00044.0001i_02600	REBASE:M.Bve206ORF19035P	100.000	unknown	REBASE:Bam1283ORF12845P	100.000	unknown
GGATCC	BaAm.1122.00047.0001	unknown	3267	3265	BaAm.1122.00047.0001i_03267	BaAm.1122.00047.0001i_03265	REBASE:M.BamTA208I	100.000	unknown	REBASE:BamHI	100.000	unknown
GGNCC	BaAm.1122.00049.0001	unknown	824	825	BaAm.1122.00049.0001i_00824	BaAm.1122.00049.0001i_00825	REBASE:M.BamW2ORFAP	100.000	unknown	REBASE:BamW2ORFAP	100.000	unknown
GTCGAC	BaAm.1122.00044.0001	unknown	2599	2600	BaAm.1122.00044.0001i_02599	BaAm.1122.00044.0001i_02600	REBASE:M.Bve206ORF19035P	100.000	unknown	REBASE:Bam1283ORF12845P	100.000	unknown
GGATCC	BaAm.1122.00047.0001	unknown	3267	3265	BaAm.1122.00047.0001i_03267	BaAm.1122.00047.0001i_03265	REBASE:M.BamTA208I	100.000	unknown	REBASE:BamHI	100.000	unknown
GGATCC	BaAm.1122.00008.0001	unknown	3285	3283	BaAm.1122.00008.0001i_03285	BaAm.1122.00008.0001i_03283	REBASE:M.BamTA208I	100.000	unknown	REBASE:BamHI	100.000	unknown
GGATCC	BaAm.1122.00042.0001	unknown	3315	3313	BaAm.1122.00042.0001i_03315	BaAm.1122.00042.0001i_03313	REBASE:M.BamTA208I	100.000	unknown	REBASE:BamHI	100.000	unknown
GGATCC	BaAm.1122.00031.0001	unknown	3221	3219	BaAm.1122.00031.0001i_03221	BaAm.1122.00031.0001i_03219	REBASE:M.BamTA208I	100.000	unknown	REBASE:BamHI	100.000	unknown
GGATCC	BaAm.1122.00001.0001	unknown	2377	2375	BaAm.1122.00001.0001i_02377	BaAm.1122.00001.0001i_02375	REBASE:M.BamTA208I	100.000	unknown	REBASE:BamHI	100.000	unknown
GGATCC	BaAm.1122.00016.0001	unknown	3238	3236	BaAm.1122.00016.0001i_03238	BaAm.1122.00016.0001i_03236	REBASE:M.BamTA208I	100.000	unknown	REBASE:BamHI	100.000	unknown
GGATCC	BaAm.1122.00004.0001	unknown	3218	3216	BaAm.1122.00004.0001i_03218	BaAm.1122.00004.0001i_03216	REBASE:M.BamTA208I	100.000	unknown	REBASE:BamHI	100.000	unknown
YGGCCR	BaAm.1122.00007.0001	unknown	972	973	BaAm.1122.00021.0001i_00972	BaAm.1122.00007.0001i_00973	REBASE:M.Pdu1735ORF3815P	59.271	unknown	REBASE:Bve4AUORF5950P	100.000	unknown
YGGCCR	BaAm.1122.00035.0001	unknown	2792	2791	BaAm.1122.00035.0001i_02792	BaAm.1122.00035.0001i_02791	REBASE:M.BveUSB3ORF10050P	99.200	unknown	REBASE:R2.BveUSB3ORF10050P	100.000	unknown
YGGCCR	BaAm.1122.00035.0001	unknown	2792	2790	BaAm.1122.00035.0001i_02792	BaAm.1122.00035.0001i_02790	REBASE:M.BveUSB3ORF10050P	99.200	unknown	REBASE:R1.BveUSB3ORF10050P	99.854	unknown
YGGCCR	BaAm.1122.00041.0001	unknown	1169	1170	BaAm.1122.00041.0001i_01169	BaAm.1122.00041.0001i_01170	REBASE:M.BveUSB3ORF10050P	98.800	unknown	REBASE:Bve4AUORF5950P	98.291	unknown
GGNCC	BaAm.1122.00049.0001	unknown	824	825	BaAm.1122.00049.0001i_00824	BaAm.1122.00049.0001i_00825	REBASE:M.BamW2ORFAP	100.000	unknown	REBASE:BamW2ORFAP	100.000	unknown
CCWGG	BaAm.1122.00021.0001	unknown	1967	1965	BaAm.1122.00021.0001i_01967	BaAm.1122.00021.0001i_01965	REBASE:M.BamXK41ORF1305P	100.000	unknown	REBASE:Bam6639ORF10345P	100.000	unknown
GCWGC	BaAm.1122.00019.0001	unknown	1478	1477	BaAm.1122.00019.0001i_01478	BaAm.1122.00019.0001i_01477	REBASE:M.BveB001ORF19635P	99.729	unknown	REBASE:R1.BveGS1ORF19230P	100.000	unknown
GCWGC	BaAm.1122.00019.0001	unknown	1478	1476	BaAm.1122.00019.0001i_01478	BaAm.1122.00019.0001i_01476	REBASE:M.BveB001ORF19635P	99.729	unknown	REBASE:Bsu117508ORF20855P	76.207	unknown
GCWGC	BaAm.1122.00017.0001	unknown	3655	3656	BaAm.1122.00017.0001i_03655	BaAm.1122.00017.0001i_03656	REBASE:M.Bve210ORFBP	99.729	unknown	REBASE:BveUSB3ORF19345P	100.000	unknown
GCWGC	BaAm.1122.00005.0001	unknown	3719	3720	BaAm.1122.00005.0001i_03719	BaAm.1122.00005.0001i_03720	REBASE:M.Bve210ORFBP	99.729	unknown	REBASE:BveUSB3ORF19345P	100.000	unknown
GCWGC	BaAm.1122.00041.0001	unknown	3997	3998	BaAm.1122.00041.0001i_03997	BaAm.1122.00041.0001i_03998	REBASE:M.BspA12020ORFBP	99.729	unknown	REBASE:R1.Bve14109ORF20520P	100.000	unknown
GCWGC	BaAm.1122.00041.0001	unknown	3997	3999	BaAm.1122.00041.0001i_03997	BaAm.1122.00041.0001i_03999	REBASE:M.BspA12020ORFBP	99.729	unknown	REBASE:Bsu117508ORF20855P	76.207	unknown
GCWGC	BaAm.1122.00030.0001	unknown	3464	3465	BaAm.1122.00030.0001i_03464	BaAm.1122.00030.0001i_03465	REBASE:M.BamRD77ORF3565P	100.000	unknown	REBASE:BamRD77ORF3565P	100.000	unknown
GCWGC	BaAm.1122.00022.0001	unknown	2531	2532	BaAm.1122.00022.0001i_02531	BaAm.1122.00022.0001i_02532	REBASE:M.Bve210ORFBP	99.729	unknown	REBASE:BveUSB3ORF19345P	100.000	unknown
GCWGC	BaAm.1122.00032.0001	unknown	876	875	BaAm.1122.00032.0001i_00876	BaAm.1122.00032.0001i_00875	REBASE:M.Bve291I	100.000	unknown	REBASE:BvesLC1ORF18740P	100.000	unknown
GCWGC	BaAm.1122.00024.0001	unknown	3608	3609	BaAm.1122.00024.0001i_03608	BaAm.1122.00024.0001i_03609	REBASE:M.Bve210ORFBP	99.729	unknown	REBASE:BveUSB3ORF19345P	100.000	unknown
GCWGC	BaAm.1122.00007.0001	unknown	3442	3443	BaAm.1122.00007.0001i_03442	BaAm.1122.00007.0001i_03443	REBASE:M.BspA12020ORFBP	99.729	unknown	REBASE:R1.Bve4AUORF18360P	100.000	unknown
GCWGC	BaAm.1122.00007.0001	unknown	3442	3444	BaAm.1122.00007.0001i_03442	BaAm.1122.00007.0001i_03444	REBASE:M.BspA12020ORFBP	99.729	unknown	REBASE:Bsu117508ORF20855P	76.207	unknown
GCWGC	BaAm.1122.00003.0001	unknown	3716	3717	BaAm.1122.00003.0001i_03716	BaAm.1122.00003.0001i_03717	REBASE:M.Bve210ORFBP	99.729	unknown	REBASE:BveUSB3ORF19345P	100.000	unknown
GCNGC	BaCe.1122.00006.0001	unknown	871	873	BaCe.1122.00006.0001i_00871	BaCe.1122.00006.0001i_00873	REBASE:M.BthGAAA07ORF11260P	100.000	unknown	REBASE:Bce86ORF5050P(Bce86ORF5050BP)	100.000	unknown
GCNGC	BaCe.1122.00006.0001	unknown	871	872	BaCe.1122.00006.0001i_00871	BaCe.1122.00006.0001i_00872	REBASE:M.BthGAAA07ORF11260P	100.000	unknown	REBASE:Bce86ORF5050P(Bce86ORF5050AP)	100.000	unknown
GATC	BaCe.1122.00007.0001	unknown	846	845	BaCe.1122.00007.0001i_00846	BaCe.1122.00007.0001i_00845	REBASE:M.Ban375ORF5405P	99.766	unknown	REBASE:Bce4084ORF1258P	98.272	unknown
GATC	BaCe.1122.00011.0001	unknown	1298	1299	BaCe.1122.00011.0001i_01298	BaCe.1122.00011.0001i_01299	REBASE:M.BceZB5JORF896P	98.595	unknown	REBASE:BspABP14ORF4750P	98.488	unknown
GATC	BaCe.1122.00011.0001	unknown	1298	1302	BaCe.1122.00011.0001i_01298	BaCe.1122.00011.0001i_01302	REBASE:M.BceZB5JORF896P	98.595	unknown	REBASE:R1.BwiMM3ORF8250P	91.498	unknown
GATC	BaCe.1122.00023.0001	unknown	840	839	BaCe.1122.00023.0001i_00840	BaCe.1122.00023.0001i_00839	REBASE:M.BceHN1ORF4700P	100.000	unknown	REBASE:BceHN1ORF4700P	100.000	unknown
GCAGGC	BaCe.1122.00025.0001	unknown	5347	5346	BaCe.1122.00025.0001i_05347	BaCe.1122.00025.0001i_05346	REBASE:M1.BceGORF5354P	100.000	unknown	REBASE:BceGORF5354P	100.000	unknown
GCAGGC	BaCe.1122.00025.0001	unknown	5348	5346	BaCe.1122.00025.0001i_05348	BaCe.1122.00025.0001i_05346	REBASE:M2.BceGORF5354P	100.000	unknown	REBASE:BceGORF5354P	100.000	unknown
GCWGC	BaCe.1122.00029.0001	unknown	838	839	BaCe.1122.00029.0001i_00838	BaCe.1122.00029.0001i_00839	REBASE:M.Bce3O2ORF4560P	99.730	unknown	REBASE:Bce3O2ORF4560P	99.630	unknown
GATC	BaCe.1122.00039.0001	unknown	3294	3293	BaCe.1122.00039.0001i_03294	BaCe.1122.00039.0001i_03293	REBASE:M.BspJH7ORF21595P	99.766	unknown	REBASE:BspJH7ORF21595P	100.000	unknown
GGCC	BaCe.1122.00039.0002	unknown	5432	5433	BaCe.1122.00039.0002i_05432	BaCe.1122.00039.0002i_05433	REBASE:M.BceWORF97P	94.940	unknown	REBASE:BceWORF97P	90.690	unknown
CCGG	BaCe.1122.00041.0001	unknown	847	848	BaCe.1122.00041.0001i_00847	BaCe.1122.00041.0001i_00848	REBASE:M1.Bth9727ORF1527P	100.000	unknown	REBASE:Bth9727ORF1527P	99.724	unknown
TGATCA	BaCe.1122.00041.0003	unknown	5727	5728	BaCe.1122.00041.0003i_05727	BaCe.1122.00041.0003i_05728	REBASE:M.BceVD184ORF6086P	100.000	unknown	REBASE:BceVD184ORF6086P	100.000	unknown
GATC	BaCe.1122.00045.0001	unknown	584	583	BaCe.1122.00045.0001i_00584	BaCe.1122.00045.0001i_00583	REBASE:M.BspABP14ORF4750P	98.829	unknown	REBASE:R2.Bce100ORF813P	96.746	unknown
GCAGGC	BaCe.1122.00025.0001	unknown	5348	5346	BaCe.1122.00025.0001i_05348	BaCe.1122.00025.0001i_05346	REBASE:M2.BceGORF5354P	100.000	unknown	REBASE:BceGORF5354P	100.000	unknown
GCAGGC	BaCe.1122.00025.0001	unknown	5347	5346	BaCe.1122.00025.0001i_05347	BaCe.1122.00025.0001i_05346	REBASE:M1.BceGORF5354P	100.000	unknown	REBASE:BceGORF5354P	100.000	unknown
GGCC	BaCe.1122.00039.0002	unknown	5432	5433	BaCe.1122.00039.0002i_05432	BaCe.1122.00039.0002i_05433	REBASE:M.BceWORF97P	94.940	unknown	REBASE:BceWORF97P	90.690	unknown
TGATCA	BaCe.1122.00041.0003	unknown	5727	5728	BaCe.1122.00041.0003i_05727	BaCe.1122.00041.0003i_05728	REBASE:M.BceVD184ORF6086P	100.000	unknown	REBASE:BceVD184ORF6086P	100.000	unknown
GCNGC	BaCe.1122.00006.0001	unknown	871	872	BaCe.1122.00006.0001i_00871	BaCe.1122.00006.0001i_00872	REBASE:M.BthGAAA07ORF11260P	100.000	unknown	REBASE:Bce86ORF5050P(Bce86ORF5050AP)	100.000	unknown
GCNGC	BaCe.1122.00006.0001	unknown	871	873	BaCe.1122.00006.0001i_00871	BaCe.1122.00006.0001i_00873	REBASE:M.BthGAAA07ORF11260P	100.000	unknown	REBASE:Bce86ORF5050P(Bce86ORF5050BP)	100.000	unknown
CCGG	BaCe.1122.00041.0001	unknown	847	848	BaCe.1122.00041.0001i_00847	BaCe.1122.00021.0001i_00848	REBASE:M1.Bth9727ORF1527P	100.000	unknown	REBASE:Bce14579I(Bce14579IA)	100.000	unknown
GCWGC	BaCe.1122.00029.0001	unknown	838	839	BaCe.1122.00029.0001i_00838	BaCe.1122.00023.0001i_00839	REBASE:M.Bce3O2ORF4560P	99.730	unknown	REBASE:BceHN1ORF4700P	100.000	unknown
GATC	BaCe.1122.00023.0001	unknown	840	839	BaCe.1122.00023.0001i_00840	BaCe.1122.00023.0001i_00839	REBASE:M.BceHN1ORF4700P	100.000	unknown	REBASE:BceHN1ORF4700P	100.000	unknown
GATC	BaCe.1122.00011.0001	unknown	1298	1302	BaCe.1122.00011.0001i_01298	BaCe.1122.00011.0001i_01302	REBASE:M.BceZB5JORF896P	98.595	unknown	REBASE:R1.BwiMM3ORF8250P	91.498	unknown
GATC	BaCe.1122.00011.0001	unknown	1298	1299	BaCe.1122.00011.0001i_01298	BaCe.1122.00011.0001i_01299	REBASE:M.BceZB5JORF896P	98.595	unknown	REBASE:BspABP14ORF4750P	98.488	unknown
GATC	BaCe.1122.00007.0001	unknown	846	845	BaCe.1122.00041.0001i_00846	BaCe.1122.00007.0001i_00845	REBASE:M2.Bth9727ORF1527P	100.000	unknown	REBASE:Bce4084ORF1258P	98.272	unknown
GATC	BaCe.1122.00039.0001	unknown	3294	3293	BaCe.1122.00039.0001i_03294	BaCe.1122.00039.0001i_03293	REBASE:M.BspJH7ORF21595P	99.766	unknown	REBASE:BspJH7ORF21595P	100.000	unknown
GATC	BaCe.1122.00045.0001	unknown	584	583	BaCe.1122.00045.0001i_00584	BaCe.1122.00045.0001i_00583	REBASE:M.BspABP14ORF4750P	98.829	unknown	REBASE:R2.Bce100ORF813P	96.746	unknown
GCWGC	BaLi.1122.00002.0001	unknown	3272	3271	BaLi.1122.00002.0001i_03272	BaLi.1122.00002.0001i_03271	REBASE:M.Bli3F3ORFAP	99.746	unknown	REBASE:BspH151ORF3770P	100.000	unknown
ATCGAT	BaLi.1122.00004.0001	unknown	879	881	BaLi.1122.00004.0001i_00879	BaLi.1122.00004.0001i_00881	REBASE:M.GmoMB1ORFJP	100.000	unknown	REBASE:GmoMB1ORFJP	100.000	unknown
ATCGAT	BaLi.1122.00010.0001	unknown	880	882	BaLi.1122.00010.0001i_00880	BaLi.1122.00010.0001i_00882	REBASE:M.GmoMB1ORFJP	100.000	unknown	REBASE:GmoMB1ORFJP	100.000	unknown
GCNGC	BaLi.1122.00013.0001	unknown	1036	1038	BaLi.1122.00013.0001i_01036	BaLi.1122.00013.0001i_01038	REBASE:M.Bli1904II	100.000	unknown	REBASE:Bli1904II	100.000	unknown
GCWGC	BaLi.1122.00019.0001	unknown	3542	3543	BaLi.1122.00019.0001i_03542	BaLi.1122.00019.0001i_03543	REBASE:M.Bli3F3ORFAP	99.746	unknown	REBASE:BspH151ORF3770P	100.000	unknown
ATCGAT	BaLi.1122.00020.0001	unknown	4311	4309	BaLi.1122.00020.0001i_04311	BaLi.1122.00020.0001i_04309	REBASE:M.GmoMB1ORFJP	100.000	unknown	REBASE:GmoMB1ORFJP	100.000	unknown
GCWGC	BaLi.1122.00025.0001	unknown	696	695	BaLi.1122.00025.0001i_00696	BaLi.1122.00025.0001i_00695	REBASE:M.Bli3F3ORFAP	99.746	unknown	REBASE:BspH151ORF3770P	100.000	unknown
ATCGAT	BaLi.1122.00027.0001	unknown	4352	4350	BaLi.1122.00027.0001i_04352	BaLi.1122.00027.0001i_04350	REBASE:M.GmoMB1ORFJP	100.000	unknown	REBASE:GmoMB1ORFJP	100.000	unknown
GCNGC	BaLi.1122.00013.0001	unknown	1036	1038	BaLi.1122.00013.0001i_01036	BaLi.1122.00013.0001i_01038	REBASE:M.Bli1904II	100.000	unknown	REBASE:Bli1904II	100.000	unknown
GCWGC	BaLi.1122.00019.0001	unknown	3542	3543	BaLi.1122.00019.0001i_03542	BaLi.1122.00019.0001i_03543	REBASE:M.Bli3F3ORFAP	99.746	unknown	REBASE:BspH151ORF3770P	100.000	unknown
GCWGC	BaLi.1122.00025.0001	unknown	696	695	BaLi.1122.00025.0001i_00696	BaLi.1122.00025.0001i_00695	REBASE:M.Bli3F3ORFAP	99.746	unknown	REBASE:BspH151ORF3770P	100.000	unknown
GCWGC	BaLi.1122.00002.0001	unknown	3272	3271	BaLi.1122.00002.0001i_03272	BaLi.1122.00002.0001i_03271	REBASE:M.Bli3F3ORFAP	99.746	unknown	REBASE:BspH151ORF3770P	100.000	unknown
ATCGAT	BaLi.1122.00027.0001	unknown	4352	4350	BaLi.1122.00027.0001i_04352	BaLi.1122.00027.0001i_04350	REBASE:M.GmoMB1ORFJP	100.000	unknown	REBASE:GmoMB1ORFJP	100.000	unknown
ATCGAT	BaLi.1122.00010.0001	unknown	880	882	BaLi.1122.00010.0001i_00880	BaLi.1122.00010.0001i_00882	REBASE:M.GmoMB1ORFJP	100.000	unknown	REBASE:GmoMB1ORFJP	100.000	unknown
ATCGAT	BaLi.1122.00020.0001	unknown	4311	4309	BaLi.1122.00020.0001i_04311	BaLi.1122.00020.0001i_04309	REBASE:M.GmoMB1ORFJP	100.000	unknown	REBASE:GmoMB1ORFJP	100.000	unknown
ATCGAT	BaLi.1122.00004.0001	unknown	879	881	BaLi.1122.00004.0001i_00879	BaLi.1122.00004.0001i_00881	REBASE:M.GmoMB1ORFJP	100.000	unknown	REBASE:GmoMB1ORFJP	100.000	unknown
GATC	BaMy.1122.00001.0001	unknown	1668	1670	BaMy.1122.00001.0001i_01668	BaMy.1122.00001.0001i_01670	REBASE:M.Bwe10204ORF1705P	100.000	unknown	REBASE:Bwe10204ORF1705P	99.819	unknown
GATC	BaMy.1122.00001.0001	unknown	3943	3945	BaMy.1122.00001.0001i_03943	BaMy.1122.00001.0001i_03945	REBASE:M.Bwe10204ORF4082P	100.000	unknown	REBASE:R2.Bwe10204ORF4082P	100.000	unknown
GATC	BaMy.1122.00001.0001	unknown	3943	3944	BaMy.1122.00001.0001i_03943	BaMy.1122.00001.0001i_03944	REBASE:M.Bwe10204ORF4082P	100.000	unknown	REBASE:R1.Bwe10204ORF4082P	100.000	unknown
CGCG	BaMy.1122.00009.0001	unknown	850	851	BaMy.1122.00009.0001i_00850	BaMy.1122.00009.0001i_00851	REBASE:M.Bce4118ORF3753P	99.739	unknown	REBASE:Bce4118ORF3753P	97.734	unknown
GATC	BaMy.1122.00011.0001	unknown	873	871	BaMy.1122.00011.0001i_00873	BaMy.1122.00011.0001i_00871	REBASE:M.BceA410ORF4554P	98.361	unknown	REBASE:R2.Bce2X12ORF4839P	98.988	unknown
GATC	BaMy.1122.00011.0001	unknown	873	872	BaMy.1122.00011.0001i_00873	BaMy.1122.00011.0001i_00872	REBASE:M.BceA410ORF4554P	98.361	unknown	REBASE:BmyB38VORF2126P	98.918	unknown
GCWGC	BaMy.1122.00016.0001	unknown	848	849	BaMy.1122.00016.0001i_00848	BaMy.1122.00016.0001i_00849	REBASE:M.Bce3O2ORF4560P	98.113	unknown	REBASE:Bce3O2ORF4560P	94.640	unknown
GATC	BaMy.1122.00017.0001	unknown	869	867	BaMy.1122.00017.0001i_00869	BaMy.1122.00017.0001i_00867	REBASE:M.BceA410ORF4554P	98.361	unknown	REBASE:R2.Bce2X12ORF4839P	98.988	unknown
GATC	BaMy.1122.00017.0001	unknown	869	868	BaMy.1122.00017.0001i_00869	BaMy.1122.00017.0001i_00868	REBASE:M.BceA410ORF4554P	98.361	unknown	REBASE:BmyB38VORF2126P	98.918	unknown
GATC	BaMy.1122.00018.0001	unknown	818	817	BaMy.1122.00018.0001i_00818	BaMy.1122.00018.0001i_00817	REBASE:M.Bwe10204ORF4082P	97.658	unknown	REBASE:R1.BceA24ORF753P	96.552	unknown
GATC	BaMy.1122.00021.0001	unknown	847	845	BaMy.1122.00021.0001i_00847	BaMy.1122.00021.0001i_00845	REBASE:M.BceA410ORF4554P	98.595	unknown	REBASE:R1.BceF837ORF4695P	94.297	unknown
GATC	BaMy.1122.00021.0001	unknown	847	846	BaMy.1122.00021.0001i_00847	BaMy.1122.00021.0001i_00846	REBASE:M.BceA410ORF4554P	98.595	unknown	REBASE:BmyB38VORF2126P	97.619	unknown
GATC	BaMy.1122.00022.0001	unknown	841	840	BaMy.1122.00022.0001i_00841	BaMy.1122.00022.0001i_00840	REBASE:M.BceA410ORF4554P	98.595	unknown	REBASE:BmyB38VORF2126P	97.619	unknown
GATC	BaMy.1122.00022.0001	unknown	841	839	BaMy.1122.00022.0001i_00841	BaMy.1122.00022.0001i_00839	REBASE:M.BceA410ORF4554P	98.595	unknown	REBASE:R1.BceF837ORF4695P	94.094	unknown
GATC	BaMy.1122.00022.0001	unknown	3115	3118	BaMy.1122.00022.0001i_03115	BaMy.1122.00022.0001i_03118	REBASE:M.Bwe10204ORF1705P	95.884	unknown	REBASE:Bce196ORF22350P	92.391	unknown
GATC	BaMy.1122.00022.0001	unknown	3115	3113	BaMy.1122.00022.0001i_03115	BaMy.1122.00022.0001i_03113	REBASE:M.Bwe10204ORF1705P	95.884	unknown	REBASE:Bwe10204ORF1705P	97.641	unknown
GATC	BaMy.1122.00023.0001	unknown	2948	2947	BaMy.1122.00023.0001i_02948	BaMy.1122.00023.0001i_02947	REBASE:M.BceA410ORF4554P	98.361	unknown	REBASE:BmyB38VORF2126P	98.918	unknown
GATC	BaMy.1122.00023.0001	unknown	2948	2946	BaMy.1122.00023.0001i_02948	BaMy.1122.00023.0001i_02946	REBASE:M.BceA410ORF4554P	98.361	unknown	REBASE:R2.Bce2X12ORF4839P	98.988	unknown
GATC	BaMy.1122.00025.0001	unknown	854	853	BaMy.1122.00025.0001i_00854	BaMy.1122.00025.0001i_00853	REBASE:M.BceVDM22ORF4456P	96.028	unknown	REBASE:BspJH7ORF21595P	94.839	unknown
GCNGC	BaMy.1122.00027.0001	unknown	830	832	BaMy.1122.00027.0001i_00830	BaMy.1122.00027.0001i_00832	REBASE:M.BweKORF816P	100.000	unknown	REBASE:R2.Bce820ORF1008P	95.991	unknown
GCNGC	BaMy.1122.00027.0001	unknown	830	833	BaMy.1122.00027.0001i_00830	BaMy.1122.00027.0001i_00833	REBASE:M.BweKORF816P	100.000	unknown	REBASE:R3.BweKORF816P	100.000	unknown
GCNGC	BaMy.1122.00027.0001	unknown	830	831	BaMy.1122.00027.0001i_00830	BaMy.1122.00027.0001i_00831	REBASE:M.BweKORF816P	100.000	unknown	REBASE:R1.BweKORF816P	100.000	unknown
GATC	BaMy.1122.00029.0001	unknown	859	858	BaMy.1122.00029.0001i_00859	BaMy.1122.00029.0001i_00858	REBASE:M.Bwe10204ORF4082P	98.829	unknown	REBASE:Bce3O1ORF842P	94.384	unknown
GATC	BaMy.1122.00032.0001	unknown	867	866	BaMy.1122.00032.0001i_00867	BaMy.1122.00032.0001i_00866	REBASE:M.Bce4147ORF1093P	96.019	unknown	REBASE:BspJH7ORF21595P	94.624	unknown
CGCG	BaMy.1122.00009.0001	unknown	850	851	BaMy.1122.00009.0001i_00850	BaMy.1122.00009.0001i_00851	REBASE:M.Bce4118ORF3753P	99.739	unknown	REBASE:Bce4118ORF3753P	97.734	unknown
GCNGC	BaMy.1122.00027.0001	unknown	830	832	BaMy.1122.00027.0001i_00830	BaMy.1122.00027.0001i_00832	REBASE:M.BweKORF816P	100.000	unknown	REBASE:R2.Bce820ORF1008P	95.991	unknown
GCNGC	BaMy.1122.00027.0001	unknown	830	831	BaMy.1122.00027.0001i_00830	BaMy.1122.00027.0001i_00831	REBASE:M.BweKORF816P	100.000	unknown	REBASE:R1.BweKORF816P	100.000	unknown
GCNGC	BaMy.1122.00027.0001	unknown	830	833	BaMy.1122.00027.0001i_00830	BaMy.1122.00027.0001i_00833	REBASE:M.BweKORF816P	100.000	unknown	REBASE:R3.BweKORF816P	100.000	unknown
GATC	BaMy.1122.00017.0001	unknown	869	867	BaMy.1122.00017.0001i_00869	BaMy.1122.00017.0001i_00867	REBASE:M.BceA410ORF4554P	98.361	unknown	REBASE:R2.Bce2X12ORF4839P	98.988	unknown
GATC	BaMy.1122.00017.0001	unknown	869	868	BaMy.1122.00017.0001i_00869	BaMy.1122.00017.0001i_00868	REBASE:M.BceA410ORF4554P	98.361	unknown	REBASE:BmyB38VORF2126P	98.918	unknown
GATC	BaMy.1122.00001.0001	unknown	3943	3945	BaMy.1122.00001.0001i_03943	BaMy.1122.00001.0001i_03945	REBASE:M.Bwe10204ORF4082P	100.000	unknown	REBASE:R2.Bwe10204ORF4082P	100.000	unknown
GATC	BaMy.1122.00001.0001	unknown	3943	3944	BaMy.1122.00001.0001i_03943	BaMy.1122.00001.0001i_03944	REBASE:M.Bwe10204ORF4082P	100.000	unknown	REBASE:R1.Bwe10204ORF4082P	100.000	unknown
GATC	BaMy.1122.00022.0001	unknown	3115	3113	BaMy.1122.00022.0001i_03115	BaMy.1122.00022.0001i_03113	REBASE:M.Bwe10204ORF1705P	95.884	unknown	REBASE:Bwe10204ORF1705P	97.641	unknown
GATC	BaMy.1122.00022.0001	unknown	3115	3118	BaMy.1122.00022.0001i_03115	BaMy.1122.00022.0001i_03118	REBASE:M.Bwe10204ORF1705P	95.884	unknown	REBASE:Bce196ORF22350P	92.391	unknown
GATC	BaMy.1122.00032.0001	unknown	867	866	BaMy.1122.00032.0001i_00867	BaMy.1122.00032.0001i_00866	REBASE:M.Bce4147ORF1093P	96.019	unknown	REBASE:BspJH7ORF21595P	94.624	unknown
GATC	BaMy.1122.00001.0001	unknown	1668	1670	BaMy.1122.00001.0001i_01668	BaMy.1122.00001.0001i_01670	REBASE:M.Bwe10204ORF1705P	100.000	unknown	REBASE:Bwe10204ORF1705P	99.819	unknown
GATC	BaMy.1122.00022.0001	unknown	841	840	BaMy.1122.00022.0001i_00841	BaMy.1122.00022.0001i_00840	REBASE:M.BceA410ORF4554P	98.595	unknown	REBASE:BmyB38VORF2126P	97.619	unknown
GATC	BaMy.1122.00022.0001	unknown	841	839	BaMy.1122.00022.0001i_00841	BaMy.1122.00022.0001i_00839	REBASE:M.BceA410ORF4554P	98.595	unknown	REBASE:R1.BceF837ORF4695P	94.094	unknown
GATC	BaMy.1122.00018.0001	unknown	818	817	BaMy.1122.00018.0001i_00818	BaMy.1122.00018.0001i_00817	REBASE:M.Bwe10204ORF4082P	97.658	unknown	REBASE:R1.BceA24ORF753P	96.552	unknown
GATC	BaMy.1122.00021.0001	unknown	847	846	BaMy.1122.00021.0001i_00847	BaMy.1122.00021.0001i_00846	REBASE:M.BceA410ORF4554P	98.595	unknown	REBASE:BmyB38VORF2126P	97.619	unknown
GATC	BaMy.1122.00021.0001	unknown	847	845	BaMy.1122.00021.0001i_00847	BaMy.1122.00021.0001i_00845	REBASE:M.BceA410ORF4554P	98.595	unknown	REBASE:R1.BceF837ORF4695P	94.297	unknown
GATC	BaMy.1122.00011.0001	unknown	873	871	BaMy.1122.00011.0001i_00873	BaMy.1122.00011.0001i_00871	REBASE:M.BceA410ORF4554P	98.361	unknown	REBASE:R2.Bce2X12ORF4839P	98.988	unknown
GATC	BaMy.1122.00011.0001	unknown	873	872	BaMy.1122.00011.0001i_00873	BaMy.1122.00011.0001i_00872	REBASE:M.BceA410ORF4554P	98.361	unknown	REBASE:BmyB38VORF2126P	98.918	unknown
GATC	BaMy.1122.00029.0001	unknown	859	858	BaMy.1122.00029.0001i_00859	BaMy.1122.00029.0001i_00858	REBASE:M.Bwe10204ORF4082P	98.829	unknown	REBASE:Bce3O1ORF842P	94.384	unknown
GATC	BaMy.1122.00025.0001	unknown	854	853	BaMy.1122.00025.0001i_00854	BaMy.1122.00025.0001i_00853	REBASE:M.BceVDM22ORF4456P	96.028	unknown	REBASE:BspJH7ORF21595P	94.839	unknown
GATC	BaMy.1122.00023.0001	unknown	2948	2947	BaMy.1122.00023.0001i_02948	BaMy.1122.00023.0001i_02947	REBASE:M.BceA410ORF4554P	98.361	unknown	REBASE:BmyB38VORF2126P	98.918	unknown
GATC	BaMy.1122.00023.0001	unknown	2948	2946	BaMy.1122.00023.0001i_02948	BaMy.1122.00023.0001i_02946	REBASE:M.BceA410ORF4554P	98.361	unknown	REBASE:R2.Bce2X12ORF4839P	98.988	unknown
GCWGC	BaMy.1122.00016.0001	unknown	848	849	BaMy.1122.00016.0001i_00848	BaMy.1122.00016.0001i_00849	REBASE:M.Bce3O2ORF4560P	98.113	unknown	REBASE:Bce3O2ORF4560P	94.640	unknown
CTCGAG	BaSu.1122.00002.0001	unknown	629	631	BaSu.1122.00002.0001i_00629	BaSu.1122.00002.0001i_00631	REBASE:M1.BsuMI	100.000	unknown	REBASE:BsuMI(BsuMIA)	100.000	unknown
CTCGAG	BaSu.1122.00002.0001	unknown	629	632	BaSu.1122.00002.0001i_00629	BaSu.1122.00002.0001i_00632	REBASE:M1.BsuMI	100.000	unknown	REBASE:BsuMI(BsuMIB)	100.000	unknown
CTCGAG	BaSu.1122.00002.0001	unknown	629	633	BaSu.1122.00002.0001i_00629	BaSu.1122.00002.0001i_00633	REBASE:M1.BsuMI	100.000	unknown	REBASE:BsuMI(BsuMIC)	100.000	unknown
CTCGAG	BaSu.1122.00002.0001	unknown	630	631	BaSu.1122.00002.0001i_00630	BaSu.1122.00002.0001i_00631	REBASE:M2.BsuJPCII	100.000	unknown	REBASE:BsuMI(BsuMIA)	100.000	unknown
CTCGAG	BaSu.1122.00002.0001	unknown	630	632	BaSu.1122.00002.0001i_00630	BaSu.1122.00002.0001i_00632	REBASE:M2.BsuJPCII	100.000	unknown	REBASE:BsuMI(BsuMIB)	100.000	unknown
CTCGAG	BaSu.1122.00002.0001	unknown	630	633	BaSu.1122.00002.0001i_00630	BaSu.1122.00002.0001i_00633	REBASE:M2.BsuJPCII	100.000	unknown	REBASE:BsuMI(BsuMIC)	100.000	unknown
GGATCC	BaSu.1122.00006.0001	unknown	466	464	BaSu.1122.00006.0001i_00466	BaSu.1122.00006.0001i_00464	REBASE:M.Bsu125ORF2405P	100.000	unknown	REBASE:Bsu125ORF2405P	100.000	unknown
CTCGAG	BaSu.1122.00009.0001	unknown	606	609	BaSu.1122.00009.0001i_00606	BaSu.1122.00009.0001i_00609	REBASE:M2.BsuJPCII	100.000	unknown	REBASE:BsuMI(BsuMIC)	100.000	unknown
CTCGAG	BaSu.1122.00009.0001	unknown	606	607	BaSu.1122.00009.0001i_00606	BaSu.1122.00009.0001i_00607	REBASE:M2.BsuJPCII	100.000	unknown	REBASE:BsuMI(BsuMIA)	100.000	unknown
CTCGAG	BaSu.1122.00009.0001	unknown	606	608	BaSu.1122.00009.0001i_00606	BaSu.1122.00009.0001i_00608	REBASE:M2.BsuJPCII	100.000	unknown	REBASE:BsuMI(BsuMIB)	100.000	unknown
CTCGAG	BaSu.1122.00009.0001	unknown	605	609	BaSu.1122.00009.0001i_00605	BaSu.1122.00009.0001i_00609	REBASE:M1.BsuMI	100.000	unknown	REBASE:BsuMI(BsuMIC)	100.000	unknown
CTCGAG	BaSu.1122.00009.0001	unknown	605	607	BaSu.1122.00009.0001i_00605	BaSu.1122.00009.0001i_00607	REBASE:M1.BsuMI	100.000	unknown	REBASE:BsuMI(BsuMIA)	100.000	unknown
CTCGAG	BaSu.1122.00009.0001	unknown	605	608	BaSu.1122.00009.0001i_00605	BaSu.1122.00009.0001i_00608	REBASE:M1.BsuMI	100.000	unknown	REBASE:BsuMI(BsuMIB)	100.000	unknown
CTCGAG	BaSu.1122.00010.0001	unknown	597	599	BaSu.1122.00010.0001i_00597	BaSu.1122.00010.0001i_00599	REBASE:M1.BsuMI	100.000	unknown	REBASE:BsuMI(BsuMIA)	100.000	unknown
CTCGAG	BaSu.1122.00010.0001	unknown	597	600	BaSu.1122.00010.0001i_00597	BaSu.1122.00010.0001i_00600	REBASE:M1.BsuMI	100.000	unknown	REBASE:BsuMI(BsuMIB)	100.000	unknown
CTCGAG	BaSu.1122.00010.0001	unknown	597	601	BaSu.1122.00010.0001i_00597	BaSu.1122.00010.0001i_00601	REBASE:M1.BsuMI	100.000	unknown	REBASE:BsuMI(BsuMIC)	100.000	unknown
CTCGAG	BaSu.1122.00010.0001	unknown	598	599	BaSu.1122.00010.0001i_00598	BaSu.1122.00010.0001i_00599	REBASE:M2.BsuJPCII	100.000	unknown	REBASE:BsuMI(BsuMIA)	100.000	unknown
CTCGAG	BaSu.1122.00010.0001	unknown	598	600	BaSu.1122.00010.0001i_00598	BaSu.1122.00010.0001i_00600	REBASE:M2.BsuJPCII	100.000	unknown	REBASE:BsuMI(BsuMIB)	100.000	unknown
CTCGAG	BaSu.1122.00010.0001	unknown	598	601	BaSu.1122.00010.0001i_00598	BaSu.1122.00010.0001i_00601	REBASE:M2.BsuJPCII	100.000	unknown	REBASE:BsuMI(BsuMIC)	100.000	unknown
CTCGAG	BaSu.1122.00011.0001	unknown	630	633	BaSu.1122.00011.0001i_00630	BaSu.1122.00011.0001i_00633	REBASE:M2.BsuJPCII	100.000	unknown	REBASE:BsuMI(BsuMIC)	100.000	unknown
CTCGAG	BaSu.1122.00011.0001	unknown	630	631	BaSu.1122.00011.0001i_00630	BaSu.1122.00011.0001i_00631	REBASE:M2.BsuJPCII	100.000	unknown	REBASE:BsuMI(BsuMIA)	100.000	unknown
CTCGAG	BaSu.1122.00011.0001	unknown	630	632	BaSu.1122.00011.0001i_00630	BaSu.1122.00011.0001i_00632	REBASE:M2.BsuJPCII	100.000	unknown	REBASE:BsuMI(BsuMIB)	100.000	unknown
CTCGAG	BaSu.1122.00011.0001	unknown	629	633	BaSu.1122.00011.0001i_00629	BaSu.1122.00011.0001i_00633	REBASE:M1.BsuMI	100.000	unknown	REBASE:BsuMI(BsuMIC)	100.000	unknown
CTCGAG	BaSu.1122.00011.0001	unknown	629	631	BaSu.1122.00011.0001i_00629	BaSu.1122.00011.0001i_00631	REBASE:M1.BsuMI	100.000	unknown	REBASE:BsuMI(BsuMIA)	100.000	unknown
CTCGAG	BaSu.1122.00011.0001	unknown	629	632	BaSu.1122.00011.0001i_00629	BaSu.1122.00011.0001i_00632	REBASE:M1.BsuMI	100.000	unknown	REBASE:BsuMI(BsuMIB)	100.000	unknown
CTCGAG	BaSu.1122.00015.0001	unknown	610	611	BaSu.1122.00015.0001i_00610	BaSu.1122.00015.0001i_00611	REBASE:M2.BsuJPCII	100.000	unknown	REBASE:BsuMI(BsuMIA)	100.000	unknown
CTCGAG	BaSu.1122.00015.0001	unknown	610	612	BaSu.1122.00015.0001i_00610	BaSu.1122.00015.0001i_00612	REBASE:M2.BsuJPCII	100.000	unknown	REBASE:BsuMI(BsuMIB)	100.000	unknown
CTCGAG	BaSu.1122.00015.0001	unknown	610	613	BaSu.1122.00015.0001i_00610	BaSu.1122.00015.0001i_00613	REBASE:M2.BsuJPCII	100.000	unknown	REBASE:BsuMI(BsuMIC)	100.000	unknown
CTCGAG	BaSu.1122.00015.0001	unknown	609	611	BaSu.1122.00015.0001i_00609	BaSu.1122.00015.0001i_00611	REBASE:M1.BsuMI	100.000	unknown	REBASE:BsuMI(BsuMIA)	100.000	unknown
CTCGAG	BaSu.1122.00015.0001	unknown	609	612	BaSu.1122.00015.0001i_00609	BaSu.1122.00015.0001i_00612	REBASE:M1.BsuMI	100.000	unknown	REBASE:BsuMI(BsuMIB)	100.000	unknown
CTCGAG	BaSu.1122.00015.0001	unknown	609	613	BaSu.1122.00015.0001i_00609	BaSu.1122.00015.0001i_00613	REBASE:M1.BsuMI	100.000	unknown	REBASE:BsuMI(BsuMIC)	100.000	unknown
CCTNAGG	BaSu.1122.00016.0001	unknown	3580	3579	BaSu.1122.00016.0001i_03580	BaSu.1122.00016.0001i_03579	REBASE:M.Bsu36I	99.757	unknown	REBASE:Bsu36I	100.000	unknown
CTCGAG	BaSu.1122.00019.0001	unknown	592	594	BaSu.1122.00019.0001i_00592	BaSu.1122.00019.0001i_00594	REBASE:M2.BsuJPCII	100.000	unknown	REBASE:BsuMI(BsuMIB)	100.000	unknown
CTCGAG	BaSu.1122.00019.0001	unknown	592	593	BaSu.1122.00019.0001i_00592	BaSu.1122.00019.0001i_00593	REBASE:M2.BsuJPCII	100.000	unknown	REBASE:BsuMI(BsuMIA)	100.000	unknown
CTCGAG	BaSu.1122.00019.0001	unknown	592	595	BaSu.1122.00019.0001i_00592	BaSu.1122.00019.0001i_00595	REBASE:M2.BsuJPCII	100.000	unknown	REBASE:BsuMI(BsuMIC)	100.000	unknown
CTCGAG	BaSu.1122.00019.0001	unknown	591	594	BaSu.1122.00019.0001i_00591	BaSu.1122.00019.0001i_00594	REBASE:M1.BsuMI	100.000	unknown	REBASE:BsuMI(BsuMIB)	100.000	unknown
CTCGAG	BaSu.1122.00019.0001	unknown	591	593	BaSu.1122.00019.0001i_00591	BaSu.1122.00019.0001i_00593	REBASE:M1.BsuMI	100.000	unknown	REBASE:BsuMI(BsuMIA)	100.000	unknown
CTCGAG	BaSu.1122.00019.0001	unknown	591	595	BaSu.1122.00019.0001i_00591	BaSu.1122.00019.0001i_00595	REBASE:M1.BsuMI	100.000	unknown	REBASE:BsuMI(BsuMIC)	100.000	unknown
GCWGC	BaSu.1122.00021.0001	unknown	3972	3974	BaSu.1122.00021.0001i_03972	BaSu.1122.00021.0001i_03974	REBASE:M.BsuRL45ORF4104P	100.000	unknown	REBASE:Bsu117508ORF20855P	99.658	unknown
GCWGC	BaSu.1122.00021.0001	unknown	3972	3973	BaSu.1122.00021.0001i_03972	BaSu.1122.00021.0001i_03973	REBASE:M.BsuRL45ORF4104P	100.000	unknown	REBASE:BsuRL45ORF4104P	100.000	unknown
GCSGC	BaSu.1122.00021.0001	unknown	534	535	BaSu.1122.00021.0001i_00534	BaSu.1122.00021.0001i_00535	REBASE:M.Bsu117109ORF2880P	100.000	unknown	REBASE:R1.Bsu117109ORF2880P	100.000	unknown
CTCGAG	BaSu.1122.00031.0001	unknown	596	597	BaSu.1122.00031.0001i_00596	BaSu.1122.00031.0001i_00597	REBASE:M2.BsuJPCII	100.000	unknown	REBASE:BsuMI(BsuMIA)	100.000	unknown
CTCGAG	BaSu.1122.00031.0001	unknown	596	599	BaSu.1122.00031.0001i_00596	BaSu.1122.00031.0001i_00599	REBASE:M2.BsuJPCII	100.000	unknown	REBASE:BsuMI(BsuMIC)	100.000	unknown
CTCGAG	BaSu.1122.00031.0001	unknown	596	598	BaSu.1122.00031.0001i_00596	BaSu.1122.00031.0001i_00598	REBASE:M2.BsuJPCII	100.000	unknown	REBASE:BsuMI(BsuMIB)	100.000	unknown
CTCGAG	BaSu.1122.00031.0001	unknown	595	597	BaSu.1122.00031.0001i_00595	BaSu.1122.00031.0001i_00597	REBASE:M1.BsuMI	100.000	unknown	REBASE:BsuMI(BsuMIA)	100.000	unknown
CTCGAG	BaSu.1122.00031.0001	unknown	595	599	BaSu.1122.00031.0001i_00595	BaSu.1122.00031.0001i_00599	REBASE:M1.BsuMI	100.000	unknown	REBASE:BsuMI(BsuMIC)	100.000	unknown
CTCGAG	BaSu.1122.00031.0001	unknown	595	598	BaSu.1122.00031.0001i_00595	BaSu.1122.00031.0001i_00598	REBASE:M1.BsuMI	100.000	unknown	REBASE:BsuMI(BsuMIB)	100.000	unknown
CTCGAG	BaSu.1122.00032.0001	unknown	607	608	BaSu.1122.00032.0001i_00607	BaSu.1122.00032.0001i_00608	REBASE:M2.BsuJPCII	100.000	unknown	REBASE:BsuMI(BsuMIA)	100.000	unknown
CTCGAG	BaSu.1122.00032.0001	unknown	607	609	BaSu.1122.00032.0001i_00607	BaSu.1122.00032.0001i_00609	REBASE:M2.BsuJPCII	100.000	unknown	REBASE:BsuMI(BsuMIB)	100.000	unknown
CTCGAG	BaSu.1122.00032.0001	unknown	607	610	BaSu.1122.00032.0001i_00607	BaSu.1122.00032.0001i_00610	REBASE:M2.BsuJPCII	100.000	unknown	REBASE:BsuMI(BsuMIC)	100.000	unknown
CTCGAG	BaSu.1122.00032.0001	unknown	606	608	BaSu.1122.00032.0001i_00606	BaSu.1122.00032.0001i_00608	REBASE:M1.BsuMI	100.000	unknown	REBASE:BsuMI(BsuMIA)	100.000	unknown
CTCGAG	BaSu.1122.00032.0001	unknown	606	609	BaSu.1122.00032.0001i_00606	BaSu.1122.00032.0001i_00609	REBASE:M1.BsuMI	100.000	unknown	REBASE:BsuMI(BsuMIB)	100.000	unknown
CTCGAG	BaSu.1122.00032.0001	unknown	606	610	BaSu.1122.00032.0001i_00606	BaSu.1122.00032.0001i_00610	REBASE:M1.BsuMI	100.000	unknown	REBASE:BsuMI(BsuMIC)	100.000	unknown
CTCGAG	BaSu.1122.00033.0001	unknown	598	600	BaSu.1122.00033.0001i_00598	BaSu.1122.00033.0001i_00600	REBASE:M2.BsuJPCII	100.000	unknown	REBASE:BsuMI(BsuMIB)	100.000	unknown
CTCGAG	BaSu.1122.00033.0001	unknown	598	601	BaSu.1122.00033.0001i_00598	BaSu.1122.00033.0001i_00601	REBASE:M2.BsuJPCII	100.000	unknown	REBASE:BsuMI(BsuMIC)	100.000	unknown
CTCGAG	BaSu.1122.00033.0001	unknown	598	599	BaSu.1122.00033.0001i_00598	BaSu.1122.00033.0001i_00599	REBASE:M2.BsuJPCII	100.000	unknown	REBASE:BsuMI(BsuMIA)	100.000	unknown
CTCGAG	BaSu.1122.00033.0001	unknown	597	600	BaSu.1122.00033.0001i_00597	BaSu.1122.00033.0001i_00600	REBASE:M1.BsuMI	100.000	unknown	REBASE:BsuMI(BsuMIB)	100.000	unknown
CTCGAG	BaSu.1122.00033.0001	unknown	597	601	BaSu.1122.00033.0001i_00597	BaSu.1122.00033.0001i_00601	REBASE:M1.BsuMI	100.000	unknown	REBASE:BsuMI(BsuMIC)	100.000	unknown
CTCGAG	BaSu.1122.00033.0001	unknown	597	599	BaSu.1122.00033.0001i_00597	BaSu.1122.00033.0001i_00599	REBASE:M1.BsuMI	100.000	unknown	REBASE:BsuMI(BsuMIA)	100.000	unknown
CTCGAG	BaSu.1122.00037.0001	unknown	629	633	BaSu.1122.00037.0001i_00629	BaSu.1122.00037.0001i_00633	REBASE:M1.BsuMI	100.000	unknown	REBASE:BsuMI(BsuMIC)	100.000	unknown
CTCGAG	BaSu.1122.00037.0001	unknown	629	632	BaSu.1122.00037.0001i_00629	BaSu.1122.00037.0001i_00632	REBASE:M1.BsuMI	100.000	unknown	REBASE:BsuMI(BsuMIB)	100.000	unknown
CTCGAG	BaSu.1122.00037.0001	unknown	629	631	BaSu.1122.00037.0001i_00629	BaSu.1122.00037.0001i_00631	REBASE:M1.BsuMI	100.000	unknown	REBASE:BsuMI(BsuMIA)	100.000	unknown
CTCGAG	BaSu.1122.00037.0001	unknown	630	633	BaSu.1122.00037.0001i_00630	BaSu.1122.00037.0001i_00633	REBASE:M2.BsuJPCII	100.000	unknown	REBASE:BsuMI(BsuMIC)	100.000	unknown
CTCGAG	BaSu.1122.00037.0001	unknown	630	632	BaSu.1122.00037.0001i_00630	BaSu.1122.00037.0001i_00632	REBASE:M2.BsuJPCII	100.000	unknown	REBASE:BsuMI(BsuMIB)	100.000	unknown
CTCGAG	BaSu.1122.00037.0001	unknown	630	631	BaSu.1122.00037.0001i_00630	BaSu.1122.00037.0001i_00631	REBASE:M2.BsuJPCII	100.000	unknown	REBASE:BsuMI(BsuMIA)	100.000	unknown
GCWGC	BaSu.1122.00039.0001	unknown	924	925	BaSu.1122.00039.0001i_00924	BaSu.1122.00039.0001i_00925	REBASE:M.BsuRL45ORF4104P	99.728	unknown	REBASE:BsuRL45ORF4104P	99.850	unknown
GCWGC	BaSu.1122.00039.0001	unknown	924	926	BaSu.1122.00039.0001i_00924	BaSu.1122.00039.0001i_00926	REBASE:M.BsuRL45ORF4104P	99.728	unknown	REBASE:Bsu117508ORF20855P	99.658	unknown
CTCGAG	BaSu.1122.00040.0001	unknown	640	642	BaSu.1122.00040.0001i_00640	BaSu.1122.00040.0001i_00642	REBASE:M1.BsuMI	100.000	unknown	REBASE:BsuMI(BsuMIA)	100.000	unknown
CTCGAG	BaSu.1122.00040.0001	unknown	640	643	BaSu.1122.00040.0001i_00640	BaSu.1122.00040.0001i_00643	REBASE:M1.BsuMI	100.000	unknown	REBASE:BsuMI(BsuMIB)	100.000	unknown
CTCGAG	BaSu.1122.00040.0001	unknown	640	644	BaSu.1122.00040.0001i_00640	BaSu.1122.00040.0001i_00644	REBASE:M1.BsuMI	100.000	unknown	REBASE:BsuMI(BsuMIC)	100.000	unknown
CTCGAG	BaSu.1122.00040.0001	unknown	641	642	BaSu.1122.00040.0001i_00641	BaSu.1122.00040.0001i_00642	REBASE:M2.BsuJPCII	100.000	unknown	REBASE:BsuMI(BsuMIA)	100.000	unknown
CTCGAG	BaSu.1122.00040.0001	unknown	641	643	BaSu.1122.00040.0001i_00641	BaSu.1122.00040.0001i_00643	REBASE:M2.BsuJPCII	100.000	unknown	REBASE:BsuMI(BsuMIB)	100.000	unknown
CTCGAG	BaSu.1122.00040.0001	unknown	641	644	BaSu.1122.00040.0001i_00641	BaSu.1122.00040.0001i_00644	REBASE:M2.BsuJPCII	100.000	unknown	REBASE:BsuMI(BsuMIC)	100.000	unknown
CTCGAG	BaSu.1122.00042.0001	unknown	606	608	BaSu.1122.00042.0001i_00606	BaSu.1122.00042.0001i_00608	REBASE:M2.BsuJPCII	100.000	unknown	REBASE:BsuMI(BsuMIB)	100.000	unknown
CTCGAG	BaSu.1122.00042.0001	unknown	606	609	BaSu.1122.00042.0001i_00606	BaSu.1122.00042.0001i_00609	REBASE:M2.BsuJPCII	100.000	unknown	REBASE:BsuMI(BsuMIC)	100.000	unknown
CTCGAG	BaSu.1122.00042.0001	unknown	606	607	BaSu.1122.00042.0001i_00606	BaSu.1122.00042.0001i_00607	REBASE:M2.BsuJPCII	100.000	unknown	REBASE:BsuMI(BsuMIA)	100.000	unknown
CTCGAG	BaSu.1122.00042.0001	unknown	605	608	BaSu.1122.00042.0001i_00605	BaSu.1122.00042.0001i_00608	REBASE:M1.BsuMI	100.000	unknown	REBASE:BsuMI(BsuMIB)	100.000	unknown
CTCGAG	BaSu.1122.00042.0001	unknown	605	609	BaSu.1122.00042.0001i_00605	BaSu.1122.00042.0001i_00609	REBASE:M1.BsuMI	100.000	unknown	REBASE:BsuMI(BsuMIC)	100.000	unknown
CTCGAG	BaSu.1122.00042.0001	unknown	605	607	BaSu.1122.00042.0001i_00605	BaSu.1122.00042.0001i_00607	REBASE:M1.BsuMI	100.000	unknown	REBASE:BsuMI(BsuMIA)	100.000	unknown
CTCGAG	BaSu.1122.00043.0001	unknown	603	605	BaSu.1122.00043.0001i_00603	BaSu.1122.00043.0001i_00605	REBASE:M1.BsuMI	100.000	unknown	REBASE:BsuMI(BsuMIA)	100.000	unknown
CTCGAG	BaSu.1122.00043.0001	unknown	603	607	BaSu.1122.00043.0001i_00603	BaSu.1122.00043.0001i_00607	REBASE:M1.BsuMI	100.000	unknown	REBASE:BsuMI(BsuMIC)	100.000	unknown
CTCGAG	BaSu.1122.00043.0001	unknown	603	606	BaSu.1122.00043.0001i_00603	BaSu.1122.00043.0001i_00606	REBASE:M1.BsuMI	100.000	unknown	REBASE:BsuMI(BsuMIB)	100.000	unknown
CTCGAG	BaSu.1122.00043.0001	unknown	604	605	BaSu.1122.00043.0001i_00604	BaSu.1122.00043.0001i_00605	REBASE:M2.BsuJPCII	100.000	unknown	REBASE:BsuMI(BsuMIA)	100.000	unknown
CTCGAG	BaSu.1122.00043.0001	unknown	604	607	BaSu.1122.00043.0001i_00604	BaSu.1122.00043.0001i_00607	REBASE:M2.BsuJPCII	100.000	unknown	REBASE:BsuMI(BsuMIC)	100.000	unknown
CTCGAG	BaSu.1122.00043.0001	unknown	604	606	BaSu.1122.00043.0001i_00604	BaSu.1122.00043.0001i_00606	REBASE:M2.BsuJPCII	100.000	unknown	REBASE:BsuMI(BsuMIB)	100.000	unknown
GGATCC	BaSu.1122.00047.0001	unknown	3684	3686	BaSu.1122.00047.0001i_03684	BaSu.1122.00047.0001i_03686	REBASE:M.Bsu125ORF2405P	100.000	unknown	REBASE:Bsu125ORF2405P	100.000	unknown
TCCGGA	BaSu.1122.00048.0001	unknown	591	592	BaSu.1122.00048.0001i_00591	BaSu.1122.00048.0001i_00592	REBASE:M.BspEI	100.000	unknown	REBASE:BspEI	100.000	unknown
CTCGAG	BaSu.1122.00049.0001	unknown	670	672	BaSu.1122.00049.0001i_00670	BaSu.1122.00049.0001i_00672	REBASE:M1.BsuMI	100.000	unknown	REBASE:BsuMI(BsuMIA)	100.000	unknown
CTCGAG	BaSu.1122.00049.0001	unknown	670	673	BaSu.1122.00049.0001i_00670	BaSu.1122.00049.0001i_00673	REBASE:M1.BsuMI	100.000	unknown	REBASE:BsuMI(BsuMIB)	100.000	unknown
CTCGAG	BaSu.1122.00049.0001	unknown	670	674	BaSu.1122.00049.0001i_00670	BaSu.1122.00049.0001i_00674	REBASE:M1.BsuMI	100.000	unknown	REBASE:BsuMI(BsuMIC)	100.000	unknown
CTCGAG	BaSu.1122.00049.0001	unknown	671	672	BaSu.1122.00049.0001i_00671	BaSu.1122.00049.0001i_00672	REBASE:M2.BsuJPCII	100.000	unknown	REBASE:BsuMI(BsuMIA)	100.000	unknown
CTCGAG	BaSu.1122.00049.0001	unknown	671	673	BaSu.1122.00049.0001i_00671	BaSu.1122.00049.0001i_00673	REBASE:M2.BsuJPCII	100.000	unknown	REBASE:BsuMI(BsuMIB)	100.000	unknown
CTCGAG	BaSu.1122.00049.0001	unknown	671	674	BaSu.1122.00049.0001i_00671	BaSu.1122.00049.0001i_00674	REBASE:M2.BsuJPCII	100.000	unknown	REBASE:BsuMI(BsuMIC)	100.000	unknown
CTCGAG	BaSu.1122.00059.0001	unknown	598	601	BaSu.1122.00059.0001i_00598	BaSu.1122.00059.0001i_00601	REBASE:M2.BsuJPCII	100.000	unknown	REBASE:BsuMI(BsuMIC)	100.000	unknown
CTCGAG	BaSu.1122.00059.0001	unknown	598	600	BaSu.1122.00059.0001i_00598	BaSu.1122.00059.0001i_00600	REBASE:M2.BsuJPCII	100.000	unknown	REBASE:BsuMI(BsuMIB)	100.000	unknown
CTCGAG	BaSu.1122.00059.0001	unknown	598	599	BaSu.1122.00059.0001i_00598	BaSu.1122.00059.0001i_00599	REBASE:M2.BsuJPCII	100.000	unknown	REBASE:BsuMI(BsuMIA)	100.000	unknown
CTCGAG	BaSu.1122.00059.0001	unknown	597	601	BaSu.1122.00059.0001i_00597	BaSu.1122.00059.0001i_00601	REBASE:M1.BsuMI	100.000	unknown	REBASE:BsuMI(BsuMIC)	100.000	unknown
CTCGAG	BaSu.1122.00059.0001	unknown	597	600	BaSu.1122.00059.0001i_00597	BaSu.1122.00059.0001i_00600	REBASE:M1.BsuMI	100.000	unknown	REBASE:BsuMI(BsuMIB)	100.000	unknown
CTCGAG	BaSu.1122.00059.0001	unknown	597	599	BaSu.1122.00059.0001i_00597	BaSu.1122.00059.0001i_00599	REBASE:M1.BsuMI	100.000	unknown	REBASE:BsuMI(BsuMIA)	100.000	unknown
CTCGAG	BaSu.1122.00061.0001	unknown	606	608	BaSu.1122.00061.0001i_00606	BaSu.1122.00061.0001i_00608	REBASE:M1.BsuMI	100.000	unknown	REBASE:BsuMI(BsuMIA)	100.000	unknown
CTCGAG	BaSu.1122.00061.0001	unknown	606	610	BaSu.1122.00061.0001i_00606	BaSu.1122.00061.0001i_00610	REBASE:M1.BsuMI	100.000	unknown	REBASE:BsuMI(BsuMIC)	100.000	unknown
CTCGAG	BaSu.1122.00061.0001	unknown	606	609	BaSu.1122.00061.0001i_00606	BaSu.1122.00061.0001i_00609	REBASE:M1.BsuMI	100.000	unknown	REBASE:BsuMI(BsuMIB)	100.000	unknown
CTCGAG	BaSu.1122.00061.0001	unknown	607	608	BaSu.1122.00061.0001i_00607	BaSu.1122.00061.0001i_00608	REBASE:M2.BsuJPCII	100.000	unknown	REBASE:BsuMI(BsuMIA)	100.000	unknown
CTCGAG	BaSu.1122.00061.0001	unknown	607	610	BaSu.1122.00061.0001i_00607	BaSu.1122.00061.0001i_00610	REBASE:M2.BsuJPCII	100.000	unknown	REBASE:BsuMI(BsuMIC)	100.000	unknown
CTCGAG	BaSu.1122.00061.0001	unknown	607	609	BaSu.1122.00061.0001i_00607	BaSu.1122.00061.0001i_00609	REBASE:M2.BsuJPCII	100.000	unknown	REBASE:BsuMI(BsuMIB)	100.000	unknown
CTCGAG	BaSu.1122.00063.0001	unknown	2097	2100	BaSu.1122.00063.0001i_02097	BaSu.1122.00063.0001i_02100	REBASE:M2.BsuJPCII	100.000	unknown	REBASE:BsuMI(BsuMIC)	100.000	unknown
CTCGAG	BaSu.1122.00063.0001	unknown	2097	2098	BaSu.1122.00063.0001i_02097	BaSu.1122.00063.0001i_02098	REBASE:M2.BsuJPCII	100.000	unknown	REBASE:BsuMI(BsuMIA)	100.000	unknown
CTCGAG	BaSu.1122.00063.0001	unknown	2097	2099	BaSu.1122.00063.0001i_02097	BaSu.1122.00063.0001i_02099	REBASE:M2.BsuJPCII	100.000	unknown	REBASE:BsuMI(BsuMIB)	100.000	unknown
CTCGAG	BaSu.1122.00063.0001	unknown	2096	2100	BaSu.1122.00063.0001i_02096	BaSu.1122.00063.0001i_02100	REBASE:M1.BsuMI	100.000	unknown	REBASE:BsuMI(BsuMIC)	100.000	unknown
CTCGAG	BaSu.1122.00063.0001	unknown	2096	2098	BaSu.1122.00063.0001i_02096	BaSu.1122.00063.0001i_02098	REBASE:M1.BsuMI	100.000	unknown	REBASE:BsuMI(BsuMIA)	100.000	unknown
CTCGAG	BaSu.1122.00063.0001	unknown	2096	2099	BaSu.1122.00063.0001i_02096	BaSu.1122.00063.0001i_02099	REBASE:M1.BsuMI	100.000	unknown	REBASE:BsuMI(BsuMIB)	100.000	unknown
CTTAAG	BaSu.1122.00065.0001	unknown	1913	1912	BaSu.1122.00065.0001i_01913	BaSu.1122.00065.0001i_01912	REBASE:M.BxiVV3I	89.532	unknown	REBASE:BxiVV3IP	88.889	unknown
GGATCC	BaSu.1122.00066.0001	unknown	182	184	BaSu.1122.00066.0001i_00182	BaSu.1122.00066.0001i_00184	REBASE:M.Bsu125ORF2405P	100.000	unknown	REBASE:Bsu125ORF2405P	100.000	unknown
CTCGAG	BaSu.1122.00069.0001	unknown	673	677	BaSu.1122.00069.0001i_00673	BaSu.1122.00069.0001i_00677	REBASE:M1.BsuMI	100.000	unknown	REBASE:BsuMI(BsuMIC)	100.000	unknown
CTCGAG	BaSu.1122.00069.0001	unknown	673	675	BaSu.1122.00069.0001i_00673	BaSu.1122.00069.0001i_00675	REBASE:M1.BsuMI	100.000	unknown	REBASE:BsuMI(BsuMIA)	100.000	unknown
CTCGAG	BaSu.1122.00069.0001	unknown	673	676	BaSu.1122.00069.0001i_00673	BaSu.1122.00069.0001i_00676	REBASE:M1.BsuMI	100.000	unknown	REBASE:BsuMI(BsuMIB)	100.000	unknown
CTCGAG	BaSu.1122.00069.0001	unknown	674	677	BaSu.1122.00069.0001i_00674	BaSu.1122.00069.0001i_00677	REBASE:M2.BsuJPCII	100.000	unknown	REBASE:BsuMI(BsuMIC)	100.000	unknown
CTCGAG	BaSu.1122.00069.0001	unknown	674	675	BaSu.1122.00069.0001i_00674	BaSu.1122.00069.0001i_00675	REBASE:M2.BsuJPCII	100.000	unknown	REBASE:BsuMI(BsuMIA)	100.000	unknown
CTCGAG	BaSu.1122.00069.0001	unknown	674	676	BaSu.1122.00069.0001i_00674	BaSu.1122.00069.0001i_00676	REBASE:M2.BsuJPCII	100.000	unknown	REBASE:BsuMI(BsuMIB)	100.000	unknown
CTCGAG	BaSu.1122.00070.0001	unknown	627	629	BaSu.1122.00070.0001i_00627	BaSu.1122.00070.0001i_00629	REBASE:M1.BsuMI	100.000	unknown	REBASE:BsuMI(BsuMIA)	100.000	unknown
CTCGAG	BaSu.1122.00070.0001	unknown	627	630	BaSu.1122.00070.0001i_00627	BaSu.1122.00070.0001i_00630	REBASE:M1.BsuMI	100.000	unknown	REBASE:BsuMI(BsuMIB)	100.000	unknown
CTCGAG	BaSu.1122.00070.0001	unknown	627	631	BaSu.1122.00070.0001i_00627	BaSu.1122.00070.0001i_00631	REBASE:M1.BsuMI	100.000	unknown	REBASE:BsuMI(BsuMIC)	100.000	unknown
CTCGAG	BaSu.1122.00070.0001	unknown	628	629	BaSu.1122.00070.0001i_00628	BaSu.1122.00070.0001i_00629	REBASE:M2.BsuJPCII	100.000	unknown	REBASE:BsuMI(BsuMIA)	100.000	unknown
CTCGAG	BaSu.1122.00070.0001	unknown	628	630	BaSu.1122.00070.0001i_00628	BaSu.1122.00070.0001i_00630	REBASE:M2.BsuJPCII	100.000	unknown	REBASE:BsuMI(BsuMIB)	100.000	unknown
CTCGAG	BaSu.1122.00070.0001	unknown	628	631	BaSu.1122.00070.0001i_00628	BaSu.1122.00070.0001i_00631	REBASE:M2.BsuJPCII	100.000	unknown	REBASE:BsuMI(BsuMIC)	100.000	unknown
CTCGAG	BaSu.1122.00073.0001	unknown	617	618	BaSu.1122.00073.0001i_00617	BaSu.1122.00073.0001i_00618	REBASE:M2.BsuJPCII	100.000	unknown	REBASE:BsuMI(BsuMIA)	100.000	unknown
CTCGAG	BaSu.1122.00073.0001	unknown	617	620	BaSu.1122.00073.0001i_00617	BaSu.1122.00073.0001i_00620	REBASE:M2.BsuJPCII	100.000	unknown	REBASE:BsuMI(BsuMIC)	100.000	unknown
CTCGAG	BaSu.1122.00073.0001	unknown	617	619	BaSu.1122.00073.0001i_00617	BaSu.1122.00073.0001i_00619	REBASE:M2.BsuJPCII	100.000	unknown	REBASE:BsuMI(BsuMIB)	100.000	unknown
CTCGAG	BaSu.1122.00073.0001	unknown	616	618	BaSu.1122.00073.0001i_00616	BaSu.1122.00073.0001i_00618	REBASE:M1.BsuMI	100.000	unknown	REBASE:BsuMI(BsuMIA)	100.000	unknown
CTCGAG	BaSu.1122.00073.0001	unknown	616	620	BaSu.1122.00073.0001i_00616	BaSu.1122.00073.0001i_00620	REBASE:M1.BsuMI	100.000	unknown	REBASE:BsuMI(BsuMIC)	100.000	unknown
CTCGAG	BaSu.1122.00073.0001	unknown	616	619	BaSu.1122.00073.0001i_00616	BaSu.1122.00073.0001i_00619	REBASE:M1.BsuMI	100.000	unknown	REBASE:BsuMI(BsuMIB)	100.000	unknown
GCWGC	BaSu.1122.00074.0001	unknown	3962	3963	BaSu.1122.00074.0001i_03962	BaSu.1122.00074.0001i_03963	REBASE:M.BsuRL45ORF4104P	100.000	unknown	REBASE:BsuRL45ORF4104P	100.000	unknown
GCWGC	BaSu.1122.00074.0001	unknown	3962	3964	BaSu.1122.00074.0001i_03962	BaSu.1122.00074.0001i_03964	REBASE:M.BsuRL45ORF4104P	100.000	unknown	REBASE:Bsu117508ORF20855P	99.658	unknown
CTCGAG	BaSu.1122.00080.0001	unknown	605	607	BaSu.1122.00080.0001i_00605	BaSu.1122.00080.0001i_00607	REBASE:M1.BsuMI	100.000	unknown	REBASE:BsuMI(BsuMIA)	100.000	unknown
CTCGAG	BaSu.1122.00080.0001	unknown	605	609	BaSu.1122.00080.0001i_00605	BaSu.1122.00080.0001i_00609	REBASE:M1.BsuMI	100.000	unknown	REBASE:BsuMI(BsuMIC)	100.000	unknown
CTCGAG	BaSu.1122.00080.0001	unknown	605	608	BaSu.1122.00080.0001i_00605	BaSu.1122.00080.0001i_00608	REBASE:M1.BsuMI	100.000	unknown	REBASE:BsuMI(BsuMIB)	100.000	unknown
CTCGAG	BaSu.1122.00080.0001	unknown	606	607	BaSu.1122.00080.0001i_00606	BaSu.1122.00080.0001i_00607	REBASE:M2.BsuJPCII	100.000	unknown	REBASE:BsuMI(BsuMIA)	100.000	unknown
CTCGAG	BaSu.1122.00080.0001	unknown	606	609	BaSu.1122.00080.0001i_00606	BaSu.1122.00080.0001i_00609	REBASE:M2.BsuJPCII	100.000	unknown	REBASE:BsuMI(BsuMIC)	100.000	unknown
CTCGAG	BaSu.1122.00080.0001	unknown	606	608	BaSu.1122.00080.0001i_00606	BaSu.1122.00080.0001i_00608	REBASE:M2.BsuJPCII	100.000	unknown	REBASE:BsuMI(BsuMIB)	100.000	unknown
CTCGAG	BaSu.1122.00081.0001	unknown	630	633	BaSu.1122.00081.0001i_00630	BaSu.1122.00081.0001i_00633	REBASE:M2.BsuJPCII	100.000	unknown	REBASE:BsuMI(BsuMIC)	100.000	unknown
CTCGAG	BaSu.1122.00081.0001	unknown	630	631	BaSu.1122.00081.0001i_00630	BaSu.1122.00081.0001i_00631	REBASE:M2.BsuJPCII	100.000	unknown	REBASE:BsuMI(BsuMIA)	100.000	unknown
CTCGAG	BaSu.1122.00081.0001	unknown	630	632	BaSu.1122.00081.0001i_00630	BaSu.1122.00081.0001i_00632	REBASE:M2.BsuJPCII	100.000	unknown	REBASE:BsuMI(BsuMIB)	100.000	unknown
CTCGAG	BaSu.1122.00081.0001	unknown	629	633	BaSu.1122.00081.0001i_00629	BaSu.1122.00081.0001i_00633	REBASE:M1.BsuMI	100.000	unknown	REBASE:BsuMI(BsuMIC)	100.000	unknown
CTCGAG	BaSu.1122.00081.0001	unknown	629	631	BaSu.1122.00081.0001i_00629	BaSu.1122.00081.0001i_00631	REBASE:M1.BsuMI	100.000	unknown	REBASE:BsuMI(BsuMIA)	100.000	unknown
CTCGAG	BaSu.1122.00081.0001	unknown	629	632	BaSu.1122.00081.0001i_00629	BaSu.1122.00081.0001i_00632	REBASE:M1.BsuMI	100.000	unknown	REBASE:BsuMI(BsuMIB)	100.000	unknown
CTCGAG	BaSu.1122.00083.0001	unknown	607	609	BaSu.1122.00083.0001i_00607	BaSu.1122.00083.0001i_00609	REBASE:M2.BsuJPCII	100.000	unknown	REBASE:BsuMI(BsuMIB)	100.000	unknown
CTCGAG	BaSu.1122.00083.0001	unknown	607	610	BaSu.1122.00083.0001i_00607	BaSu.1122.00083.0001i_00610	REBASE:M2.BsuJPCII	100.000	unknown	REBASE:BsuMI(BsuMIC)	100.000	unknown
CTCGAG	BaSu.1122.00083.0001	unknown	607	608	BaSu.1122.00083.0001i_00607	BaSu.1122.00083.0001i_00608	REBASE:M2.BsuJPCII	100.000	unknown	REBASE:BsuMI(BsuMIA)	100.000	unknown
CTCGAG	BaSu.1122.00083.0001	unknown	606	609	BaSu.1122.00083.0001i_00606	BaSu.1122.00083.0001i_00609	REBASE:M1.BsuMI	100.000	unknown	REBASE:BsuMI(BsuMIB)	100.000	unknown
CTCGAG	BaSu.1122.00083.0001	unknown	606	610	BaSu.1122.00083.0001i_00606	BaSu.1122.00083.0001i_00610	REBASE:M1.BsuMI	100.000	unknown	REBASE:BsuMI(BsuMIC)	100.000	unknown
CTCGAG	BaSu.1122.00083.0001	unknown	606	608	BaSu.1122.00083.0001i_00606	BaSu.1122.00083.0001i_00608	REBASE:M1.BsuMI	100.000	unknown	REBASE:BsuMI(BsuMIA)	100.000	unknown
CCTNAGG	BaSu.1122.00084.0001	unknown	4015	4016	BaSu.1122.00084.0001i_04015	BaSu.1122.00084.0001i_04016	REBASE:M.Bsu36I	99.757	unknown	REBASE:Bsu36I	100.000	unknown
CTCGAG	BaSu.1122.00086.0001	unknown	631	632	BaSu.1122.00086.0001i_00631	BaSu.1122.00086.0001i_00632	REBASE:M2.BsuJPCII	100.000	unknown	REBASE:BsuMI(BsuMIA)	100.000	unknown
CTCGAG	BaSu.1122.00086.0001	unknown	631	634	BaSu.1122.00086.0001i_00631	BaSu.1122.00086.0001i_00634	REBASE:M2.BsuJPCII	100.000	unknown	REBASE:BsuMI(BsuMIC)	100.000	unknown
CTCGAG	BaSu.1122.00086.0001	unknown	631	633	BaSu.1122.00086.0001i_00631	BaSu.1122.00086.0001i_00633	REBASE:M2.BsuJPCII	100.000	unknown	REBASE:BsuMI(BsuMIB)	100.000	unknown
CTCGAG	BaSu.1122.00086.0001	unknown	630	632	BaSu.1122.00086.0001i_00630	BaSu.1122.00086.0001i_00632	REBASE:M1.BsuMI	100.000	unknown	REBASE:BsuMI(BsuMIA)	100.000	unknown
CTCGAG	BaSu.1122.00086.0001	unknown	630	634	BaSu.1122.00086.0001i_00630	BaSu.1122.00086.0001i_00634	REBASE:M1.BsuMI	100.000	unknown	REBASE:BsuMI(BsuMIC)	100.000	unknown
CTCGAG	BaSu.1122.00086.0001	unknown	630	633	BaSu.1122.00086.0001i_00630	BaSu.1122.00086.0001i_00633	REBASE:M1.BsuMI	100.000	unknown	REBASE:BsuMI(BsuMIB)	100.000	unknown
CTCGAG	BaSu.1122.00087.0001	unknown	1546	1550	BaSu.1122.00087.0001i_01546	BaSu.1122.00087.0001i_01550	REBASE:M1.BsuMI	100.000	unknown	REBASE:BsuMI(BsuMIC)	100.000	unknown
CTCGAG	BaSu.1122.00087.0001	unknown	1546	1548	BaSu.1122.00087.0001i_01546	BaSu.1122.00087.0001i_01548	REBASE:M1.BsuMI	100.000	unknown	REBASE:BsuMI(BsuMIA)	100.000	unknown
CTCGAG	BaSu.1122.00087.0001	unknown	1546	1549	BaSu.1122.00087.0001i_01546	BaSu.1122.00087.0001i_01549	REBASE:M1.BsuMI	100.000	unknown	REBASE:BsuMI(BsuMIB)	100.000	unknown
CTCGAG	BaSu.1122.00087.0001	unknown	1547	1550	BaSu.1122.00087.0001i_01547	BaSu.1122.00087.0001i_01550	REBASE:M2.BsuJPCII	100.000	unknown	REBASE:BsuMI(BsuMIC)	100.000	unknown
CTCGAG	BaSu.1122.00087.0001	unknown	1547	1548	BaSu.1122.00087.0001i_01547	BaSu.1122.00087.0001i_01548	REBASE:M2.BsuJPCII	100.000	unknown	REBASE:BsuMI(BsuMIA)	100.000	unknown
CTCGAG	BaSu.1122.00087.0001	unknown	1547	1549	BaSu.1122.00087.0001i_01547	BaSu.1122.00087.0001i_01549	REBASE:M2.BsuJPCII	100.000	unknown	REBASE:BsuMI(BsuMIB)	100.000	unknown
CTCGAG	BaSu.1122.00088.0001	unknown	617	618	BaSu.1122.00088.0001i_00617	BaSu.1122.00088.0001i_00618	REBASE:M2.BsuJPCII	100.000	unknown	REBASE:BsuMI(BsuMIA)	100.000	unknown
CTCGAG	BaSu.1122.00088.0001	unknown	617	619	BaSu.1122.00088.0001i_00617	BaSu.1122.00088.0001i_00619	REBASE:M2.BsuJPCII	100.000	unknown	REBASE:BsuMI(BsuMIB)	100.000	unknown
CTCGAG	BaSu.1122.00088.0001	unknown	617	620	BaSu.1122.00088.0001i_00617	BaSu.1122.00088.0001i_00620	REBASE:M2.BsuJPCII	100.000	unknown	REBASE:BsuMI(BsuMIC)	100.000	unknown
CTCGAG	BaSu.1122.00088.0001	unknown	616	618	BaSu.1122.00088.0001i_00616	BaSu.1122.00088.0001i_00618	REBASE:M1.BsuMI	100.000	unknown	REBASE:BsuMI(BsuMIA)	100.000	unknown
CTCGAG	BaSu.1122.00088.0001	unknown	616	619	BaSu.1122.00088.0001i_00616	BaSu.1122.00088.0001i_00619	REBASE:M1.BsuMI	100.000	unknown	REBASE:BsuMI(BsuMIB)	100.000	unknown
CTCGAG	BaSu.1122.00088.0001	unknown	616	620	BaSu.1122.00088.0001i_00616	BaSu.1122.00088.0001i_00620	REBASE:M1.BsuMI	100.000	unknown	REBASE:BsuMI(BsuMIC)	100.000	unknown
CTCGAG	BaSu.1122.00089.0001	unknown	598	600	BaSu.1122.00089.0001i_00598	BaSu.1122.00089.0001i_00600	REBASE:M2.BsuJPCII	100.000	unknown	REBASE:BsuMI(BsuMIB)	100.000	unknown
CTCGAG	BaSu.1122.00089.0001	unknown	598	599	BaSu.1122.00089.0001i_00598	BaSu.1122.00089.0001i_00599	REBASE:M2.BsuJPCII	100.000	unknown	REBASE:BsuMI(BsuMIA)	100.000	unknown
CTCGAG	BaSu.1122.00089.0001	unknown	598	601	BaSu.1122.00089.0001i_00598	BaSu.1122.00089.0001i_00601	REBASE:M2.BsuJPCII	100.000	unknown	REBASE:BsuMI(BsuMIC)	100.000	unknown
CTCGAG	BaSu.1122.00089.0001	unknown	597	600	BaSu.1122.00089.0001i_00597	BaSu.1122.00089.0001i_00600	REBASE:M1.BsuMI	100.000	unknown	REBASE:BsuMI(BsuMIB)	100.000	unknown
CTCGAG	BaSu.1122.00089.0001	unknown	597	599	BaSu.1122.00089.0001i_00597	BaSu.1122.00089.0001i_00599	REBASE:M1.BsuMI	100.000	unknown	REBASE:BsuMI(BsuMIA)	100.000	unknown
CTCGAG	BaSu.1122.00089.0001	unknown	597	601	BaSu.1122.00089.0001i_00597	BaSu.1122.00089.0001i_00601	REBASE:M1.BsuMI	100.000	unknown	REBASE:BsuMI(BsuMIC)	100.000	unknown
CTCGAG	BaSu.1122.00090.0001	unknown	605	607	BaSu.1122.00090.0001i_00605	BaSu.1122.00090.0001i_00607	REBASE:M1.BsuMI	100.000	unknown	REBASE:BsuMI(BsuMIA)	100.000	unknown
CTCGAG	BaSu.1122.00090.0001	unknown	605	608	BaSu.1122.00090.0001i_00605	BaSu.1122.00090.0001i_00608	REBASE:M1.BsuMI	100.000	unknown	REBASE:BsuMI(BsuMIB)	100.000	unknown
CTCGAG	BaSu.1122.00090.0001	unknown	605	609	BaSu.1122.00090.0001i_00605	BaSu.1122.00090.0001i_00609	REBASE:M1.BsuMI	100.000	unknown	REBASE:BsuMI(BsuMIC)	98.611	unknown
CTCGAG	BaSu.1122.00090.0001	unknown	606	607	BaSu.1122.00090.0001i_00606	BaSu.1122.00090.0001i_00607	REBASE:M2.BsuJPCII	100.000	unknown	REBASE:BsuMI(BsuMIA)	100.000	unknown
CTCGAG	BaSu.1122.00090.0001	unknown	606	608	BaSu.1122.00090.0001i_00606	BaSu.1122.00090.0001i_00608	REBASE:M2.BsuJPCII	100.000	unknown	REBASE:BsuMI(BsuMIB)	100.000	unknown
CTCGAG	BaSu.1122.00090.0001	unknown	606	609	BaSu.1122.00090.0001i_00606	BaSu.1122.00090.0001i_00609	REBASE:M2.BsuJPCII	100.000	unknown	REBASE:BsuMI(BsuMIC)	98.611	unknown
CTCGAG	BaSu.1122.00092.0001	unknown	623	626	BaSu.1122.00092.0001i_00623	BaSu.1122.00092.0001i_00626	REBASE:M2.BsuJPCII	100.000	unknown	REBASE:BsuMI(BsuMIC)	100.000	unknown
CTCGAG	BaSu.1122.00092.0001	unknown	623	624	BaSu.1122.00092.0001i_00623	BaSu.1122.00092.0001i_00624	REBASE:M2.BsuJPCII	100.000	unknown	REBASE:BsuMI(BsuMIA)	100.000	unknown
CTCGAG	BaSu.1122.00092.0001	unknown	623	625	BaSu.1122.00092.0001i_00623	BaSu.1122.00092.0001i_00625	REBASE:M2.BsuJPCII	100.000	unknown	REBASE:BsuMI(BsuMIB)	100.000	unknown
CTCGAG	BaSu.1122.00092.0001	unknown	622	626	BaSu.1122.00092.0001i_00622	BaSu.1122.00092.0001i_00626	REBASE:M1.BsuMI	100.000	unknown	REBASE:BsuMI(BsuMIC)	100.000	unknown
CTCGAG	BaSu.1122.00092.0001	unknown	622	624	BaSu.1122.00092.0001i_00622	BaSu.1122.00092.0001i_00624	REBASE:M1.BsuMI	100.000	unknown	REBASE:BsuMI(BsuMIA)	100.000	unknown
CTCGAG	BaSu.1122.00092.0001	unknown	622	625	BaSu.1122.00092.0001i_00622	BaSu.1122.00092.0001i_00625	REBASE:M1.BsuMI	100.000	unknown	REBASE:BsuMI(BsuMIB)	100.000	unknown
CTCGAG	BaSu.1122.00094.0001	unknown	603	607	BaSu.1122.00094.0001i_00603	BaSu.1122.00094.0001i_00607	REBASE:M1.BsuMI	100.000	unknown	REBASE:BsuMI(BsuMIC)	100.000	unknown
CTCGAG	BaSu.1122.00094.0001	unknown	603	606	BaSu.1122.00094.0001i_00603	BaSu.1122.00094.0001i_00606	REBASE:M1.BsuMI	100.000	unknown	REBASE:BsuMI(BsuMIB)	100.000	unknown
CTCGAG	BaSu.1122.00094.0001	unknown	603	605	BaSu.1122.00094.0001i_00603	BaSu.1122.00094.0001i_00605	REBASE:M1.BsuMI	100.000	unknown	REBASE:BsuMI(BsuMIA)	100.000	unknown
CTCGAG	BaSu.1122.00094.0001	unknown	604	607	BaSu.1122.00094.0001i_00604	BaSu.1122.00094.0001i_00607	REBASE:M2.BsuJPCII	100.000	unknown	REBASE:BsuMI(BsuMIC)	100.000	unknown
CTCGAG	BaSu.1122.00094.0001	unknown	604	606	BaSu.1122.00094.0001i_00604	BaSu.1122.00094.0001i_00606	REBASE:M2.BsuJPCII	100.000	unknown	REBASE:BsuMI(BsuMIB)	100.000	unknown
CTCGAG	BaSu.1122.00094.0001	unknown	604	605	BaSu.1122.00094.0001i_00604	BaSu.1122.00094.0001i_00605	REBASE:M2.BsuJPCII	100.000	unknown	REBASE:BsuMI(BsuMIA)	100.000	unknown
CTCGAG	BaSu.1122.00096.0001	unknown	604	605	BaSu.1122.00096.0001i_00604	BaSu.1122.00096.0001i_00605	REBASE:M2.BsuJPCII	100.000	unknown	REBASE:BsuMI(BsuMIA)	100.000	unknown
CTCGAG	BaSu.1122.00096.0001	unknown	604	607	BaSu.1122.00096.0001i_00604	BaSu.1122.00096.0001i_00607	REBASE:M2.BsuJPCII	100.000	unknown	REBASE:BsuMI(BsuMIC)	100.000	unknown
CTCGAG	BaSu.1122.00096.0001	unknown	604	606	BaSu.1122.00096.0001i_00604	BaSu.1122.00096.0001i_00606	REBASE:M2.BsuJPCII	100.000	unknown	REBASE:BsuMI(BsuMIB)	100.000	unknown
CTCGAG	BaSu.1122.00096.0001	unknown	603	605	BaSu.1122.00096.0001i_00603	BaSu.1122.00096.0001i_00605	REBASE:M1.BsuMI	100.000	unknown	REBASE:BsuMI(BsuMIA)	100.000	unknown
CTCGAG	BaSu.1122.00096.0001	unknown	603	607	BaSu.1122.00096.0001i_00603	BaSu.1122.00096.0001i_00607	REBASE:M1.BsuMI	100.000	unknown	REBASE:BsuMI(BsuMIC)	100.000	unknown
CTCGAG	BaSu.1122.00096.0001	unknown	603	606	BaSu.1122.00096.0001i_00603	BaSu.1122.00096.0001i_00606	REBASE:M1.BsuMI	100.000	unknown	REBASE:BsuMI(BsuMIB)	100.000	unknown
GCWGC	BaSu.1122.00098.0001	unknown	3044	3046	BaSu.1122.00098.0001i_03044	BaSu.1122.00098.0001i_03046	REBASE:M.BsuRL45ORF4104P	100.000	unknown	REBASE:Bsu117508ORF20855P	99.658	unknown
GCWGC	BaSu.1122.00098.0001	unknown	3044	3045	BaSu.1122.00098.0001i_03044	BaSu.1122.00098.0001i_03045	REBASE:M.BsuRL45ORF4104P	100.000	unknown	REBASE:BsuRL45ORF4104P	99.850	unknown
GRGCYC	BaSu.1122.00100.0001	unknown	726	727	BaSu.1122.00100.0001i_00726	BaSu.1122.00100.0001i_00727	REBASE:M.Bsu5ORF3750P	100.000	unknown	REBASE:Bsu5ORF3750P	100.000	unknown
GCWGC	BaSu.1122.00105.0001	unknown	3883	3884	BaSu.1122.00105.0001i_03883	BaSu.1122.00105.0001i_03884	REBASE:M.BsuRL45ORF4104P	100.000	unknown	REBASE:BsuRL45ORF4104P	100.000	unknown
GCWGC	BaSu.1122.00105.0001	unknown	3883	3885	BaSu.1122.00105.0001i_03883	BaSu.1122.00105.0001i_03885	REBASE:M.BsuRL45ORF4104P	100.000	unknown	REBASE:Bsu117508ORF20855P	99.658	unknown
CTCGAG	BaSu.1122.00106.0001	unknown	631	632	BaSu.1122.00106.0001i_00631	BaSu.1122.00106.0001i_00632	REBASE:M2.BsuJPCII	100.000	unknown	REBASE:BsuMI(BsuMIA)	100.000	unknown
CTCGAG	BaSu.1122.00106.0001	unknown	631	634	BaSu.1122.00106.0001i_00631	BaSu.1122.00106.0001i_00634	REBASE:M2.BsuJPCII	100.000	unknown	REBASE:BsuMI(BsuMIC)	100.000	unknown
CTCGAG	BaSu.1122.00106.0001	unknown	631	633	BaSu.1122.00106.0001i_00631	BaSu.1122.00106.0001i_00633	REBASE:M2.BsuJPCII	100.000	unknown	REBASE:BsuMI(BsuMIB)	100.000	unknown
CTCGAG	BaSu.1122.00106.0001	unknown	630	632	BaSu.1122.00106.0001i_00630	BaSu.1122.00106.0001i_00632	REBASE:M1.BsuMI	100.000	unknown	REBASE:BsuMI(BsuMIA)	100.000	unknown
CTCGAG	BaSu.1122.00106.0001	unknown	630	634	BaSu.1122.00106.0001i_00630	BaSu.1122.00106.0001i_00634	REBASE:M1.BsuMI	100.000	unknown	REBASE:BsuMI(BsuMIC)	100.000	unknown
CTCGAG	BaSu.1122.00106.0001	unknown	630	633	BaSu.1122.00106.0001i_00630	BaSu.1122.00106.0001i_00633	REBASE:M1.BsuMI	100.000	unknown	REBASE:BsuMI(BsuMIB)	100.000	unknown
GGNNCC	BaSu.1122.00112.0001	unknown	2620	2621	BaSu.1122.00112.0001i_02620	BaSu.1122.00112.0001i_02621	REBASE:M.SspHTS2ORFBP	72.727	unknown	REBASE:Cba26367ORFEP	73.394	unknown
GGNNCC	BaSu.1122.00112.0001	unknown	2619	2621	BaSu.1122.00112.0001i_02619	BaSu.1122.00112.0001i_02621	REBASE:M.SspHTS2ORFBP	73.927	unknown	REBASE:Cba26367ORFEP	73.394	unknown
GGNNCC	BaSu.1122.00113.0001	unknown	266	267	BaSu.1122.00113.0001i_00266	BaSu.1122.00113.0001i_00267	REBASE:M.SmoLORF1245P	65.525	unknown	REBASE:Cba26367ORFEP	52.294	unknown
CGTACG	BaSu.1122.00115.0001	unknown	2598	2597	BaSu.1122.00115.0001i_02598	BaSu.1122.00115.0001i_02597	REBASE:M.Baz2011ORF4530P	86.969	unknown	REBASE:Baz2011ORF4530P	88.652	unknown
GGNNCC	BaSu.1122.00116.0001	unknown	2916	2917	BaSu.1122.00116.0001i_02916	BaSu.1122.00116.0001i_02917	REBASE:M.SmoLORF1245P	65.525	unknown	REBASE:Cba26367ORFEP	52.294	unknown
GGNCC	BaSu.1122.00119.0001	unknown	2261	2260	BaSu.1122.00119.0001i_02261	BaSu.1122.00119.0001i_02260	REBASE:M.BsuRL45ORF4250P	100.000	unknown	REBASE:Cac10703ORF5020P	63.333	unknown
CTCGAG	BaSu.1122.00119.0001	unknown	2896	2899	BaSu.1122.00119.0001i_02896	BaSu.1122.00119.0001i_02899	REBASE:M2.BsuJPCII	100.000	unknown	REBASE:BsuMI(BsuMIC)	100.000	unknown
CTCGAG	BaSu.1122.00119.0001	unknown	2896	2898	BaSu.1122.00119.0001i_02896	BaSu.1122.00119.0001i_02898	REBASE:M2.BsuJPCII	100.000	unknown	REBASE:BsuMI(BsuMIB)	100.000	unknown
CTCGAG	BaSu.1122.00119.0001	unknown	2896	2897	BaSu.1122.00119.0001i_02896	BaSu.1122.00119.0001i_02897	REBASE:M2.BsuJPCII	100.000	unknown	REBASE:BsuMI(BsuMIA)	100.000	unknown
CTCGAG	BaSu.1122.00119.0001	unknown	2895	2899	BaSu.1122.00119.0001i_02895	BaSu.1122.00119.0001i_02899	REBASE:M1.BsuMI	100.000	unknown	REBASE:BsuMI(BsuMIC)	100.000	unknown
CTCGAG	BaSu.1122.00119.0001	unknown	2895	2898	BaSu.1122.00119.0001i_02895	BaSu.1122.00119.0001i_02898	REBASE:M1.BsuMI	100.000	unknown	REBASE:BsuMI(BsuMIB)	100.000	unknown
CTCGAG	BaSu.1122.00119.0001	unknown	2895	2897	BaSu.1122.00119.0001i_02895	BaSu.1122.00119.0001i_02897	REBASE:M1.BsuMI	100.000	unknown	REBASE:BsuMI(BsuMIA)	100.000	unknown
CTCGAG	BaSu.1122.00121.0001	unknown	604	607	BaSu.1122.00121.0001i_00604	BaSu.1122.00121.0001i_00607	REBASE:M2.BsuMB8B7ORF3345P	100.000	unknown	REBASE:BsuMI(BsuMIC)	100.000	unknown
CTCGAG	BaSu.1122.00121.0001	unknown	604	606	BaSu.1122.00121.0001i_00604	BaSu.1122.00121.0001i_00606	REBASE:M2.BsuMB8B7ORF3345P	100.000	unknown	REBASE:BsuMI(BsuMIB)	100.000	unknown
CTCGAG	BaSu.1122.00121.0001	unknown	604	605	BaSu.1122.00121.0001i_00604	BaSu.1122.00121.0001i_00605	REBASE:M2.BsuMB8B7ORF3345P	100.000	unknown	REBASE:BsuMI(BsuMIA)	100.000	unknown
CTCGAG	BaSu.1122.00121.0001	unknown	603	607	BaSu.1122.00121.0001i_00603	BaSu.1122.00121.0001i_00607	REBASE:M1.BsuMI	100.000	unknown	REBASE:BsuMI(BsuMIC)	100.000	unknown
CTCGAG	BaSu.1122.00121.0001	unknown	603	606	BaSu.1122.00121.0001i_00603	BaSu.1122.00121.0001i_00606	REBASE:M1.BsuMI	100.000	unknown	REBASE:BsuMI(BsuMIB)	100.000	unknown
CTCGAG	BaSu.1122.00121.0001	unknown	603	605	BaSu.1122.00121.0001i_00603	BaSu.1122.00121.0001i_00605	REBASE:M1.BsuMI	100.000	unknown	REBASE:BsuMI(BsuMIA)	100.000	unknown
CGTACG	BaSu.1122.00122.0001	unknown	1089	1090	BaSu.1122.00122.0001i_01089	BaSu.1122.00122.0001i_01090	REBASE:M.Baz2011ORF4530P	86.969	unknown	REBASE:Baz2011ORF4530P	88.652	unknown
CCTNAGG	BaSu.1122.00123.0001	unknown	3996	3997	BaSu.1122.00123.0001i_03996	BaSu.1122.00123.0001i_03997	REBASE:M.Bsu36I	99.757	unknown	REBASE:Bsu36I	100.000	unknown
GGATCC	BaSu.1122.00125.0001	unknown	3915	3917	BaSu.1122.00125.0001i_03915	BaSu.1122.00125.0001i_03917	REBASE:M.Bsu125ORF2405P	99.768	unknown	REBASE:Bsu125ORF2405P	99.648	unknown
GRGCYC	BaSu.1122.00100.0001	unknown	726	727	BaSu.1122.00100.0001i_00726	BaSu.1122.00100.0001i_00727	REBASE:M.Bsu5ORF3750P	100.000	unknown	REBASE:Bsu5ORF3750P	100.000	unknown
GCSGC	BaSu.1122.00021.0001	unknown	534	535	BaSu.1122.00021.0001i_00534	BaSu.1122.00021.0001i_00535	REBASE:M.Bsu117109ORF2880P	100.000	unknown	REBASE:R1.Bsu117109ORF2880P	100.000	unknown
CTTAAG	BaSu.1122.00065.0001	unknown	1913	1912	BaSu.1122.00065.0001i_01913	BaSu.1122.00065.0001i_01912	REBASE:M.BxiVV3I	89.532	unknown	REBASE:BxiVV3IP	88.889	unknown
TCCGGA	BaSu.1122.00048.0001	unknown	591	592	BaSu.1122.00048.0001i_00591	BaSu.1122.00048.0001i_00592	REBASE:M.BspEI	100.000	unknown	REBASE:BspEI	100.000	unknown
CCTNAGG	BaSu.1122.00016.0001	unknown	3580	3579	BaSu.1122.00016.0001i_03580	BaSu.1122.00016.0001i_03579	REBASE:M.Bsu36I	99.757	unknown	REBASE:Bsu36I	100.000	unknown
CCTNAGG	BaSu.1122.00084.0001	unknown	4015	4016	BaSu.1122.00084.0001i_04015	BaSu.1122.00084.0001i_04016	REBASE:M.Bsu36I	99.757	unknown	REBASE:Bsu36I	100.000	unknown
CCTNAGG	BaSu.1122.00123.0001	unknown	3996	3997	BaSu.1122.00123.0001i_03996	BaSu.1122.00123.0001i_03997	REBASE:M.Bsu36I	99.757	unknown	REBASE:Bsu36I	100.000	unknown
GGATCC	BaSu.1122.00125.0001	unknown	3915	3917	BaSu.1122.00125.0001i_03915	BaSu.1122.00125.0001i_03917	REBASE:M.Bsu125ORF2405P	99.768	unknown	REBASE:Bsu125ORF2405P	99.648	unknown
GGATCC	BaSu.1122.00066.0001	unknown	182	184	BaSu.1122.00066.0001i_00182	BaSu.1122.00066.0001i_00184	REBASE:M.Bsu125ORF2405P	100.000	unknown	REBASE:Bsu125ORF2405P	100.000	unknown
GGATCC	BaSu.1122.00006.0001	unknown	466	464	BaSu.1122.00006.0001i_00466	BaSu.1122.00006.0001i_00464	REBASE:M.Bsu125ORF2405P	100.000	unknown	REBASE:Bsu125ORF2405P	100.000	unknown
GGATCC	BaSu.1122.00047.0001	unknown	3684	3686	BaSu.1122.00047.0001i_03684	BaSu.1122.00047.0001i_03686	REBASE:M.Bsu125ORF2405P	100.000	unknown	REBASE:Bsu125ORF2405P	100.000	unknown
GGNCC	BaSu.1122.00119.0001	unknown	2261	2260	BaSu.1122.00119.0001i_02261	BaSu.1122.00119.0001i_02260	REBASE:M.BsuRL45ORF4250P	100.000	unknown	REBASE:Cac10703ORF5020P	63.333	unknown
GGNNCC	BaSu.1122.00112.0001	unknown	2620	2621	BaSu.1122.00112.0001i_02620	BaSu.1122.00112.0001i_02621	REBASE:M.SspHTS2ORFBP	72.727	unknown	REBASE:Cba26367ORFEP	73.394	unknown
GGNNCC	BaSu.1122.00113.0001	unknown	266	267	BaSu.1122.00113.0001i_00266	BaSu.1122.00113.0001i_00267	REBASE:M.SmoLORF1245P	65.525	unknown	REBASE:Cba26367ORFEP	52.294	unknown
GGNNCC	BaSu.1122.00116.0001	unknown	2916	2917	BaSu.1122.00116.0001i_02916	BaSu.1122.00116.0001i_02917	REBASE:M.SmoLORF1245P	65.525	unknown	REBASE:Cba26367ORFEP	52.294	unknown
GGNNCC	BaSu.1122.00112.0001	unknown	2619	2621	BaSu.1122.00112.0001i_02619	BaSu.1122.00112.0001i_02621	REBASE:M.SspHTS2ORFBP	73.927	unknown	REBASE:Cba26367ORFEP	73.394	unknown
CTCGAG	BaSu.1122.00087.0001	unknown	1546	1548	BaSu.1122.00087.0001i_01546	BaSu.1122.00087.0001i_01548	REBASE:M1.BsuMI	100.000	unknown	REBASE:BsuMI(BsuMIA)	100.000	unknown
CTCGAG	BaSu.1122.00087.0001	unknown	1546	1549	BaSu.1122.00087.0001i_01546	BaSu.1122.00087.0001i_01549	REBASE:M1.BsuMI	100.000	unknown	REBASE:BsuMI(BsuMIB)	100.000	unknown
CTCGAG	BaSu.1122.00087.0001	unknown	1546	1550	BaSu.1122.00087.0001i_01546	BaSu.1122.00087.0001i_01550	REBASE:M1.BsuMI	100.000	unknown	REBASE:BsuMI(BsuMIC)	100.000	unknown
CTCGAG	BaSu.1122.00086.0001	unknown	631	634	BaSu.1122.00086.0001i_00631	BaSu.1122.00086.0001i_00634	REBASE:M2.BsuJPCII	100.000	unknown	REBASE:BsuMI(BsuMIC)	100.000	unknown
CTCGAG	BaSu.1122.00086.0001	unknown	631	634	BaSu.1122.00086.0001i_00631	BaSu.1122.00086.0001i_00634	REBASE:M2.BsuJPCII	100.000	unknown	REBASE:BsuMI(BsuMIC)	100.000	unknown
CTCGAG	BaSu.1122.00086.0001	unknown	630	634	BaSu.1122.00086.0001i_00630	BaSu.1122.00086.0001i_00634	REBASE:M1.BsuMI	100.000	unknown	REBASE:BsuMI(BsuMIC)	100.000	unknown
CTCGAG	BaSu.1122.00086.0001	unknown	630	634	BaSu.1122.00086.0001i_00630	BaSu.1122.00086.0001i_00634	REBASE:M1.BsuMI	100.000	unknown	REBASE:BsuMI(BsuMIC)	100.000	unknown
CTCGAG	BaSu.1122.00086.0001	unknown	630	634	BaSu.1122.00086.0001i_00630	BaSu.1122.00086.0001i_00634	REBASE:M1.BsuMI	100.000	unknown	REBASE:BsuMI(BsuMIC)	100.000	unknown
CTCGAG	BaSu.1122.00086.0001	unknown	630	634	BaSu.1122.00086.0001i_00630	BaSu.1122.00086.0001i_00634	REBASE:M1.BsuMI	100.000	unknown	REBASE:BsuMI(BsuMIC)	100.000	unknown
CTCGAG	BaSu.1122.00086.0001	unknown	630	634	BaSu.1122.00086.0001i_00630	BaSu.1122.00086.0001i_00634	REBASE:M1.BsuMI	100.000	unknown	REBASE:BsuMI(BsuMIC)	100.000	unknown
CTCGAG	BaSu.1122.00086.0001	unknown	630	634	BaSu.1122.00086.0001i_00630	BaSu.1122.00086.0001i_00634	REBASE:M1.BsuMI	100.000	unknown	REBASE:BsuMI(BsuMIC)	100.000	unknown
CTCGAG	BaSu.1122.00096.0001	unknown	604	605	BaSu.1122.00096.0001i_00604	BaSu.1122.00096.0001i_00605	REBASE:M2.BsuJPCII	100.000	unknown	REBASE:BsuMI(BsuMIA)	100.000	unknown
CTCGAG	BaSu.1122.00096.0001	unknown	604	605	BaSu.1122.00096.0001i_00604	BaSu.1122.00096.0001i_00605	REBASE:M2.BsuJPCII	100.000	unknown	REBASE:BsuMI(BsuMIA)	100.000	unknown
CTCGAG	BaSu.1122.00096.0001	unknown	604	605	BaSu.1122.00096.0001i_00604	BaSu.1122.00096.0001i_00605	REBASE:M2.BsuJPCII	100.000	unknown	REBASE:BsuMI(BsuMIA)	100.000	unknown
CTCGAG	BaSu.1122.00096.0001	unknown	604	605	BaSu.1122.00096.0001i_00604	BaSu.1122.00096.0001i_00605	REBASE:M2.BsuJPCII	100.000	unknown	REBASE:BsuMI(BsuMIA)	100.000	unknown
CTCGAG	BaSu.1122.00096.0001	unknown	604	605	BaSu.1122.00096.0001i_00604	BaSu.1122.00096.0001i_00605	REBASE:M2.BsuJPCII	100.000	unknown	REBASE:BsuMI(BsuMIA)	100.000	unknown
CTCGAG	BaSu.1122.00096.0001	unknown	604	605	BaSu.1122.00096.0001i_00604	BaSu.1122.00096.0001i_00605	REBASE:M2.BsuJPCII	100.000	unknown	REBASE:BsuMI(BsuMIA)	100.000	unknown
CTCGAG	BaSu.1122.00096.0001	unknown	604	605	BaSu.1122.00096.0001i_00604	BaSu.1122.00096.0001i_00605	REBASE:M2.BsuJPCII	100.000	unknown	REBASE:BsuMI(BsuMIA)	100.000	unknown
CTCGAG	BaSu.1122.00096.0001	unknown	604	605	BaSu.1122.00096.0001i_00604	BaSu.1122.00096.0001i_00605	REBASE:M2.BsuJPCII	100.000	unknown	REBASE:BsuMI(BsuMIA)	100.000	unknown
CTCGAG	BaSu.1122.00031.0001	unknown	595	597	BaSu.1122.00031.0001i_00595	BaSu.1122.00031.0001i_00597	REBASE:M1.BsuMI	100.000	unknown	REBASE:BsuMI(BsuMIA)	100.000	unknown
CTCGAG	BaSu.1122.00031.0001	unknown	595	598	BaSu.1122.00031.0001i_00595	BaSu.1122.00031.0001i_00598	REBASE:M1.BsuMI	100.000	unknown	REBASE:BsuMI(BsuMIB)	100.000	unknown
CTCGAG	BaSu.1122.00119.0001	unknown	2896	2899	BaSu.1122.00119.0001i_02896	BaSu.1122.00119.0001i_02899	REBASE:M2.BsuJPCII	100.000	unknown	REBASE:BsuMI(BsuMIC)	100.000	unknown
CTCGAG	BaSu.1122.00119.0001	unknown	2896	2897	BaSu.1122.00119.0001i_02896	BaSu.1122.00119.0001i_02897	REBASE:M2.BsuJPCII	100.000	unknown	REBASE:BsuMI(BsuMIA)	100.000	unknown
CTCGAG	BaSu.1122.00119.0001	unknown	2896	2898	BaSu.1122.00119.0001i_02896	BaSu.1122.00119.0001i_02898	REBASE:M2.BsuJPCII	100.000	unknown	REBASE:BsuMI(BsuMIB)	100.000	unknown
CTCGAG	BaSu.1122.00073.0001	unknown	616	619	BaSu.1122.00073.0001i_00616	BaSu.1122.00073.0001i_00619	REBASE:M1.BsuMI	100.000	unknown	REBASE:BsuMI(BsuMIB)	100.000	unknown
CTCGAG	BaSu.1122.00073.0001	unknown	616	618	BaSu.1122.00073.0001i_00616	BaSu.1122.00073.0001i_00618	REBASE:M1.BsuMI	100.000	unknown	REBASE:BsuMI(BsuMIA)	100.000	unknown
CTCGAG	BaSu.1122.00073.0001	unknown	616	618	BaSu.1122.00073.0001i_00616	BaSu.1122.00073.0001i_00618	REBASE:M1.BsuMI	100.000	unknown	REBASE:BsuMI(BsuMIA)	100.000	unknown
CTCGAG	BaSu.1122.00073.0001	unknown	616	619	BaSu.1122.00073.0001i_00616	BaSu.1122.00073.0001i_00619	REBASE:M1.BsuMI	100.000	unknown	REBASE:BsuMI(BsuMIB)	100.000	unknown
CTCGAG	BaSu.1122.00033.0001	unknown	597	600	BaSu.1122.00033.0001i_00597	BaSu.1122.00033.0001i_00600	REBASE:M1.BsuMI	100.000	unknown	REBASE:BsuMI(BsuMIB)	100.000	unknown
CTCGAG	BaSu.1122.00033.0001	unknown	597	600	BaSu.1122.00033.0001i_00597	BaSu.1122.00033.0001i_00600	REBASE:M1.BsuMI	100.000	unknown	REBASE:BsuMI(BsuMIB)	100.000	unknown
CTCGAG	BaSu.1122.00033.0001	unknown	597	600	BaSu.1122.00033.0001i_00597	BaSu.1122.00033.0001i_00600	REBASE:M1.BsuMI	100.000	unknown	REBASE:BsuMI(BsuMIB)	100.000	unknown
CTCGAG	BaSu.1122.00033.0001	unknown	597	600	BaSu.1122.00033.0001i_00597	BaSu.1122.00033.0001i_00600	REBASE:M1.BsuMI	100.000	unknown	REBASE:BsuMI(BsuMIB)	100.000	unknown
CTCGAG	BaSu.1122.00032.0001	unknown	607	610	BaSu.1122.00032.0001i_00607	BaSu.1122.00032.0001i_00610	REBASE:M2.BsuJPCII	100.000	unknown	REBASE:BsuMI(BsuMIC)	100.000	unknown
CTCGAG	BaSu.1122.00032.0001	unknown	607	610	BaSu.1122.00032.0001i_00607	BaSu.1122.00032.0001i_00610	REBASE:M2.BsuJPCII	100.000	unknown	REBASE:BsuMI(BsuMIC)	100.000	unknown
CTCGAG	BaSu.1122.00032.0001	unknown	607	610	BaSu.1122.00032.0001i_00607	BaSu.1122.00032.0001i_00610	REBASE:M2.BsuJPCII	100.000	unknown	REBASE:BsuMI(BsuMIC)	100.000	unknown
CTCGAG	BaSu.1122.00087.0001	unknown	1547	1548	BaSu.1122.00087.0001i_01547	BaSu.1122.00087.0001i_01548	REBASE:M2.BsuJPCII	100.000	unknown	REBASE:BsuMI(BsuMIA)	100.000	unknown
CTCGAG	BaSu.1122.00087.0001	unknown	1547	1549	BaSu.1122.00087.0001i_01547	BaSu.1122.00087.0001i_01549	REBASE:M2.BsuJPCII	100.000	unknown	REBASE:BsuMI(BsuMIB)	100.000	unknown
CTCGAG	BaSu.1122.00087.0001	unknown	1547	1550	BaSu.1122.00087.0001i_01547	BaSu.1122.00087.0001i_01550	REBASE:M2.BsuJPCII	100.000	unknown	REBASE:BsuMI(BsuMIC)	100.000	unknown
CTCGAG	BaSu.1122.00040.0001	unknown	640	642	BaSu.1122.00040.0001i_00640	BaSu.1122.00040.0001i_00642	REBASE:M1.BsuMI	100.000	unknown	REBASE:BsuMI(BsuMIA)	100.000	unknown
CTCGAG	BaSu.1122.00040.0001	unknown	640	643	BaSu.1122.00040.0001i_00640	BaSu.1122.00040.0001i_00643	REBASE:M1.BsuMI	100.000	unknown	REBASE:BsuMI(BsuMIB)	100.000	unknown
CTCGAG	BaSu.1122.00040.0001	unknown	640	644	BaSu.1122.00040.0001i_00640	BaSu.1122.00040.0001i_00644	REBASE:M1.BsuMI	100.000	unknown	REBASE:BsuMI(BsuMIC)	100.000	unknown
CTCGAG	BaSu.1122.00033.0001	unknown	597	600	BaSu.1122.00033.0001i_00597	BaSu.1122.00033.0001i_00600	REBASE:M1.BsuMI	100.000	unknown	REBASE:BsuMI(BsuMIB)	100.000	unknown
CTCGAG	BaSu.1122.00033.0001	unknown	597	600	BaSu.1122.00033.0001i_00597	BaSu.1122.00033.0001i_00600	REBASE:M1.BsuMI	100.000	unknown	REBASE:BsuMI(BsuMIB)	100.000	unknown
CTCGAG	BaSu.1122.00033.0001	unknown	597	600	BaSu.1122.00033.0001i_00597	BaSu.1122.00033.0001i_00600	REBASE:M1.BsuMI	100.000	unknown	REBASE:BsuMI(BsuMIB)	100.000	unknown
CTCGAG	BaSu.1122.00033.0001	unknown	597	600	BaSu.1122.00033.0001i_00597	BaSu.1122.00033.0001i_00600	REBASE:M1.BsuMI	100.000	unknown	REBASE:BsuMI(BsuMIB)	100.000	unknown
CTCGAG	BaSu.1122.00096.0001	unknown	604	605	BaSu.1122.00096.0001i_00604	BaSu.1122.00096.0001i_00605	REBASE:M2.BsuJPCII	100.000	unknown	REBASE:BsuMI(BsuMIA)	100.000	unknown
CTCGAG	BaSu.1122.00096.0001	unknown	604	605	BaSu.1122.00096.0001i_00604	BaSu.1122.00096.0001i_00605	REBASE:M2.BsuJPCII	100.000	unknown	REBASE:BsuMI(BsuMIA)	100.000	unknown
CTCGAG	BaSu.1122.00096.0001	unknown	604	605	BaSu.1122.00096.0001i_00604	BaSu.1122.00096.0001i_00605	REBASE:M2.BsuJPCII	100.000	unknown	REBASE:BsuMI(BsuMIA)	100.000	unknown
CTCGAG	BaSu.1122.00096.0001	unknown	604	605	BaSu.1122.00096.0001i_00604	BaSu.1122.00096.0001i_00605	REBASE:M2.BsuJPCII	100.000	unknown	REBASE:BsuMI(BsuMIA)	100.000	unknown
CTCGAG	BaSu.1122.00086.0001	unknown	630	634	BaSu.1122.00086.0001i_00630	BaSu.1122.00086.0001i_00634	REBASE:M1.BsuMI	100.000	unknown	REBASE:BsuMI(BsuMIC)	100.000	unknown
CTCGAG	BaSu.1122.00086.0001	unknown	630	634	BaSu.1122.00086.0001i_00630	BaSu.1122.00086.0001i_00634	REBASE:M1.BsuMI	100.000	unknown	REBASE:BsuMI(BsuMIC)	100.000	unknown
CTCGAG	BaSu.1122.00019.0001	unknown	592	593	BaSu.1122.00112.0001i_00592	BaSu.1122.00019.0001i_00593	REBASE:M.Pdu1735ORF3815P	59.697	unknown	REBASE:BsuMI(BsuMIA)	100.000	unknown
CTCGAG	BaSu.1122.00019.0001	unknown	592	595	BaSu.1122.00112.0001i_00592	BaSu.1122.00019.0001i_00595	REBASE:M.Pdu1735ORF3815P	59.697	unknown	REBASE:BsuMI(BsuMIC)	100.000	unknown
CTCGAG	BaSu.1122.00019.0001	unknown	592	594	BaSu.1122.00112.0001i_00592	BaSu.1122.00019.0001i_00594	REBASE:M.Pdu1735ORF3815P	59.697	unknown	REBASE:BsuMI(BsuMIB)	100.000	unknown
CTCGAG	BaSu.1122.00069.0001	unknown	673	676	BaSu.1122.00069.0001i_00673	BaSu.1122.00069.0001i_00676	REBASE:M1.BsuMI	100.000	unknown	REBASE:BsuMI(BsuMIB)	100.000	unknown
CTCGAG	BaSu.1122.00069.0001	unknown	673	677	BaSu.1122.00069.0001i_00673	BaSu.1122.00069.0001i_00677	REBASE:M1.BsuMI	100.000	unknown	REBASE:BsuMI(BsuMIC)	100.000	unknown
CTCGAG	BaSu.1122.00069.0001	unknown	673	675	BaSu.1122.00069.0001i_00673	BaSu.1122.00069.0001i_00675	REBASE:M1.BsuMI	100.000	unknown	REBASE:BsuMI(BsuMIA)	100.000	unknown
CTCGAG	BaSu.1122.00049.0001	unknown	670	673	BaSu.1122.00049.0001i_00670	BaSu.1122.00049.0001i_00673	REBASE:M1.BsuMI	100.000	unknown	REBASE:BsuMI(BsuMIB)	100.000	unknown
CTCGAG	BaSu.1122.00049.0001	unknown	670	674	BaSu.1122.00049.0001i_00670	BaSu.1122.00049.0001i_00674	REBASE:M1.BsuMI	100.000	unknown	REBASE:BsuMI(BsuMIC)	100.000	unknown
CTCGAG	BaSu.1122.00049.0001	unknown	670	672	BaSu.1122.00049.0001i_00670	BaSu.1122.00049.0001i_00672	REBASE:M1.BsuMI	100.000	unknown	REBASE:BsuMI(BsuMIA)	100.000	unknown
CTCGAG	BaSu.1122.00033.0001	unknown	597	600	BaSu.1122.00033.0001i_00597	BaSu.1122.00033.0001i_00600	REBASE:M1.BsuMI	100.000	unknown	REBASE:BsuMI(BsuMIB)	100.000	unknown
CTCGAG	BaSu.1122.00033.0001	unknown	597	600	BaSu.1122.00033.0001i_00597	BaSu.1122.00033.0001i_00600	REBASE:M1.BsuMI	100.000	unknown	REBASE:BsuMI(BsuMIB)	100.000	unknown
CTCGAG	BaSu.1122.00033.0001	unknown	597	600	BaSu.1122.00033.0001i_00597	BaSu.1122.00033.0001i_00600	REBASE:M1.BsuMI	100.000	unknown	REBASE:BsuMI(BsuMIB)	100.000	unknown
CTCGAG	BaSu.1122.00033.0001	unknown	597	600	BaSu.1122.00033.0001i_00597	BaSu.1122.00033.0001i_00600	REBASE:M1.BsuMI	100.000	unknown	REBASE:BsuMI(BsuMIB)	100.000	unknown
CTCGAG	BaSu.1122.00063.0001	unknown	2096	2100	BaSu.1122.00063.0001i_02096	BaSu.1122.00063.0001i_02100	REBASE:M1.BsuMI	100.000	unknown	REBASE:BsuMI(BsuMIC)	100.000	unknown
CTCGAG	BaSu.1122.00063.0001	unknown	2096	2098	BaSu.1122.00063.0001i_02096	BaSu.1122.00063.0001i_02098	REBASE:M1.BsuMI	100.000	unknown	REBASE:BsuMI(BsuMIA)	100.000	unknown
CTCGAG	BaSu.1122.00063.0001	unknown	2096	2099	BaSu.1122.00063.0001i_02096	BaSu.1122.00063.0001i_02099	REBASE:M1.BsuMI	100.000	unknown	REBASE:BsuMI(BsuMIB)	100.000	unknown
CTCGAG	BaSu.1122.00040.0001	unknown	641	642	BaSu.1122.00040.0001i_00641	BaSu.1122.00040.0001i_00642	REBASE:M2.BsuJPCII	100.000	unknown	REBASE:BsuMI(BsuMIA)	100.000	unknown
CTCGAG	BaSu.1122.00040.0001	unknown	641	643	BaSu.1122.00040.0001i_00641	BaSu.1122.00040.0001i_00643	REBASE:M2.BsuJPCII	100.000	unknown	REBASE:BsuMI(BsuMIB)	100.000	unknown
CTCGAG	BaSu.1122.00040.0001	unknown	641	644	BaSu.1122.00040.0001i_00641	BaSu.1122.00040.0001i_00644	REBASE:M2.BsuJPCII	100.000	unknown	REBASE:BsuMI(BsuMIC)	100.000	unknown
CTCGAG	BaSu.1122.00032.0001	unknown	607	610	BaSu.1122.00032.0001i_00607	BaSu.1122.00032.0001i_00610	REBASE:M2.BsuJPCII	100.000	unknown	REBASE:BsuMI(BsuMIC)	100.000	unknown
CTCGAG	BaSu.1122.00032.0001	unknown	607	610	BaSu.1122.00032.0001i_00607	BaSu.1122.00032.0001i_00610	REBASE:M2.BsuJPCII	100.000	unknown	REBASE:BsuMI(BsuMIC)	100.000	unknown
CTCGAG	BaSu.1122.00032.0001	unknown	607	610	BaSu.1122.00032.0001i_00607	BaSu.1122.00032.0001i_00610	REBASE:M2.BsuJPCII	100.000	unknown	REBASE:BsuMI(BsuMIC)	100.000	unknown
CTCGAG	BaSu.1122.00092.0001	unknown	623	624	BaSu.1122.00092.0001i_00623	BaSu.1122.00092.0001i_00624	REBASE:M2.BsuJPCII	100.000	unknown	REBASE:BsuMI(BsuMIA)	100.000	unknown
CTCGAG	BaSu.1122.00092.0001	unknown	623	625	BaSu.1122.00092.0001i_00623	BaSu.1122.00092.0001i_00625	REBASE:M2.BsuJPCII	100.000	unknown	REBASE:BsuMI(BsuMIB)	100.000	unknown
CTCGAG	BaSu.1122.00092.0001	unknown	623	626	BaSu.1122.00092.0001i_00623	BaSu.1122.00092.0001i_00626	REBASE:M2.BsuJPCII	100.000	unknown	REBASE:BsuMI(BsuMIC)	100.000	unknown
CTCGAG	BaSu.1122.00086.0001	unknown	631	634	BaSu.1122.00086.0001i_00631	BaSu.1122.00086.0001i_00634	REBASE:M2.BsuJPCII	100.000	unknown	REBASE:BsuMI(BsuMIC)	100.000	unknown
CTCGAG	BaSu.1122.00086.0001	unknown	631	634	BaSu.1122.00086.0001i_00631	BaSu.1122.00086.0001i_00634	REBASE:M2.BsuJPCII	100.000	unknown	REBASE:BsuMI(BsuMIC)	100.000	unknown
CTCGAG	BaSu.1122.00121.0001	unknown	603	606	BaSu.1122.00121.0001i_00603	BaSu.1122.00121.0001i_00606	REBASE:M1.BsuMI	100.000	unknown	REBASE:BsuMI(BsuMIB)	100.000	unknown
CTCGAG	BaSu.1122.00121.0001	unknown	603	606	BaSu.1122.00121.0001i_00603	BaSu.1122.00121.0001i_00606	REBASE:M1.BsuMI	100.000	unknown	REBASE:BsuMI(BsuMIB)	100.000	unknown
CTCGAG	BaSu.1122.00121.0001	unknown	603	606	BaSu.1122.00121.0001i_00603	BaSu.1122.00121.0001i_00606	REBASE:M1.BsuMI	100.000	unknown	REBASE:BsuMI(BsuMIB)	100.000	unknown
CTCGAG	BaSu.1122.00121.0001	unknown	603	606	BaSu.1122.00121.0001i_00603	BaSu.1122.00121.0001i_00606	REBASE:M1.BsuMI	100.000	unknown	REBASE:BsuMI(BsuMIB)	100.000	unknown
CTCGAG	BaSu.1122.00086.0001	unknown	630	634	BaSu.1122.00086.0001i_00630	BaSu.1122.00086.0001i_00634	REBASE:M1.BsuMI	100.000	unknown	REBASE:BsuMI(BsuMIC)	100.000	unknown
CTCGAG	BaSu.1122.00086.0001	unknown	630	634	BaSu.1122.00086.0001i_00630	BaSu.1122.00086.0001i_00634	REBASE:M1.BsuMI	100.000	unknown	REBASE:BsuMI(BsuMIC)	100.000	unknown
CTCGAG	BaSu.1122.00070.0001	unknown	628	629	BaSu.1122.00070.0001i_00628	BaSu.1122.00070.0001i_00629	REBASE:M2.BsuJPCII	100.000	unknown	REBASE:BsuMI(BsuMIA)	100.000	unknown
CTCGAG	BaSu.1122.00070.0001	unknown	628	630	BaSu.1122.00070.0001i_00628	BaSu.1122.00070.0001i_00630	REBASE:M2.BsuJPCII	100.000	unknown	REBASE:BsuMI(BsuMIB)	100.000	unknown
CTCGAG	BaSu.1122.00088.0001	unknown	617	620	BaSu.1122.00088.0001i_00617	BaSu.1122.00088.0001i_00620	REBASE:M2.BsuJPCII	100.000	unknown	REBASE:BsuMI(BsuMIC)	100.000	unknown
CTCGAG	BaSu.1122.00088.0001	unknown	617	620	BaSu.1122.00088.0001i_00617	BaSu.1122.00088.0001i_00620	REBASE:M2.BsuJPCII	100.000	unknown	REBASE:BsuMI(BsuMIC)	100.000	unknown
CTCGAG	BaSu.1122.00086.0001	unknown	630	634	BaSu.1122.00086.0001i_00630	BaSu.1122.00086.0001i_00634	REBASE:M1.BsuMI	100.000	unknown	REBASE:BsuMI(BsuMIC)	100.000	unknown
CTCGAG	BaSu.1122.00086.0001	unknown	630	634	BaSu.1122.00086.0001i_00630	BaSu.1122.00086.0001i_00634	REBASE:M1.BsuMI	100.000	unknown	REBASE:BsuMI(BsuMIC)	100.000	unknown
CTCGAG	BaSu.1122.00073.0001	unknown	616	619	BaSu.1122.00073.0001i_00616	BaSu.1122.00073.0001i_00619	REBASE:M1.BsuMI	100.000	unknown	REBASE:BsuMI(BsuMIB)	100.000	unknown
CTCGAG	BaSu.1122.00073.0001	unknown	616	618	BaSu.1122.00073.0001i_00616	BaSu.1122.00073.0001i_00618	REBASE:M1.BsuMI	100.000	unknown	REBASE:BsuMI(BsuMIA)	100.000	unknown
CTCGAG	BaSu.1122.00073.0001	unknown	616	618	BaSu.1122.00073.0001i_00616	BaSu.1122.00073.0001i_00618	REBASE:M1.BsuMI	100.000	unknown	REBASE:BsuMI(BsuMIA)	100.000	unknown
CTCGAG	BaSu.1122.00073.0001	unknown	616	619	BaSu.1122.00073.0001i_00616	BaSu.1122.00073.0001i_00619	REBASE:M1.BsuMI	100.000	unknown	REBASE:BsuMI(BsuMIB)	100.000	unknown
CTCGAG	BaSu.1122.00121.0001	unknown	603	606	BaSu.1122.00121.0001i_00603	BaSu.1122.00121.0001i_00606	REBASE:M1.BsuMI	100.000	unknown	REBASE:BsuMI(BsuMIB)	100.000	unknown
CTCGAG	BaSu.1122.00121.0001	unknown	603	606	BaSu.1122.00121.0001i_00603	BaSu.1122.00121.0001i_00606	REBASE:M1.BsuMI	100.000	unknown	REBASE:BsuMI(BsuMIB)	100.000	unknown
CTCGAG	BaSu.1122.00121.0001	unknown	603	606	BaSu.1122.00121.0001i_00603	BaSu.1122.00121.0001i_00606	REBASE:M1.BsuMI	100.000	unknown	REBASE:BsuMI(BsuMIB)	100.000	unknown
CTCGAG	BaSu.1122.00121.0001	unknown	603	606	BaSu.1122.00121.0001i_00603	BaSu.1122.00121.0001i_00606	REBASE:M1.BsuMI	100.000	unknown	REBASE:BsuMI(BsuMIB)	100.000	unknown
CTCGAG	BaSu.1122.00033.0001	unknown	597	600	BaSu.1122.00033.0001i_00597	BaSu.1122.00033.0001i_00600	REBASE:M1.BsuMI	100.000	unknown	REBASE:BsuMI(BsuMIB)	100.000	unknown
CTCGAG	BaSu.1122.00033.0001	unknown	597	600	BaSu.1122.00033.0001i_00597	BaSu.1122.00033.0001i_00600	REBASE:M1.BsuMI	100.000	unknown	REBASE:BsuMI(BsuMIB)	100.000	unknown
CTCGAG	BaSu.1122.00033.0001	unknown	597	600	BaSu.1122.00033.0001i_00597	BaSu.1122.00033.0001i_00600	REBASE:M1.BsuMI	100.000	unknown	REBASE:BsuMI(BsuMIB)	100.000	unknown
CTCGAG	BaSu.1122.00033.0001	unknown	597	600	BaSu.1122.00033.0001i_00597	BaSu.1122.00033.0001i_00600	REBASE:M1.BsuMI	100.000	unknown	REBASE:BsuMI(BsuMIB)	100.000	unknown
CTCGAG	BaSu.1122.00088.0001	unknown	617	620	BaSu.1122.00088.0001i_00617	BaSu.1122.00088.0001i_00620	REBASE:M2.BsuJPCII	100.000	unknown	REBASE:BsuMI(BsuMIC)	100.000	unknown
CTCGAG	BaSu.1122.00088.0001	unknown	617	620	BaSu.1122.00088.0001i_00617	BaSu.1122.00088.0001i_00620	REBASE:M2.BsuJPCII	100.000	unknown	REBASE:BsuMI(BsuMIC)	100.000	unknown
CTCGAG	BaSu.1122.00015.0001	unknown	610	613	BaSu.1122.00015.0001i_00610	BaSu.1122.00015.0001i_00613	REBASE:M2.BsuJPCII	100.000	unknown	REBASE:BsuMI(BsuMIC)	100.000	unknown
CTCGAG	BaSu.1122.00015.0001	unknown	610	612	BaSu.1122.00015.0001i_00610	BaSu.1122.00015.0001i_00612	REBASE:M2.BsuJPCII	100.000	unknown	REBASE:BsuMI(BsuMIB)	100.000	unknown
CTCGAG	BaSu.1122.00015.0001	unknown	610	611	BaSu.1122.00015.0001i_00610	BaSu.1122.00015.0001i_00611	REBASE:M2.BsuJPCII	100.000	unknown	REBASE:BsuMI(BsuMIA)	100.000	unknown
CTCGAG	BaSu.1122.00032.0001	unknown	607	610	BaSu.1122.00032.0001i_00607	BaSu.1122.00032.0001i_00610	REBASE:M2.BsuJPCII	100.000	unknown	REBASE:BsuMI(BsuMIC)	100.000	unknown
CTCGAG	BaSu.1122.00032.0001	unknown	607	610	BaSu.1122.00032.0001i_00607	BaSu.1122.00032.0001i_00610	REBASE:M2.BsuJPCII	100.000	unknown	REBASE:BsuMI(BsuMIC)	100.000	unknown
CTCGAG	BaSu.1122.00032.0001	unknown	607	610	BaSu.1122.00032.0001i_00607	BaSu.1122.00032.0001i_00610	REBASE:M2.BsuJPCII	100.000	unknown	REBASE:BsuMI(BsuMIC)	100.000	unknown
CTCGAG	BaSu.1122.00070.0001	unknown	627	629	BaSu.1122.00070.0001i_00627	BaSu.1122.00070.0001i_00629	REBASE:M1.BsuMI	100.000	unknown	REBASE:BsuMI(BsuMIA)	100.000	unknown
CTCGAG	BaSu.1122.00070.0001	unknown	627	630	BaSu.1122.00070.0001i_00627	BaSu.1122.00070.0001i_00630	REBASE:M1.BsuMI	100.000	unknown	REBASE:BsuMI(BsuMIB)	100.000	unknown
CTCGAG	BaSu.1122.00096.0001	unknown	604	605	BaSu.1122.00096.0001i_00604	BaSu.1122.00096.0001i_00605	REBASE:M2.BsuJPCII	100.000	unknown	REBASE:BsuMI(BsuMIA)	100.000	unknown
CTCGAG	BaSu.1122.00096.0001	unknown	604	605	BaSu.1122.00096.0001i_00604	BaSu.1122.00096.0001i_00605	REBASE:M2.BsuJPCII	100.000	unknown	REBASE:BsuMI(BsuMIA)	100.000	unknown
CTCGAG	BaSu.1122.00096.0001	unknown	604	605	BaSu.1122.00096.0001i_00604	BaSu.1122.00096.0001i_00605	REBASE:M2.BsuJPCII	100.000	unknown	REBASE:BsuMI(BsuMIA)	100.000	unknown
CTCGAG	BaSu.1122.00096.0001	unknown	604	605	BaSu.1122.00096.0001i_00604	BaSu.1122.00096.0001i_00605	REBASE:M2.BsuJPCII	100.000	unknown	REBASE:BsuMI(BsuMIA)	100.000	unknown
CTCGAG	BaSu.1122.00069.0001	unknown	674	676	BaSu.1122.00117.0001i_00674	BaSu.1122.00069.0001i_00676	REBASE:M.BsuPJ7ORF15145P	100.000	unknown	REBASE:BsuMI(BsuMIB)	100.000	unknown
CTCGAG	BaSu.1122.00069.0001	unknown	674	677	BaSu.1122.00117.0001i_00674	BaSu.1122.00069.0001i_00677	REBASE:M.BsuPJ7ORF15145P	100.000	unknown	REBASE:BsuMI(BsuMIC)	100.000	unknown
CTCGAG	BaSu.1122.00069.0001	unknown	674	675	BaSu.1122.00117.0001i_00674	BaSu.1122.00069.0001i_00675	REBASE:M.BsuPJ7ORF15145P	100.000	unknown	REBASE:BsuMI(BsuMIA)	100.000	unknown
CTCGAG	BaSu.1122.00121.0001	unknown	603	606	BaSu.1122.00121.0001i_00603	BaSu.1122.00121.0001i_00606	REBASE:M1.BsuMI	100.000	unknown	REBASE:BsuMI(BsuMIB)	100.000	unknown
CTCGAG	BaSu.1122.00121.0001	unknown	603	606	BaSu.1122.00121.0001i_00603	BaSu.1122.00121.0001i_00606	REBASE:M1.BsuMI	100.000	unknown	REBASE:BsuMI(BsuMIB)	100.000	unknown
CTCGAG	BaSu.1122.00121.0001	unknown	603	606	BaSu.1122.00121.0001i_00603	BaSu.1122.00121.0001i_00606	REBASE:M1.BsuMI	100.000	unknown	REBASE:BsuMI(BsuMIB)	100.000	unknown
CTCGAG	BaSu.1122.00121.0001	unknown	603	606	BaSu.1122.00121.0001i_00603	BaSu.1122.00121.0001i_00606	REBASE:M1.BsuMI	100.000	unknown	REBASE:BsuMI(BsuMIB)	100.000	unknown
CTCGAG	BaSu.1122.00015.0001	unknown	609	613	BaSu.1122.00015.0001i_00609	BaSu.1122.00015.0001i_00613	REBASE:M1.BsuMI	100.000	unknown	REBASE:BsuMI(BsuMIC)	100.000	unknown
CTCGAG	BaSu.1122.00015.0001	unknown	609	612	BaSu.1122.00015.0001i_00609	BaSu.1122.00015.0001i_00612	REBASE:M1.BsuMI	100.000	unknown	REBASE:BsuMI(BsuMIB)	100.000	unknown
CTCGAG	BaSu.1122.00015.0001	unknown	609	611	BaSu.1122.00015.0001i_00609	BaSu.1122.00015.0001i_00611	REBASE:M1.BsuMI	100.000	unknown	REBASE:BsuMI(BsuMIA)	100.000	unknown
CTCGAG	BaSu.1122.00121.0001	unknown	603	606	BaSu.1122.00121.0001i_00603	BaSu.1122.00121.0001i_00606	REBASE:M1.BsuMI	100.000	unknown	REBASE:BsuMI(BsuMIB)	100.000	unknown
CTCGAG	BaSu.1122.00121.0001	unknown	603	606	BaSu.1122.00121.0001i_00603	BaSu.1122.00121.0001i_00606	REBASE:M1.BsuMI	100.000	unknown	REBASE:BsuMI(BsuMIB)	100.000	unknown
CTCGAG	BaSu.1122.00121.0001	unknown	603	606	BaSu.1122.00121.0001i_00603	BaSu.1122.00121.0001i_00606	REBASE:M1.BsuMI	100.000	unknown	REBASE:BsuMI(BsuMIB)	100.000	unknown
CTCGAG	BaSu.1122.00121.0001	unknown	603	606	BaSu.1122.00121.0001i_00603	BaSu.1122.00121.0001i_00606	REBASE:M1.BsuMI	100.000	unknown	REBASE:BsuMI(BsuMIB)	100.000	unknown
CTCGAG	BaSu.1122.00019.0001	unknown	591	593	BaSu.1122.00048.0001i_00591	BaSu.1122.00019.0001i_00593	REBASE:M.BspEI	100.000	unknown	REBASE:BsuMI(BsuMIA)	100.000	unknown
CTCGAG	BaSu.1122.00019.0001	unknown	591	595	BaSu.1122.00048.0001i_00591	BaSu.1122.00019.0001i_00595	REBASE:M.BspEI	100.000	unknown	REBASE:BsuMI(BsuMIC)	100.000	unknown
CTCGAG	BaSu.1122.00019.0001	unknown	591	594	BaSu.1122.00048.0001i_00591	BaSu.1122.00019.0001i_00594	REBASE:M.BspEI	100.000	unknown	REBASE:BsuMI(BsuMIB)	100.000	unknown
CTCGAG	BaSu.1122.00119.0001	unknown	2895	2899	BaSu.1122.00119.0001i_02895	BaSu.1122.00119.0001i_02899	REBASE:M1.BsuMI	100.000	unknown	REBASE:BsuMI(BsuMIC)	100.000	unknown
CTCGAG	BaSu.1122.00119.0001	unknown	2895	2897	BaSu.1122.00119.0001i_02895	BaSu.1122.00119.0001i_02897	REBASE:M1.BsuMI	100.000	unknown	REBASE:BsuMI(BsuMIA)	100.000	unknown
CTCGAG	BaSu.1122.00119.0001	unknown	2895	2898	BaSu.1122.00119.0001i_02895	BaSu.1122.00119.0001i_02898	REBASE:M1.BsuMI	100.000	unknown	REBASE:BsuMI(BsuMIB)	100.000	unknown
CTCGAG	BaSu.1122.00031.0001	unknown	596	597	BaSu.1122.00031.0001i_00596	BaSu.1122.00031.0001i_00597	REBASE:M2.BsuJPCII	100.000	unknown	REBASE:BsuMI(BsuMIA)	100.000	unknown
CTCGAG	BaSu.1122.00031.0001	unknown	596	598	BaSu.1122.00031.0001i_00596	BaSu.1122.00031.0001i_00598	REBASE:M2.BsuJPCII	100.000	unknown	REBASE:BsuMI(BsuMIB)	100.000	unknown
CTCGAG	BaSu.1122.00049.0001	unknown	671	673	BaSu.1122.00056.0001i_00671	BaSu.1122.00049.0001i_00673	REBASE:M.BsuPJ7ORF15145P	100.000	unknown	REBASE:BsuMI(BsuMIB)	100.000	unknown
CTCGAG	BaSu.1122.00049.0001	unknown	671	674	BaSu.1122.00056.0001i_00671	BaSu.1122.00049.0001i_00674	REBASE:M.BsuPJ7ORF15145P	100.000	unknown	REBASE:BsuMI(BsuMIC)	100.000	unknown
CTCGAG	BaSu.1122.00049.0001	unknown	671	672	BaSu.1122.00056.0001i_00671	BaSu.1122.00049.0001i_00672	REBASE:M.BsuPJ7ORF15145P	100.000	unknown	REBASE:BsuMI(BsuMIA)	100.000	unknown
CTCGAG	BaSu.1122.00063.0001	unknown	2097	2100	BaSu.1122.00086.0001i_02097	BaSu.1122.00063.0001i_02100	REBASE:M.BsuV36ORF11480P	100.000	unknown	REBASE:BsuMI(BsuMIC)	100.000	unknown
CTCGAG	BaSu.1122.00063.0001	unknown	2097	2098	BaSu.1122.00086.0001i_02097	BaSu.1122.00063.0001i_02098	REBASE:M.BsuV36ORF11480P	100.000	unknown	REBASE:BsuMI(BsuMIA)	100.000	unknown
CTCGAG	BaSu.1122.00063.0001	unknown	2097	2099	BaSu.1122.00086.0001i_02097	BaSu.1122.00063.0001i_02099	REBASE:M.BsuV36ORF11480P	100.000	unknown	REBASE:BsuMI(BsuMIB)	100.000	unknown
CTCGAG	BaSu.1122.00092.0001	unknown	622	624	BaSu.1122.00001.0001i_00622	BaSu.1122.00092.0001i_00624	REBASE:M.Sau7774ORF13760P	57.931	unknown	REBASE:BsuMI(BsuMIA)	100.000	unknown
CTCGAG	BaSu.1122.00092.0001	unknown	622	625	BaSu.1122.00001.0001i_00622	BaSu.1122.00092.0001i_00625	REBASE:M.Sau7774ORF13760P	57.931	unknown	REBASE:BsuMI(BsuMIB)	100.000	unknown
CTCGAG	BaSu.1122.00092.0001	unknown	622	626	BaSu.1122.00001.0001i_00622	BaSu.1122.00092.0001i_00626	REBASE:M.Sau7774ORF13760P	57.931	unknown	REBASE:BsuMI(BsuMIC)	100.000	unknown
CGTACG	BaSu.1122.00115.0001	unknown	2598	2597	BaSu.1122.00115.0001i_02598	BaSu.1122.00115.0001i_02597	REBASE:M.Baz2011ORF4530P	86.969	unknown	REBASE:Baz2011ORF4530P	88.652	unknown
CGTACG	BaSu.1122.00122.0001	unknown	1089	1090	BaSu.1122.00122.0001i_01089	BaSu.1122.00122.0001i_01090	REBASE:M.Baz2011ORF4530P	86.969	unknown	REBASE:Baz2011ORF4530P	88.652	unknown
GCWGC	BaSu.1122.00074.0001	unknown	3962	3963	BaSu.1122.00074.0001i_03962	BaSu.1122.00074.0001i_03963	REBASE:M.BsuRL45ORF4104P	100.000	unknown	REBASE:BsuRL45ORF4104P	100.000	unknown
GCWGC	BaSu.1122.00074.0001	unknown	3962	3964	BaSu.1122.00074.0001i_03962	BaSu.1122.00074.0001i_03964	REBASE:M.BsuRL45ORF4104P	100.000	unknown	REBASE:Bsu117508ORF20855P	99.658	unknown
GCWGC	BaSu.1122.00039.0001	unknown	924	926	BaSu.1122.00039.0001i_00924	BaSu.1122.00039.0001i_00926	REBASE:M.BsuRL45ORF4104P	99.728	unknown	REBASE:Bsu117508ORF20855P	99.658	unknown
GCWGC	BaSu.1122.00039.0001	unknown	924	925	BaSu.1122.00039.0001i_00924	BaSu.1122.00039.0001i_00925	REBASE:M.BsuRL45ORF4104P	99.728	unknown	REBASE:BsuRL45ORF4104P	99.850	unknown
GCWGC	BaSu.1122.00105.0001	unknown	3883	3885	BaSu.1122.00105.0001i_03883	BaSu.1122.00105.0001i_03885	REBASE:M.BsuRL45ORF4104P	100.000	unknown	REBASE:Bsu117508ORF20855P	99.658	unknown
GCWGC	BaSu.1122.00105.0001	unknown	3883	3884	BaSu.1122.00105.0001i_03883	BaSu.1122.00105.0001i_03884	REBASE:M.BsuRL45ORF4104P	100.000	unknown	REBASE:BsuRL45ORF4104P	100.000	unknown
GCWGC	BaSu.1122.00021.0001	unknown	3972	3974	BaSu.1122.00021.0001i_03972	BaSu.1122.00021.0001i_03974	REBASE:M.BsuRL45ORF4104P	100.000	unknown	REBASE:Bsu117508ORF20855P	99.658	unknown
GCWGC	BaSu.1122.00021.0001	unknown	3972	3973	BaSu.1122.00021.0001i_03972	BaSu.1122.00021.0001i_03973	REBASE:M.BsuRL45ORF4104P	100.000	unknown	REBASE:BsuRL45ORF4104P	100.000	unknown
GCWGC	BaSu.1122.00098.0001	unknown	3044	3046	BaSu.1122.00098.0001i_03044	BaSu.1122.00098.0001i_03046	REBASE:M.BsuRL45ORF4104P	100.000	unknown	REBASE:Bsu117508ORF20855P	99.658	unknown
GCWGC	BaSu.1122.00098.0001	unknown	3044	3045	BaSu.1122.00098.0001i_03044	BaSu.1122.00098.0001i_03045	REBASE:M.BsuRL45ORF4104P	100.000	unknown	REBASE:BsuRL45ORF4104P	99.850	unknown
GGNCC	BaVe.1122.00003.0001	unknown	793	794	BaVe.1122.00003.0001i_00793	BaVe.1122.00003.0001i_00794	REBASE:M.BamW2ORFAP	100.000	unknown	REBASE:BamW2ORFAP	100.000	unknown
GGATCC	BaVe.1122.00004.0001	unknown	3068	3066	BaVe.1122.00004.0001i_03068	BaVe.1122.00004.0001i_03066	REBASE:M.BamTA208I	95.455	unknown	REBASE:Bve5044ORF2982P	100.000	unknown
GCWGC	BaVe.1122.00009.0001	unknown	3810	3811	BaVe.1122.00009.0001i_03810	BaVe.1122.00009.0001i_03811	REBASE:M.BveB001ORF19635P	99.729	unknown	REBASE:R1.BveGS1ORF19230P	100.000	unknown
GCWGC	BaVe.1122.00009.0001	unknown	3810	3812	BaVe.1122.00009.0001i_03810	BaVe.1122.00009.0001i_03812	REBASE:M.BveB001ORF19635P	99.729	unknown	REBASE:Bsu117508ORF20855P	76.207	unknown
GGNCC	BaVe.1122.00012.0001	unknown	3708	3707	BaVe.1122.00012.0001i_03708	BaVe.1122.00012.0001i_03707	REBASE:M.BamLS60ORF18745P	100.000	unknown	REBASE:Cac10703ORF5020P	64.167	unknown
GCWGC	BaVe.1122.00013.0001	unknown	3706	3707	BaVe.1122.00013.0001i_03706	BaVe.1122.00013.0001i_03707	REBASE:M.Bve291I	100.000	unknown	REBASE:BveSW11ORF12375P	100.000	unknown
CCWGG	BaVe.1122.00015.0001	unknown	3756	3754	BaVe.1122.00015.0001i_03756	BaVe.1122.00015.0001i_03754	REBASE:M.BamXK41ORF1305P	100.000	unknown	REBASE:Bam6639ORF10345P	100.000	unknown
GCWGC	BaVe.1122.00016.0001	unknown	3584	3585	BaVe.1122.00016.0001i_03584	BaVe.1122.00016.0001i_03585	REBASE:M.Bve291I	100.000	unknown	REBASE:BvesLC1ORF18740P	100.000	unknown
GCWGC	BaVe.1122.00017.0001	unknown	3630	3631	BaVe.1122.00017.0001i_03630	BaVe.1122.00017.0001i_03631	REBASE:M.Bve291I	100.000	unknown	REBASE:Bve83ORF3864P	100.000	unknown
GGNCC	BaVe.1122.00019.0001	unknown	3731	3730	BaVe.1122.00019.0001i_03731	BaVe.1122.00019.0001i_03730	REBASE:M.BveD22ORF18785P	100.000	unknown	REBASE:Cac10703ORF5020P	64.167	unknown
GCWGC	BaVe.1122.00020.0001	unknown	846	847	BaVe.1122.00020.0001i_00846	BaVe.1122.00020.0001i_00847	REBASE:M.BveB001ORF19635P	99.729	unknown	REBASE:R1.Bve918ORF18750P	100.000	unknown
GCWGC	BaVe.1122.00020.0001	unknown	846	848	BaVe.1122.00020.0001i_00846	BaVe.1122.00020.0001i_00848	REBASE:M.BveB001ORF19635P	99.729	unknown	REBASE:Bsu117508ORF20855P	75.862	unknown
GCWGC	BaVe.1122.00033.0001	unknown	3755	3756	BaVe.1122.00033.0001i_03755	BaVe.1122.00033.0001i_03756	REBASE:M.Bve210ORFBP	99.729	unknown	REBASE:BveUSB3ORF19345P	100.000	unknown
YGGCCR	BaVe.1122.00033.0001	unknown	1928	1926	BaVe.1122.00033.0001i_01928	BaVe.1122.00033.0001i_01926	REBASE:M.BveUSB3ORF10050P	100.000	unknown	REBASE:R1.BveUSB3ORF10050P	100.000	unknown
YGGCCR	BaVe.1122.00033.0001	unknown	1928	1927	BaVe.1122.00033.0001i_01928	BaVe.1122.00033.0001i_01927	REBASE:M.BveUSB3ORF10050P	100.000	unknown	REBASE:R2.BveUSB3ORF10050P	100.000	unknown
GCWGC	BaVe.1122.00039.0001	unknown	3558	3559	BaVe.1122.00039.0001i_03558	BaVe.1122.00039.0001i_03559	REBASE:M.Bve291I	100.000	unknown	REBASE:BveY439ORF18345P	100.000	unknown
GCWGC	BaVe.1122.00046.0001	unknown	198	197	BaVe.1122.00046.0001i_00198	BaVe.1122.00046.0001i_00197	REBASE:M.Bve210ORFBP	99.729	unknown	REBASE:BveVTX20ORF1070P	100.000	unknown
GCWGC	BaVe.1122.00050.0001	unknown	1018	1017	BaVe.1122.00050.0001i_01018	BaVe.1122.00050.0001i_01017	REBASE:M.Bve291I	100.000	unknown	REBASE:BveVTX20ORF1070P	100.000	unknown
GCWGC	BaVe.1122.00053.0001	unknown	3679	3680	BaVe.1122.00053.0001i_03679	BaVe.1122.00053.0001i_03680	REBASE:M.Bve291I	100.000	unknown	REBASE:Bve2742ORF3778P	100.000	unknown
GCWGC	BaVe.1122.00061.0001	unknown	3720	3721	BaVe.1122.00061.0001i_03720	BaVe.1122.00061.0001i_03721	REBASE:M.Bve210ORFBP	99.729	unknown	REBASE:BveUSB3ORF19345P	100.000	unknown
GGNCC	BaVe.1122.00064.0001	unknown	461	460	BaVe.1122.00064.0001i_00461	BaVe.1122.00064.0001i_00460	REBASE:M.BsuRL45ORF4250P	99.776	unknown	REBASE:Cac10703ORF5020P	62.917	unknown
GGCC	BaVe.1122.00066.0001	unknown	1799	1798	BaVe.1122.00066.0001i_01799	BaVe.1122.00066.0001i_01798	REBASE:M.Bfi10335I	72.837	unknown	REBASE:Tvu2HI	57.595	unknown
GCWGC	BaVe.1122.00069.0001	unknown	3662	3663	BaVe.1122.00069.0001i_03662	BaVe.1122.00069.0001i_03663	REBASE:M.Bve210ORFBP	99.729	unknown	REBASE:BveUSB3ORF19345P	100.000	unknown
CCWGG	BaVe.1122.00070.0001	unknown	3634	3632	BaVe.1122.00070.0001i_03634	BaVe.1122.00070.0001i_03632	REBASE:M.BamXK41ORF1305P	100.000	unknown	REBASE:Bam6639ORF10345P	99.752	unknown
GGNCC	BaVe.1122.00071.0001	unknown	3581	3582	BaVe.1122.00071.0001i_03581	BaVe.1122.00071.0001i_03582	REBASE:M.BamW2ORFAP	100.000	unknown	REBASE:BamW2ORFAP	100.000	unknown
GTCGAC	BaVe.1122.00075.0001	unknown	3559	3560	BaVe.1122.00075.0001i_03559	BaVe.1122.00075.0001i_03560	REBASE:M.Bve206ORF19035P	100.000	unknown	REBASE:Bam1283ORF12845P	100.000	unknown
GCWGC	BaVe.1122.00077.0001	unknown	3643	3644	BaVe.1122.00077.0001i_03643	BaVe.1122.00077.0001i_03644	REBASE:M.Bve291I	100.000	unknown	REBASE:Bve83ORF3864P	100.000	unknown
YGGCCR	BaVe.1122.00082.0001	unknown	1936	1934	BaVe.1122.00082.0001i_01936	BaVe.1122.00082.0001i_01934	REBASE:M.BveUSB3ORF10050P	100.000	unknown	REBASE:R1.BveUSB3ORF10050P	100.000	unknown
YGGCCR	BaVe.1122.00082.0001	unknown	1936	1935	BaVe.1122.00082.0001i_01936	BaVe.1122.00082.0001i_01935	REBASE:M.BveUSB3ORF10050P	100.000	unknown	REBASE:R2.BveUSB3ORF10050P	100.000	unknown
GCWGC	BaVe.1122.00082.0001	unknown	3765	3766	BaVe.1122.00082.0001i_03765	BaVe.1122.00082.0001i_03766	REBASE:M.Bve210ORFBP	99.729	unknown	REBASE:BveUSB3ORF19345P	100.000	unknown
GGNCC	BaVe.1122.00083.0001	unknown	824	825	BaVe.1122.00083.0001i_00824	BaVe.1122.00083.0001i_00825	REBASE:M.BamW2ORFAP	100.000	unknown	REBASE:BamW2ORFAP	100.000	unknown
GCWGC	BaVe.1122.00085.0001	unknown	3654	3656	BaVe.1122.00085.0001i_03654	BaVe.1122.00085.0001i_03656	REBASE:M.BveB001ORF19635P	99.729	unknown	REBASE:Bsu117508ORF20855P	75.862	unknown
GCWGC	BaVe.1122.00085.0001	unknown	3654	3655	BaVe.1122.00085.0001i_03654	BaVe.1122.00085.0001i_03655	REBASE:M.BveB001ORF19635P	99.729	unknown	REBASE:R1.Bve918ORF18750P	100.000	unknown
TCTAGA	BaVe.1122.00086.0001	unknown	2209	2210	BaVe.1122.00086.0001i_02209	BaVe.1122.00086.0001i_02210	REBASE:M.Lma54ORF9345P	88.665	unknown	REBASE:Lma54ORF9345P	93.478	unknown
GGCC	BaVe.1122.00089.0001	unknown	1763	1764	BaVe.1122.00089.0001i_01763	BaVe.1122.00089.0001i_01764	REBASE:M.Bfi10335I	72.837	unknown	REBASE:Tvu2HI	57.595	unknown
GGNCC	BaVe.1122.00091.0001	unknown	1358	1359	BaVe.1122.00091.0001i_01358	BaVe.1122.00091.0001i_01359	REBASE:M.BamW2ORFAP	100.000	unknown	REBASE:BamW2ORFAP	100.000	unknown
GCWGC	BaVe.1122.00093.0001	unknown	1907	1908	BaVe.1122.00093.0001i_01907	BaVe.1122.00093.0001i_01908	REBASE:M.Bve291I	100.000	unknown	REBASE:BveY439ORF18345P	100.000	unknown
GCWGC	BaVe.1122.00095.0001	unknown	3667	3668	BaVe.1122.00095.0001i_03667	BaVe.1122.00095.0001i_03668	REBASE:M.Bve291I	100.000	unknown	REBASE:BvesLC1ORF18740P	100.000	unknown
CCWGG	BaVe.1122.00097.0001	unknown	3651	3649	BaVe.1122.00097.0001i_03651	BaVe.1122.00097.0001i_03649	REBASE:M.BamXK41ORF1305P	100.000	unknown	REBASE:Bam6639ORF10345P	99.504	unknown
GCWGC	BaVe.1122.00101.0001	unknown	2240	2239	BaVe.1122.00101.0001i_02240	BaVe.1122.00101.0001i_02239	REBASE:M.Bve291I	100.000	unknown	REBASE:BveY439ORF18345P	100.000	unknown
GCWGC	BaVe.1122.00105.0001	unknown	3742	3744	BaVe.1122.00105.0001i_03742	BaVe.1122.00105.0001i_03744	REBASE:M.BveB001ORF19635P	99.729	unknown	REBASE:Bsu117508ORF20855P	76.207	unknown
GCWGC	BaVe.1122.00105.0001	unknown	3742	3743	BaVe.1122.00105.0001i_03742	BaVe.1122.00105.0001i_03743	REBASE:M.BveB001ORF19635P	99.729	unknown	REBASE:R1.BveGS1ORF19230P	100.000	unknown
GCWGC	BaVe.1122.00107.0001	unknown	3747	3748	BaVe.1122.00107.0001i_03747	BaVe.1122.00107.0001i_03748	REBASE:M.Bve291I	100.000	unknown	REBASE:BveVTX20ORF1070P	100.000	unknown
GCWGC	BaVe.1122.00114.0001	unknown	3749	3751	BaVe.1122.00114.0001i_03749	BaVe.1122.00114.0001i_03751	REBASE:M.BspA12020ORFBP	99.729	unknown	REBASE:Bsu117508ORF20855P	75.517	unknown
GCWGC	BaVe.1122.00114.0001	unknown	3749	3750	BaVe.1122.00114.0001i_03749	BaVe.1122.00114.0001i_03750	REBASE:M.BspA12020ORFBP	99.729	unknown	REBASE:R1.Bve166ORF19090P	100.000	unknown
GCWGC	BaVe.1122.00117.0001	unknown	3754	3756	BaVe.1122.00117.0001i_03754	BaVe.1122.00117.0001i_03756	REBASE:M.BspA12020ORFBP	99.729	unknown	REBASE:Bsu117508ORF20855P	75.862	unknown
GCWGC	BaVe.1122.00117.0001	unknown	3754	3755	BaVe.1122.00117.0001i_03754	BaVe.1122.00117.0001i_03755	REBASE:M.BspA12020ORFBP	99.729	unknown	REBASE:R1.Bve918ORF18750P	100.000	unknown
CCWGG	BaVe.1122.00125.0001	unknown	855	853	BaVe.1122.00125.0001i_00855	BaVe.1122.00125.0001i_00853	REBASE:M.BamXK41ORF1305P	100.000	unknown	REBASE:Bam6639ORF10345P	99.752	unknown
GCWGC	BaVe.1122.00129.0001	unknown	3937	3939	BaVe.1122.00129.0001i_03937	BaVe.1122.00129.0001i_03939	REBASE:M.BspA12020ORFBP	99.729	unknown	REBASE:Bsu117508ORF20855P	76.207	unknown
GCWGC	BaVe.1122.00129.0001	unknown	3937	3938	BaVe.1122.00129.0001i_03937	BaVe.1122.00129.0001i_03938	REBASE:M.BspA12020ORFBP	99.729	unknown	REBASE:R1.Bve14109ORF20520P	100.000	unknown
YGGCCR	BaVe.1122.00129.0001	unknown	1167	1168	BaVe.1122.00129.0001i_01167	BaVe.1122.00129.0001i_01168	REBASE:M.BveUSB3ORF10050P	98.800	unknown	REBASE:Bve4AUORF5950P	98.291	unknown
CCWGG	BaVe.1122.00070.0001	unknown	3634	3632	BaVe.1122.00070.0001i_03634	BaVe.1122.00070.0001i_03632	REBASE:M.BamXK41ORF1305P	100.000	unknown	REBASE:Bam6639ORF10345P	99.752	unknown
CCWGG	BaVe.1122.00097.0001	unknown	3651	3649	BaVe.1122.00097.0001i_03651	BaVe.1122.00097.0001i_03649	REBASE:M.BamXK41ORF1305P	100.000	unknown	REBASE:Bam6639ORF10345P	99.504	unknown
CCWGG	BaVe.1122.00015.0001	unknown	3756	3754	BaVe.1122.00015.0001i_03756	BaVe.1122.00015.0001i_03754	REBASE:M.BamXK41ORF1305P	100.000	unknown	REBASE:Bam6639ORF10345P	100.000	unknown
CCWGG	BaVe.1122.00125.0001	unknown	855	853	BaVe.1122.00125.0001i_00855	BaVe.1122.00125.0001i_00853	REBASE:M.BamXK41ORF1305P	100.000	unknown	REBASE:Bam6639ORF10345P	99.752	unknown
GGCC	BaVe.1122.00089.0001	unknown	1763	1764	BaVe.1122.00089.0001i_01763	BaVe.1122.00089.0001i_01764	REBASE:M.Bfi10335I	72.837	unknown	REBASE:Tvu2HI	57.595	unknown
GGCC	BaVe.1122.00066.0001	unknown	1799	1798	BaVe.1122.00066.0001i_01799	BaVe.1122.00066.0001i_01798	REBASE:M.Bfi10335I	72.837	unknown	REBASE:Tvu2HI	57.595	unknown
YGGCCR	BaVe.1122.00082.0001	unknown	1936	1934	BaVe.1122.00082.0001i_01936	BaVe.1122.00082.0001i_01934	REBASE:M.BveUSB3ORF10050P	100.000	unknown	REBASE:R1.BveUSB3ORF10050P	100.000	unknown
YGGCCR	BaVe.1122.00082.0001	unknown	1936	1935	BaVe.1122.00082.0001i_01936	BaVe.1122.00082.0001i_01935	REBASE:M.BveUSB3ORF10050P	100.000	unknown	REBASE:R2.BveUSB3ORF10050P	100.000	unknown
YGGCCR	BaVe.1122.00129.0001	unknown	1167	1168	BaVe.1122.00129.0001i_01167	BaVe.1122.00129.0001i_01168	REBASE:M.BveUSB3ORF10050P	98.800	unknown	REBASE:Bve4AUORF5950P	98.291	unknown
YGGCCR	BaVe.1122.00033.0001	unknown	1928	1926	BaVe.1122.00033.0001i_01928	BaVe.1122.00033.0001i_01926	REBASE:M.BveUSB3ORF10050P	100.000	unknown	REBASE:R1.BveUSB3ORF10050P	100.000	unknown
YGGCCR	BaVe.1122.00033.0001	unknown	1928	1927	BaVe.1122.00033.0001i_01928	BaVe.1122.00033.0001i_01927	REBASE:M.BveUSB3ORF10050P	100.000	unknown	REBASE:R2.BveUSB3ORF10050P	100.000	unknown
YGGCCR	BaVe.1122.00129.0001	unknown	1167	1168	BaVe.1122.00129.0001i_01167	BaVe.1122.00129.0001i_01168	REBASE:M.BveUSB3ORF10050P	98.800	unknown	REBASE:Bve4AUORF5950P	98.291	unknown
GGNCC	BaVe.1122.00012.0001	unknown	3708	3707	BaVe.1122.00012.0001i_03708	BaVe.1122.00012.0001i_03707	REBASE:M.BamLS60ORF18745P	100.000	unknown	REBASE:Cac10703ORF5020P	64.167	unknown
GGNCC	BaVe.1122.00071.0001	unknown	3581	3582	BaVe.1122.00071.0001i_03581	BaVe.1122.00071.0001i_03582	REBASE:M.BamW2ORFAP	100.000	unknown	REBASE:BamW2ORFAP	100.000	unknown
GGNCC	BaVe.1122.00083.0001	unknown	824	825	BaVe.1122.00083.0001i_00824	BaVe.1122.00083.0001i_00825	REBASE:M.BamW2ORFAP	100.000	unknown	REBASE:BamW2ORFAP	100.000	unknown
GGNCC	BaVe.1122.00091.0001	unknown	1358	1359	BaVe.1122.00091.0001i_01358	BaVe.1122.00091.0001i_01359	REBASE:M.BamW2ORFAP	100.000	unknown	REBASE:BamW2ORFAP	100.000	unknown
GGNCC	BaVe.1122.00064.0001	unknown	461	460	BaVe.1122.00064.0001i_00461	BaVe.1122.00064.0001i_00460	REBASE:M.BsuRL45ORF4250P	99.776	unknown	REBASE:Cac10703ORF5020P	62.917	unknown
GGNCC	BaVe.1122.00003.0001	unknown	793	794	BaVe.1122.00003.0001i_00793	BaVe.1122.00003.0001i_00794	REBASE:M.BamW2ORFAP	100.000	unknown	REBASE:BamW2ORFAP	100.000	unknown
GGNCC	BaVe.1122.00019.0001	unknown	3731	3730	BaVe.1122.00019.0001i_03731	BaVe.1122.00019.0001i_03730	REBASE:M.BveD22ORF18785P	100.000	unknown	REBASE:Cac10703ORF5020P	64.167	unknown
TCTAGA	BaVe.1122.00086.0001	unknown	2209	2210	BaVe.1122.00086.0001i_02209	BaVe.1122.00086.0001i_02210	REBASE:M.Lma54ORF9345P	88.665	unknown	REBASE:Lma54ORF9345P	93.478	unknown
GCWGC	BaVe.1122.00129.0001	unknown	3937	3938	BaVe.1122.00129.0001i_03937	BaVe.1122.00129.0001i_03938	REBASE:M.BspA12020ORFBP	99.729	unknown	REBASE:R1.Bve14109ORF20520P	100.000	unknown
GCWGC	BaVe.1122.00129.0001	unknown	3937	3939	BaVe.1122.00129.0001i_03937	BaVe.1122.00129.0001i_03939	REBASE:M.BspA12020ORFBP	99.729	unknown	REBASE:Bsu117508ORF20855P	76.207	unknown
GCWGC	BaVe.1122.00017.0001	unknown	3630	3631	BaVe.1122.00017.0001i_03630	BaVe.1122.00017.0001i_03631	REBASE:M.Bve291I	100.000	unknown	REBASE:Bve83ORF3864P	100.000	unknown
GCWGC	BaVe.1122.00053.0001	unknown	3679	3680	BaVe.1122.00053.0001i_03679	BaVe.1122.00053.0001i_03680	REBASE:M.Bve291I	100.000	unknown	REBASE:Bve2742ORF3778P	100.000	unknown
GCWGC	BaVe.1122.00033.0001	unknown	3755	3756	BaVe.1122.00033.0001i_03755	BaVe.1122.00033.0001i_03756	REBASE:M.Bve210ORFBP	99.729	unknown	REBASE:BveUSB3ORF19345P	100.000	unknown
GCWGC	BaVe.1122.00033.0001	unknown	3755	3756	BaVe.1122.00033.0001i_03755	BaVe.1122.00033.0001i_03756	REBASE:M.Bve210ORFBP	99.729	unknown	REBASE:BveUSB3ORF19345P	100.000	unknown
GCWGC	BaVe.1122.00020.0001	unknown	846	848	BaVe.1122.00020.0001i_00846	BaVe.1122.00020.0001i_00848	REBASE:M.BveB001ORF19635P	99.729	unknown	REBASE:Bsu117508ORF20855P	75.862	unknown
GCWGC	BaVe.1122.00020.0001	unknown	846	847	BaVe.1122.00020.0001i_00846	BaVe.1122.00020.0001i_00847	REBASE:M.BveB001ORF19635P	99.729	unknown	REBASE:R1.Bve918ORF18750P	100.000	unknown
GCWGC	BaVe.1122.00039.0001	unknown	3558	3559	BaVe.1122.00039.0001i_03558	BaVe.1122.00039.0001i_03559	REBASE:M.Bve291I	100.000	unknown	REBASE:BveY439ORF18345P	100.000	unknown
GCWGC	BaVe.1122.00082.0001	unknown	3765	3766	BaVe.1122.00082.0001i_03765	BaVe.1122.00082.0001i_03766	REBASE:M.Bve210ORFBP	99.729	unknown	REBASE:BveUSB3ORF19345P	100.000	unknown
GCWGC	BaVe.1122.00085.0001	unknown	3654	3656	BaVe.1122.00085.0001i_03654	BaVe.1122.00085.0001i_03656	REBASE:M.BveB001ORF19635P	99.729	unknown	REBASE:Bsu117508ORF20855P	75.862	unknown
GCWGC	BaVe.1122.00085.0001	unknown	3654	3655	BaVe.1122.00085.0001i_03654	BaVe.1122.00085.0001i_03655	REBASE:M.BveB001ORF19635P	99.729	unknown	REBASE:R1.Bve918ORF18750P	100.000	unknown
GCWGC	BaVe.1122.00009.0001	unknown	3810	3812	BaVe.1122.00009.0001i_03810	BaVe.1122.00009.0001i_03812	REBASE:M.BveB001ORF19635P	99.729	unknown	REBASE:Bsu117508ORF20855P	76.207	unknown
GCWGC	BaVe.1122.00009.0001	unknown	3810	3811	BaVe.1122.00009.0001i_03810	BaVe.1122.00009.0001i_03811	REBASE:M.BveB001ORF19635P	99.729	unknown	REBASE:R1.BveGS1ORF19230P	100.000	unknown
GCWGC	BaVe.1122.00107.0001	unknown	3747	3748	BaVe.1122.00107.0001i_03747	BaVe.1122.00107.0001i_03748	REBASE:M.Bve291I	100.000	unknown	REBASE:BveVTX20ORF1070P	100.000	unknown
GCWGC	BaVe.1122.00061.0001	unknown	3720	3721	BaVe.1122.00061.0001i_03720	BaVe.1122.00061.0001i_03721	REBASE:M.Bve210ORFBP	99.729	unknown	REBASE:BveUSB3ORF19345P	100.000	unknown
GCWGC	BaVe.1122.00013.0001	unknown	3706	3707	BaVe.1122.00013.0001i_03706	BaVe.1122.00012.0001i_03707	REBASE:M.Bve291I	100.000	unknown	REBASE:Cac10703ORF5020P	64.167	unknown
GCWGC	BaVe.1122.00093.0001	unknown	1907	1908	BaVe.1122.00093.0001i_01907	BaVe.1122.00093.0001i_01908	REBASE:M.Bve291I	100.000	unknown	REBASE:BveY439ORF18345P	100.000	unknown
GCWGC	BaVe.1122.00046.0001	unknown	198	197	BaVe.1122.00046.0001i_00198	BaVe.1122.00046.0001i_00197	REBASE:M.Bve210ORFBP	99.729	unknown	REBASE:BveVTX20ORF1070P	100.000	unknown
GCWGC	BaVe.1122.00016.0001	unknown	3584	3585	BaVe.1122.00016.0001i_03584	BaVe.1122.00016.0001i_03585	REBASE:M.Bve291I	100.000	unknown	REBASE:BvesLC1ORF18740P	100.000	unknown
GCWGC	BaVe.1122.00069.0001	unknown	3662	3663	BaVe.1122.00069.0001i_03662	BaVe.1122.00069.0001i_03663	REBASE:M.Bve210ORFBP	99.729	unknown	REBASE:BveUSB3ORF19345P	100.000	unknown
GCWGC	BaVe.1122.00114.0001	unknown	3749	3750	BaVe.1122.00114.0001i_03749	BaVe.1122.00114.0001i_03750	REBASE:M.BspA12020ORFBP	99.729	unknown	REBASE:R1.Bve166ORF19090P	100.000	unknown
GCWGC	BaVe.1122.00114.0001	unknown	3749	3751	BaVe.1122.00114.0001i_03749	BaVe.1122.00114.0001i_03751	REBASE:M.BspA12020ORFBP	99.729	unknown	REBASE:Bsu117508ORF20855P	75.517	unknown
GCWGC	BaVe.1122.00105.0001	unknown	3742	3744	BaVe.1122.00105.0001i_03742	BaVe.1122.00105.0001i_03744	REBASE:M.BveB001ORF19635P	99.729	unknown	REBASE:Bsu117508ORF20855P	76.207	unknown
GCWGC	BaVe.1122.00105.0001	unknown	3742	3743	BaVe.1122.00105.0001i_03742	BaVe.1122.00105.0001i_03743	REBASE:M.BveB001ORF19635P	99.729	unknown	REBASE:R1.BveGS1ORF19230P	100.000	unknown
GCWGC	BaVe.1122.00117.0001	unknown	3754	3755	BaVe.1122.00117.0001i_03754	BaVe.1122.00117.0001i_03755	REBASE:M.BspA12020ORFBP	99.729	unknown	REBASE:R1.Bve918ORF18750P	100.000	unknown
GCWGC	BaVe.1122.00095.0001	unknown	3667	3668	BaVe.1122.00095.0001i_03667	BaVe.1122.00095.0001i_03668	REBASE:M.Bve291I	100.000	unknown	REBASE:BvesLC1ORF18740P	100.000	unknown
GCWGC	BaVe.1122.00050.0001	unknown	1018	1017	BaVe.1122.00050.0001i_01018	BaVe.1122.00050.0001i_01017	REBASE:M.Bve291I	100.000	unknown	REBASE:BveVTX20ORF1070P	100.000	unknown
GCWGC	BaVe.1122.00101.0001	unknown	2240	2239	BaVe.1122.00101.0001i_02240	BaVe.1122.00101.0001i_02239	REBASE:M.Bve291I	100.000	unknown	REBASE:BveY439ORF18345P	100.000	unknown
GGATCC	BaVe.1122.00004.0001	unknown	3068	3066	BaVe.1122.00004.0001i_03068	BaVe.1122.00004.0001i_03066	REBASE:M.BamTA208I	95.455	unknown	REBASE:Bve5044ORF2982P	100.000	unknown
GTCGAC	BaVe.1122.00075.0001	unknown	3559	3560	BaVe.1122.00075.0001i_03559	BaVe.1122.00075.0001i_03560	REBASE:M.Bve206ORF19035P	100.000	unknown	REBASE:Bam1283ORF12845P	100.000	unknown
GATC	BiBr.1122.00001.0001	unknown	411	410	BiBr.1122.00001.0001i_00411	BiBr.1122.00001.0001i_00410	REBASE:M.BbrL01I	99.639	unknown	REBASE:Bbr02I	100.000	unknown
GGCGCC	BiBr.1122.00001.0001	unknown	226	225	BiBr.1122.00001.0001i_00226	BiBr.1122.00001.0001i_00225	REBASE:M.Bbr180II	99.676	unknown	REBASE:R1.Bbr31lORF218P	100.000	unknown
GGCGCC	BiBr.1122.00001.0001	unknown	227	225	BiBr.1122.00001.0001i_00227	BiBr.1122.00001.0001i_00225	REBASE:M.BbrUI	99.020	unknown	REBASE:R1.Bbr31lORF218P	100.000	unknown
RTCGAY	BiBr.1122.00002.0001	unknown	1187	1188	BiBr.1122.00002.0001i_01187	BiBr.1122.00002.0001i_01188	REBASE:M.Bbr28III	99.714	unknown	REBASE:BloZJ1ORFAP	100.000	unknown
GGCGCC	BiBr.1122.00002.0001	unknown	224	223	BiBr.1122.00002.0001i_00224	BiBr.1122.00002.0001i_00223	REBASE:M.Bbr180II	100.000	unknown	REBASE:R1.Bbr31lORF218P	100.000	unknown
RGATCY	BiBr.1122.00002.0001	unknown	14	15	BiBr.1122.00002.0001i_00014	BiBr.1122.00002.0001i_00015	REBASE:M.Bbr4321I	100.000	unknown	REBASE:Bbr52I	100.000	unknown
RGATCY	BiBr.1122.00003.0001	unknown	16	17	BiBr.1122.00003.0001i_00016	BiBr.1122.00003.0001i_00017	REBASE:M.Bbr4321I	100.000	unknown	REBASE:Bbr52I	100.000	unknown
GGATC	BiBr.1122.00004.0001	unknown	736	737	BiBr.1122.00004.0001i_00736	BiBr.1122.00004.0001i_00737	REBASE:M.Bbr7017I	100.000	unknown	REBASE:BbrBR3ORF1223P	100.000	unknown
GGCGCC	BiBr.1122.00006.0001	unknown	238	237	BiBr.1122.00006.0001i_00238	BiBr.1122.00006.0001i_00237	REBASE:M.Bbr180II	100.000	unknown	REBASE:R1.Bbr31lORF218P	100.000	unknown
GGCGCC	BiBr.1122.00009.0001	unknown	194	193	BiBr.1122.00009.0001i_00194	BiBr.1122.00009.0001i_00193	REBASE:M.Bbr180II	100.000	unknown	REBASE:R1.Bbr31lORF218P	100.000	unknown
GATC	BiBr.1122.00009.0001	unknown	357	356	BiBr.1122.00009.0001i_00357	BiBr.1122.00009.0001i_00356	REBASE:M.BbrL01I	99.639	unknown	REBASE:Bbr02I	100.000	unknown
GGCGCC	BiBr.1122.00010.0001	unknown	228	227	BiBr.1122.00010.0001i_00228	BiBr.1122.00010.0001i_00227	REBASE:M.BbrUI	100.000	unknown	REBASE:R2.BbrUIP	100.000	unknown
CTGCAG	BiBr.1122.00010.0001	unknown	1181	1180	BiBr.1122.00010.0001i_01181	BiBr.1122.00010.0001i_01180	REBASE:M.BbrUIII	100.000	unknown	REBASE:Bbr56IIP	100.000	unknown
GTCGAC	BiBr.1122.00010.0001	unknown	1183	1182	BiBr.1122.00010.0001i_01183	BiBr.1122.00010.0001i_01182	REBASE:M.BbrUII	100.000	unknown	REBASE:Blo7053ORF2370P	100.000	unknown
GATC	BiBr.1122.00011.0001	unknown	74	75	BiBr.1122.00011.0001i_00074	BiBr.1122.00011.0001i_00075	REBASE:M.BbrL01I	99.639	unknown	REBASE:Bbr02I	100.000	unknown
GGCGCC	BiBr.1122.00011.0001	unknown	235	236	BiBr.1122.00011.0001i_00235	BiBr.1122.00011.0001i_00236	REBASE:M.Bbr180II	100.000	unknown	REBASE:R1.Bbr31lORF218P	100.000	unknown
RGATCY	BiBr.1122.00012.0001	unknown	15	16	BiBr.1122.00012.0001i_00015	BiBr.1122.00012.0001i_00016	REBASE:M.Bbr09I	99.569	unknown	REBASE:Bbr09I	100.000	unknown
GGCGCC	BiBr.1122.00013.0001	unknown	216	215	BiBr.1122.00013.0001i_00216	BiBr.1122.00013.0001i_00215	REBASE:M.Bbr180II	100.000	unknown	REBASE:R2.BbrUIP	100.000	unknown
CCWGG	BiBr.1122.00013.0001	unknown	1172	1171	BiBr.1122.00013.0001i_01172	BiBr.1122.00013.0001i_01171	REBASE:M.Bbr180I	100.000	unknown	REBASE:Blo91563ORF1242P	100.000	unknown
RGATCY	BiBr.1122.00014.0001	unknown	15	16	BiBr.1122.00014.0001i_00015	BiBr.1122.00014.0001i_00016	REBASE:M.Bbr09I	99.569	unknown	REBASE:Bbr09I	100.000	unknown
RTCGAY	BiBr.1122.00015.0001	unknown	1093	1094	BiBr.1122.00015.0001i_01093	BiBr.1122.00015.0001i_01094	REBASE:M.Bbr28III	99.714	unknown	REBASE:BloZJ1ORFAP	100.000	unknown
GGCGCC	BiBr.1122.00015.0001	unknown	209	208	BiBr.1122.00015.0001i_00209	BiBr.1122.00015.0001i_00208	REBASE:M.Bbr180II	100.000	unknown	REBASE:R1.Bbr31lORF218P	100.000	unknown
GGCGCC	BiBr.1122.00016.0001	unknown	222	221	BiBr.1122.00016.0001i_00222	BiBr.1122.00016.0001i_00221	REBASE:M.Bbr180II	100.000	unknown	REBASE:R1.Bbr31lORF218P	100.000	unknown
GGCGCC	BiBr.1122.00017.0001	unknown	235	234	BiBr.1122.00017.0001i_00235	BiBr.1122.00017.0001i_00234	REBASE:M.BbrUI	100.000	unknown	REBASE:R2.BbrUIP	100.000	unknown
GTCGAC	BiBr.1122.00017.0001	unknown	1194	1193	BiBr.1122.00017.0001i_01194	BiBr.1122.00017.0001i_01193	REBASE:M.BbrUII	100.000	unknown	REBASE:BbrUII	100.000	unknown
CTGCAG	BiBr.1122.00017.0001	unknown	1192	1191	BiBr.1122.00017.0001i_01192	BiBr.1122.00017.0001i_01191	REBASE:M.BbrUIII	100.000	unknown	REBASE:BbrUIII	100.000	unknown
CCWGG	BiBr.1122.00018.0001	unknown	1084	1083	BiBr.1122.00018.0001i_01084	BiBr.1122.00018.0001i_01083	REBASE:M.Bbr51II	99.691	unknown	REBASE:Bbr51IIP	100.000	unknown
CTCGAG	BiBr.1122.00019.0001	unknown	1167	1166	BiBr.1122.00019.0001i_01167	BiBr.1122.00019.0001i_01166	REBASE:M.BpsD2ORF12200P	98.682	unknown	REBASE:Blo157ORF1153P	76.970	unknown
RGATCY	BiBr.1122.00021.0001	unknown	14	15	BiBr.1122.00021.0001i_00014	BiBr.1122.00021.0001i_00015	REBASE:M.Bbr4321I	100.000	unknown	REBASE:Bbr52I	99.603	unknown
GATC	BiBr.1122.00022.0001	unknown	378	377	BiBr.1122.00022.0001i_00378	BiBr.1122.00022.0001i_00377	REBASE:M.BbrL01I	99.639	unknown	REBASE:Bbr02I	100.000	unknown
GGCGCC	BiBr.1122.00022.0001	unknown	224	223	BiBr.1122.00022.0001i_00224	BiBr.1122.00022.0001i_00223	REBASE:M.Bbr180II	100.000	unknown	REBASE:R1.Bbr31lORF218P	100.000	unknown
GGCGCC	BiBr.1122.00023.0001	unknown	195	194	BiBr.1122.00023.0001i_00195	BiBr.1122.00023.0001i_00194	REBASE:M.Bbr180II	100.000	unknown	REBASE:R1.Bbr31lORF218P	100.000	unknown
GGCGCC	BiBr.1122.00025.0001	unknown	1782	1783	BiBr.1122.00025.0001i_01782	BiBr.1122.00025.0001i_01783	REBASE:M.Bbr180II	100.000	unknown	REBASE:R1.Bbr31lORF218P	100.000	unknown
GATC	BiBr.1122.00025.0001	unknown	1629	1630	BiBr.1122.00025.0001i_01629	BiBr.1122.00025.0001i_01630	REBASE:M.BbrL01I	99.639	unknown	REBASE:Bbr02I	100.000	unknown
GGCGCC	BiBr.1122.00026.0001	unknown	215	214	BiBr.1122.00026.0001i_00215	BiBr.1122.00026.0001i_00214	REBASE:M.Bbr180II	100.000	unknown	REBASE:R1.Bbr31lORF218P	100.000	unknown
CCWGG	BiBr.1122.00026.0001	unknown	1170	1169	BiBr.1122.00026.0001i_01170	BiBr.1122.00026.0001i_01169	REBASE:M.Bbr180I	100.000	unknown	REBASE:Blo7053ORF2255P	100.000	unknown
GATC	BiBr.1122.00027.0001	unknown	337	336	BiBr.1122.00027.0001i_00337	BiBr.1122.00027.0001i_00336	REBASE:M.BbrL01I	99.639	unknown	REBASE:Bbr02I	100.000	unknown
GGATC	BiBr.1122.00028.0001	unknown	794	795	BiBr.1122.00028.0001i_00794	BiBr.1122.00028.0001i_00795	REBASE:M.Bbr7017I	99.856	unknown	REBASE:BbrBR3ORF1223P	100.000	unknown
CCWGG	BiBr.1122.00028.0001	unknown	1214	1213	BiBr.1122.00028.0001i_01214	BiBr.1122.00028.0001i_01213	REBASE:M.Bbr180I	100.000	unknown	REBASE:BloF8ORFAP	100.000	unknown
RGATCY	BiBr.1122.00029.0001	unknown	14	15	BiBr.1122.00029.0001i_00014	BiBr.1122.00029.0001i_00015	REBASE:M.Bbr4321I	100.000	unknown	REBASE:Bbr52I	100.000	unknown
GATC	BiBr.1122.00030.0001	unknown	382	381	BiBr.1122.00030.0001i_00382	BiBr.1122.00030.0001i_00381	REBASE:M.BbrL01I	99.639	unknown	REBASE:Bbr02I	100.000	unknown
GGCGCC	BiBr.1122.00030.0001	unknown	223	222	BiBr.1122.00030.0001i_00223	BiBr.1122.00030.0001i_00222	REBASE:M.Bbr180II	100.000	unknown	REBASE:R1.Bbr31lORF218P	100.000	unknown
CCWGG	BiBr.1122.00031.0001	unknown	1100	1099	BiBr.1122.00031.0001i_01100	BiBr.1122.00031.0001i_01099	REBASE:M.Bbr50I	100.000	unknown	REBASE:Bbr50IP	99.789	unknown
GGATC	BiBr.1122.00032.0001	unknown	1151	1150	BiBr.1122.00032.0001i_01151	BiBr.1122.00032.0001i_01150	REBASE:M.Bbr7017I	100.000	unknown	REBASE:BbrBR3ORF1223P	100.000	unknown
CCWGG	BiBr.1122.00026.0001	unknown	1170	1169	BiBr.1122.00026.0001i_01170	BiBr.1122.00026.0001i_01169	REBASE:M.Bbr180I	100.000	unknown	REBASE:Blo7053ORF2255P	100.000	unknown
CCWGG	BiBr.1122.00018.0001	unknown	1084	1083	BiBr.1122.00018.0001i_01084	BiBr.1122.00018.0001i_01083	REBASE:M.Bbr51II	99.691	unknown	REBASE:Bbr51IIP	100.000	unknown
CCWGG	BiBr.1122.00028.0001	unknown	1214	1213	BiBr.1122.00028.0001i_01214	BiBr.1122.00028.0001i_01213	REBASE:M.Bbr180I	100.000	unknown	REBASE:BloF8ORFAP	100.000	unknown
CCWGG	BiBr.1122.00013.0001	unknown	1172	1171	BiBr.1122.00013.0001i_01172	BiBr.1122.00013.0001i_01171	REBASE:M.Bbr180I	100.000	unknown	REBASE:Blo91563ORF1242P	100.000	unknown
RTCGAY	BiBr.1122.00015.0001	unknown	1093	1094	BiBr.1122.00015.0001i_01093	BiBr.1122.00015.0001i_01094	REBASE:M.Bbr28III	99.714	unknown	REBASE:BloZJ1ORFAP	100.000	unknown
RTCGAY	BiBr.1122.00002.0001	unknown	1187	1188	BiBr.1122.00002.0001i_01187	BiBr.1122.00002.0001i_01188	REBASE:M.Bbr28III	99.714	unknown	REBASE:BloZJ1ORFAP	100.000	unknown
CTCGAG	BiBr.1122.00019.0001	unknown	1167	1166	BiBr.1122.00019.0001i_01167	BiBr.1122.00019.0001i_01166	REBASE:M.BpsD2ORF12200P	98.682	unknown	REBASE:Blo157ORF1153P	76.970	unknown
CTGCAG	BiBr.1122.00010.0001	unknown	1181	1180	BiBr.1122.00010.0001i_01181	BiBr.1122.00010.0001i_01180	REBASE:M.BbrUIII	100.000	unknown	REBASE:Bbr56IIP	100.000	unknown
CTGCAG	BiBr.1122.00017.0001	unknown	1192	1191	BiBr.1122.00017.0001i_01192	BiBr.1122.00017.0001i_01191	REBASE:M.BbrUIII	100.000	unknown	REBASE:BbrUIII	100.000	unknown
GGCGCC	BiBr.1122.00002.0001	unknown	224	223	BiBr.1122.00002.0001i_00224	BiBr.1122.00002.0001i_00223	REBASE:M.Bbr180II	100.000	unknown	REBASE:R1.Bbr31lORF218P	100.000	unknown
GGCGCC	BiBr.1122.00002.0001	unknown	224	223	BiBr.1122.00002.0001i_00224	BiBr.1122.00002.0001i_00223	REBASE:M.Bbr180II	100.000	unknown	REBASE:R1.Bbr31lORF218P	100.000	unknown
GGCGCC	BiBr.1122.00002.0001	unknown	224	223	BiBr.1122.00002.0001i_00224	BiBr.1122.00002.0001i_00223	REBASE:M.Bbr180II	100.000	unknown	REBASE:R1.Bbr31lORF218P	100.000	unknown
GGCGCC	BiBr.1122.00023.0001	unknown	195	194	BiBr.1122.00023.0001i_00195	BiBr.1122.00023.0001i_00194	REBASE:M.Bbr180II	100.000	unknown	REBASE:R1.Bbr31lORF218P	100.000	unknown
GGCGCC	BiBr.1122.00026.0001	unknown	215	214	BiBr.1122.00026.0001i_00215	BiBr.1122.00026.0001i_00214	REBASE:M.Bbr180II	100.000	unknown	REBASE:R1.Bbr31lORF218P	100.000	unknown
GGCGCC	BiBr.1122.00030.0001	unknown	223	222	BiBr.1122.00030.0001i_00223	BiBr.1122.00030.0001i_00222	REBASE:M.Bbr180II	100.000	unknown	REBASE:R1.Bbr31lORF218P	100.000	unknown
GGCGCC	BiBr.1122.00002.0001	unknown	224	223	BiBr.1122.00002.0001i_00224	BiBr.1122.00002.0001i_00223	REBASE:M.Bbr180II	100.000	unknown	REBASE:R1.Bbr31lORF218P	100.000	unknown
GGCGCC	BiBr.1122.00002.0001	unknown	224	223	BiBr.1122.00002.0001i_00224	BiBr.1122.00002.0001i_00223	REBASE:M.Bbr180II	100.000	unknown	REBASE:R1.Bbr31lORF218P	100.000	unknown
GGCGCC	BiBr.1122.00002.0001	unknown	224	223	BiBr.1122.00002.0001i_00224	BiBr.1122.00002.0001i_00223	REBASE:M.Bbr180II	100.000	unknown	REBASE:R1.Bbr31lORF218P	100.000	unknown
GGCGCC	BiBr.1122.00017.0001	unknown	235	234	BiBr.1122.00017.0001i_00235	BiBr.1122.00017.0001i_00234	REBASE:M.BbrUI	100.000	unknown	REBASE:R2.BbrUIP	100.000	unknown
GGCGCC	BiBr.1122.00001.0001	unknown	227	225	BiBr.1122.00001.0001i_00227	BiBr.1122.00001.0001i_00225	REBASE:M.BbrUI	99.020	unknown	REBASE:R1.Bbr31lORF218P	100.000	unknown
GGCGCC	BiBr.1122.00010.0001	unknown	228	227	BiBr.1122.00010.0001i_00228	BiBr.1122.00010.0001i_00227	REBASE:M.BbrUI	100.000	unknown	REBASE:R2.BbrUIP	100.000	unknown
GGCGCC	BiBr.1122.00016.0001	unknown	222	221	BiBr.1122.00016.0001i_00222	BiBr.1122.00016.0001i_00221	REBASE:M.Bbr180II	100.000	unknown	REBASE:R1.Bbr31lORF218P	100.000	unknown
GGCGCC	BiBr.1122.00016.0001	unknown	222	221	BiBr.1122.00016.0001i_00222	BiBr.1122.00016.0001i_00221	REBASE:M.Bbr180II	100.000	unknown	REBASE:R1.Bbr31lORF218P	100.000	unknown
GGCGCC	BiBr.1122.00017.0001	unknown	235	234	BiBr.1122.00017.0001i_00235	BiBr.1122.00017.0001i_00234	REBASE:M.BbrUI	100.000	unknown	REBASE:R2.BbrUIP	100.000	unknown
GGCGCC	BiBr.1122.00009.0001	unknown	194	193	BiBr.1122.00009.0001i_00194	BiBr.1122.00009.0001i_00193	REBASE:M.Bbr180II	100.000	unknown	REBASE:R1.Bbr31lORF218P	100.000	unknown
GGCGCC	BiBr.1122.00015.0001	unknown	209	208	BiBr.1122.00015.0001i_00209	BiBr.1122.00015.0001i_00208	REBASE:M.Bbr180II	100.000	unknown	REBASE:R1.Bbr31lORF218P	100.000	unknown
GGCGCC	BiBr.1122.00013.0001	unknown	216	215	BiBr.1122.00013.0001i_00216	BiBr.1122.00013.0001i_00215	REBASE:M.Bbr180II	100.000	unknown	REBASE:R2.BbrUIP	100.000	unknown
GGCGCC	BiBr.1122.00025.0001	unknown	1782	1783	BiBr.1122.00025.0001i_01782	BiBr.1122.00025.0001i_01783	REBASE:M.Bbr180II	100.000	unknown	REBASE:R1.Bbr31lORF218P	100.000	unknown
GGCGCC	BiBr.1122.00006.0001	unknown	238	237	BiBr.1122.00006.0001i_00238	BiBr.1122.00006.0001i_00237	REBASE:M.Bbr180II	100.000	unknown	REBASE:R1.Bbr31lORF218P	100.000	unknown
GGCGCC	BiBr.1122.00001.0001	unknown	226	225	BiBr.1122.00001.0001i_00226	BiBr.1122.00001.0001i_00225	REBASE:M.Bbr180II	99.676	unknown	REBASE:R1.Bbr31lORF218P	100.000	unknown
GTCGAC	BiBr.1122.00017.0001	unknown	1194	1193	BiBr.1122.00017.0001i_01194	BiBr.1122.00017.0001i_01193	REBASE:M.BbrUII	100.000	unknown	REBASE:BbrUII	100.000	unknown
GTCGAC	BiBr.1122.00010.0001	unknown	1183	1182	BiBr.1122.00010.0001i_01183	BiBr.1122.00010.0001i_01182	REBASE:M.BbrUII	100.000	unknown	REBASE:Blo7053ORF2370P	100.000	unknown
RGATCY	BiBr.1122.00012.0001	unknown	15	16	BiBr.1122.00012.0001i_00015	BiBr.1122.00012.0001i_00016	REBASE:M.Bbr09I	99.569	unknown	REBASE:Bbr09I	100.000	unknown
RGATCY	BiBr.1122.00012.0001	unknown	15	16	BiBr.1122.00012.0001i_00015	BiBr.1122.00012.0001i_00016	REBASE:M.Bbr09I	99.569	unknown	REBASE:Bbr09I	100.000	unknown
RGATCY	BiBr.1122.00012.0001	unknown	15	16	BiBr.1122.00012.0001i_00015	BiBr.1122.00012.0001i_00016	REBASE:M.Bbr09I	99.569	unknown	REBASE:Bbr09I	100.000	unknown
RGATCY	BiBr.1122.00012.0001	unknown	15	16	BiBr.1122.00012.0001i_00015	BiBr.1122.00012.0001i_00016	REBASE:M.Bbr09I	99.569	unknown	REBASE:Bbr09I	100.000	unknown
RGATCY	BiBr.1122.00003.0001	unknown	16	17	BiBr.1122.00003.0001i_00016	BiBr.1122.00003.0001i_00017	REBASE:M.Bbr4321I	100.000	unknown	REBASE:Bbr52I	100.000	unknown
GATC	BiBr.1122.00025.0001	unknown	1629	1630	BiBr.1122.00025.0001i_01629	BiBr.1122.00025.0001i_01630	REBASE:M.BbrL01I	99.639	unknown	REBASE:Bbr02I	100.000	unknown
GATC	BiBr.1122.00001.0001	unknown	411	410	BiBr.1122.00001.0001i_00411	BiBr.1122.00001.0001i_00410	REBASE:M.BbrL01I	99.639	unknown	REBASE:Bbr02I	100.000	unknown
GATC	BiBr.1122.00009.0001	unknown	357	356	BiBr.1122.00009.0001i_00357	BiBr.1122.00009.0001i_00356	REBASE:M.BbrL01I	99.639	unknown	REBASE:Bbr02I	100.000	unknown
GATC	BiBr.1122.00030.0001	unknown	382	381	BiBr.1122.00030.0001i_00382	BiBr.1122.00030.0001i_00381	REBASE:M.BbrL01I	99.639	unknown	REBASE:Bbr02I	100.000	unknown
GATC	BiBr.1122.00022.0001	unknown	378	377	BiBr.1122.00022.0001i_00378	BiBr.1122.00022.0001i_00377	REBASE:M.BbrL01I	99.639	unknown	REBASE:Bbr02I	100.000	unknown
GATC	BiBr.1122.00027.0001	unknown	337	336	BiBr.1122.00027.0001i_00337	BiBr.1122.00027.0001i_00336	REBASE:M.BbrL01I	99.639	unknown	REBASE:Bbr02I	100.000	unknown
GATC	BiBr.1122.00011.0001	unknown	74	75	BiBr.1122.00011.0001i_00074	BiBr.1122.00011.0001i_00075	REBASE:M.BbrL01I	99.639	unknown	REBASE:Bbr02I	100.000	unknown
GGATC	BiBr.1122.00004.0001	unknown	736	737	BiBr.1122.00004.0001i_00736	BiBr.1122.00004.0001i_00737	REBASE:M.Bbr7017I	100.000	unknown	REBASE:BbrBR3ORF1223P	100.000	unknown
GGATC	BiBr.1122.00028.0001	unknown	794	795	BiBr.1122.00028.0001i_00794	BiBr.1122.00028.0001i_00795	REBASE:M.Bbr7017I	99.856	unknown	REBASE:BbrBR3ORF1223P	100.000	unknown
GGATC	BiBr.1122.00032.0001	unknown	1151	1150	BiBr.1122.00032.0001i_01151	BiBr.1122.00032.0001i_01150	REBASE:M.Bbr7017I	100.000	unknown	REBASE:BbrBR3ORF1223P	100.000	unknown
CCWGG	BiLo.1122.00001.0001	unknown	832	833	BiLo.1122.00001.0001i_00832	BiLo.1122.00001.0001i_00833	REBASE:M.BlmNCII	100.000	unknown	REBASE:Blo11342ORF5195P	100.000	unknown
GTCGAC	BiLo.1122.00003.0001	unknown	1287	1288	BiLo.1122.00003.0001i_01287	BiLo.1122.00003.0001i_01288	REBASE:M.Blo7050ORF6650P	100.000	unknown	REBASE:BbrUII	99.103	unknown
GTCGAC	BiLo.1122.00003.0001	unknown	1287	1289	BiLo.1122.00003.0001i_01287	BiLo.1122.00003.0001i_01289	REBASE:M.Blo7050ORF6650P	100.000	unknown	REBASE:Blo7053ORF2370P	99.753	unknown
CTGCAG	BiLo.1122.00003.0001	unknown	1290	1291	BiLo.1122.00003.0001i_01290	BiLo.1122.00003.0001i_01291	REBASE:M.BbrUIII	100.000	unknown	REBASE:Blo7055ORF6915P	100.000	unknown
CCWGG	BiLo.1122.00004.0001	unknown	1151	1152	BiLo.1122.00004.0001i_01151	BiLo.1122.00004.0001i_01152	REBASE:M.Bbr180I	100.000	unknown	REBASE:Blo91563ORF1242P	100.000	unknown
CTCGAG	BiLo.1122.00005.0001	unknown	321	320	BiLo.1122.00005.0001i_00321	BiLo.1122.00005.0001i_00320	REBASE:M.BpsD2ORF12200P	94.350	unknown	REBASE:Bbr7263ORFAP	96.444	unknown
RGATCY	BiLo.1122.00005.0001	unknown	1177	1178	BiLo.1122.00005.0001i_01177	BiLo.1122.00005.0001i_01178	REBASE:M.Bbr09I	99.569	unknown	REBASE:Bbr09I	100.000	unknown
CCWGG	BiLo.1122.00005.0001	unknown	283	284	BiLo.1122.00005.0001i_00283	BiLo.1122.00005.0001i_00284	REBASE:M.Bbr180I	100.000	unknown	REBASE:Blo001ORF1435P	100.000	unknown
RTCGAY	BiLo.1122.00006.0001	unknown	1137	1138	BiLo.1122.00006.0001i_01137	BiLo.1122.00006.0001i_01138	REBASE:M.Blo1292ORFAP	100.000	unknown	REBASE:Blo1292ORFAP	100.000	unknown
GGCGCC	BiLo.1122.00006.0001	unknown	89	88	BiLo.1122.00006.0001i_00089	BiLo.1122.00006.0001i_00088	REBASE:M.BloAI	100.000	unknown	REBASE:Blo1292ORFEP	99.685	unknown
GATC	BiLo.1122.00008.0001	unknown	984	985	BiLo.1122.00008.0001i_00984	BiLo.1122.00008.0001i_00985	REBASE:M.Blo21814ORF1081P	100.000	unknown	REBASE:R1.Blo21814ORF1081P	100.000	unknown
GATC	BiLo.1122.00008.0001	unknown	984	983	BiLo.1122.00008.0001i_00984	BiLo.1122.00008.0001i_00983	REBASE:M.Blo21814ORF1081P	100.000	unknown	REBASE:R2.Blo21814ORF1081P	100.000	unknown
RGATCY	BiLo.1122.00009.0001	unknown	13	14	BiLo.1122.00009.0001i_00013	BiLo.1122.00009.0001i_00014	REBASE:M.Bbr4321I	100.000	unknown	REBASE:Bbr52I	100.000	unknown
CCWGG	BiLo.1122.00010.0001	unknown	625	624	BiLo.1122.00010.0001i_00625	BiLo.1122.00010.0001i_00624	REBASE:M.BlmNCII	100.000	unknown	REBASE:Blo11342ORF5195P	100.000	unknown
CCWGG	BiLo.1122.00011.0001	unknown	1170	1171	BiLo.1122.00011.0001i_01170	BiLo.1122.00011.0001i_01171	REBASE:M.Bbr180I	100.000	unknown	REBASE:BloK15ORF6025P	100.000	unknown
RGATCY	BiLo.1122.00011.0001	unknown	16	17	BiLo.1122.00011.0001i_00016	BiLo.1122.00011.0001i_00017	REBASE:M.Bbr09I	99.569	unknown	REBASE:Bbr09I	100.000	unknown
GATC	BiLo.1122.00012.0001	unknown	1436	1437	BiLo.1122.00012.0001i_01436	BiLo.1122.00012.0001i_01437	REBASE:M.BbrL01I	99.639	unknown	REBASE:Blo11660ORF7295P	100.000	unknown
GTCGAC	BiLo.1122.00015.0001	unknown	1155	1156	BiLo.1122.00015.0001i_01155	BiLo.1122.00015.0001i_01156	REBASE:M.Bsc12489ORF311P	95.736	unknown	REBASE:Bsc12489ORF311P	96.250	unknown
GATC	BiLo.1122.00015.0001	unknown	1235	1234	BiLo.1122.00015.0001i_01235	BiLo.1122.00015.0001i_01234	REBASE:M.BbrL01I	99.639	unknown	REBASE:Blo19995ORF6405P	100.000	unknown
RGATCY	BiLo.1122.00016.0001	unknown	16	17	BiLo.1122.00016.0001i_00016	BiLo.1122.00016.0001i_00017	REBASE:M.BloJih1ORF160P	100.000	unknown	REBASE:BloW13ORF9785P	99.617	unknown
CTGCAG	BiLo.1122.00016.0001	unknown	1065	1066	BiLo.1122.00016.0001i_01065	BiLo.1122.00016.0001i_01066	REBASE:M.BbrUIII	100.000	unknown	REBASE:Blo7055ORF6915P	100.000	unknown
CCWGG	BiLo.1122.00016.0001	unknown	1109	1110	BiLo.1122.00016.0001i_01109	BiLo.1122.00016.0001i_01110	REBASE:M.Bbr180I	100.000	unknown	REBASE:BloJih1ORF11130P	100.000	unknown
GTCGAC	BiLo.1122.00016.0001	unknown	1063	1064	BiLo.1122.00016.0001i_01063	BiLo.1122.00016.0001i_01064	REBASE:M.BbrUII	100.000	unknown	REBASE:Blo7053ORF2370P	100.000	unknown
GATC	BiLo.1122.00017.0001	unknown	72	73	BiLo.1122.00017.0001i_00072	BiLo.1122.00017.0001i_00073	REBASE:M.Blo21814ORF1081P	100.000	unknown	REBASE:R2.Blo21814ORF1081P	100.000	unknown
GATC	BiLo.1122.00017.0001	unknown	72	71	BiLo.1122.00017.0001i_00072	BiLo.1122.00017.0001i_00071	REBASE:M.Blo21814ORF1081P	100.000	unknown	REBASE:R1.Blo21814ORF1081P	100.000	unknown
CCWGG	BiLo.1122.00018.0001	unknown	827	828	BiLo.1122.00018.0001i_00827	BiLo.1122.00018.0001i_00828	REBASE:M.Blo51AORF1025P	100.000	unknown	REBASE:BloRL02ORF5550P	100.000	unknown
CTCGAG	BiLo.1122.00019.0001	unknown	1125	1124	BiLo.1122.00019.0001i_01125	BiLo.1122.00019.0001i_01124	REBASE:M.BpsD2ORF12200P	94.350	unknown	REBASE:BpsD2ORF12200P	98.291	unknown
RTCGAY	BiLo.1122.00019.0001	unknown	940	939	BiLo.1122.00019.0001i_00940	BiLo.1122.00019.0001i_00939	REBASE:M.BloZJ1ORFAP	99.714	unknown	REBASE:BloZJ1ORFAP	100.000	unknown
GGCGCC	BiLo.1122.00020.0001	unknown	678	677	BiLo.1122.00020.0001i_00678	BiLo.1122.00020.0001i_00677	REBASE:M.BloBT1ORF748P	100.000	unknown	REBASE:BloJRPTORF470P	100.000	unknown
CTGCAG	BiLo.1122.00022.0001	unknown	234	233	BiLo.1122.00022.0001i_00234	BiLo.1122.00022.0001i_00233	REBASE:M.Blo30698I	100.000	unknown	REBASE:Blo30698IP	100.000	unknown
CCWGG	BiLo.1122.00023.0001	unknown	1090	1091	BiLo.1122.00023.0001i_01090	BiLo.1122.00023.0001i_01091	REBASE:M.Blo51AORF1025P	100.000	unknown	REBASE:Blo7053ORF2255P	100.000	unknown
CTGCAG	BiLo.1122.00023.0001	unknown	1112	1113	BiLo.1122.00023.0001i_01112	BiLo.1122.00023.0001i_01113	REBASE:M.BbrUIII	100.000	unknown	REBASE:Blo7055ORF6915P	100.000	unknown
GTCGAC	BiLo.1122.00023.0001	unknown	1110	1111	BiLo.1122.00023.0001i_01110	BiLo.1122.00023.0001i_01111	REBASE:M.BbrUII	100.000	unknown	REBASE:Blo7053ORF2370P	100.000	unknown
CCWGG	BiLo.1122.00024.0001	unknown	1288	1289	BiLo.1122.00024.0001i_01288	BiLo.1122.00024.0001i_01289	REBASE:M.Blo108RORF6740P	100.000	unknown	REBASE:Blo108RORF6740P	100.000	unknown
CCWGG	BiLo.1122.00025.0001	unknown	1207	1208	BiLo.1122.00025.0001i_01207	BiLo.1122.00025.0001i_01208	REBASE:M.Blo73ORF2785P	100.000	unknown	REBASE:Blo73ORF2785P	99.749	unknown
GATC	BiLo.1122.00026.0001	unknown	256	255	BiLo.1122.00026.0001i_00256	BiLo.1122.00026.0001i_00255	REBASE:M.Blo21814ORF1081P	100.000	unknown	REBASE:R1.Blo21814ORF1081P	100.000	unknown
GATC	BiLo.1122.00026.0001	unknown	256	257	BiLo.1122.00026.0001i_00256	BiLo.1122.00026.0001i_00257	REBASE:M.Blo21814ORF1081P	100.000	unknown	REBASE:R2.Blo21814ORF1081P	100.000	unknown
GATC	BiLo.1122.00027.0001	unknown	75	76	BiLo.1122.00027.0001i_00075	BiLo.1122.00027.0001i_00076	REBASE:M.Blo68ORF1295P	100.000	unknown	REBASE:Blo68ORF1295P	99.799	unknown
CCWGG	BiLo.1122.00027.0001	unknown	962	964	BiLo.1122.00027.0001i_00962	BiLo.1122.00027.0001i_00964	REBASE:M.Blo35624ORF1185P	83.915	unknown	REBASE:R1.Blo68ORF556P	100.000	unknown
CCWGG	BiLo.1122.00027.0001	unknown	962	961	BiLo.1122.00027.0001i_00962	BiLo.1122.00027.0001i_00961	REBASE:M.Blo35624ORF1185P	83.915	unknown	REBASE:Blo73ORF2785P	89.975	unknown
GTCGAC	BiLo.1122.00030.0001	unknown	473	474	BiLo.1122.00030.0001i_00473	BiLo.1122.00030.0001i_00474	REBASE:M.BbrUII	100.000	unknown	REBASE:Blo7053ORF2370P	100.000	unknown
CTGCAG	BiLo.1122.00030.0001	unknown	475	476	BiLo.1122.00030.0001i_00475	BiLo.1122.00030.0001i_00476	REBASE:M.BbrUIII	100.000	unknown	REBASE:Blo7055ORF6915P	100.000	unknown
GGCGCC	BiLo.1122.00030.0001	unknown	1372	1371	BiLo.1122.00030.0001i_01372	BiLo.1122.00030.0001i_01371	REBASE:M.Blo7053ORF7025P	100.000	unknown	REBASE:Blo7053ORF7025P	100.000	unknown
RGATCY	BiLo.1122.00030.0001	unknown	1297	1298	BiLo.1122.00030.0001i_01297	BiLo.1122.00030.0001i_01298	REBASE:M.Bbr09I	99.569	unknown	REBASE:Bbr09I	100.000	unknown
CCWGG	BiLo.1122.00030.0001	unknown	450	451	BiLo.1122.00030.0001i_00450	BiLo.1122.00030.0001i_00451	REBASE:M.Bbr180I	100.000	unknown	REBASE:Blo7053ORF2255P	100.000	unknown
GATC	BiLo.1122.00032.0001	unknown	275	276	BiLo.1122.00032.0001i_00275	BiLo.1122.00032.0001i_00276	REBASE:M.Blo21814ORF1081P	100.000	unknown	REBASE:R2.Blo21814ORF1081P	100.000	unknown
GATC	BiLo.1122.00032.0001	unknown	275	274	BiLo.1122.00032.0001i_00275	BiLo.1122.00032.0001i_00274	REBASE:M.Blo21814ORF1081P	100.000	unknown	REBASE:R1.Blo21814ORF1081P	100.000	unknown
CCWGG	BiLo.1122.00033.0001	unknown	1098	1099	BiLo.1122.00033.0001i_01098	BiLo.1122.00033.0001i_01099	REBASE:M.Blo51AORF1025P	100.000	unknown	REBASE:R2.BloLC67ORFAP	100.000	unknown
GTCGAC	BiLo.1122.00033.0001	unknown	1119	1120	BiLo.1122.00033.0001i_01119	BiLo.1122.00033.0001i_01120	REBASE:M.BbrUII	100.000	unknown	REBASE:Blo7053ORF2370P	100.000	unknown
GATC	BiLo.1122.00033.0001	unknown	70	71	BiLo.1122.00033.0001i_00070	BiLo.1122.00033.0001i_00071	REBASE:M.Blo21814ORF1081P	100.000	unknown	REBASE:R2.Blo21814ORF1081P	100.000	unknown
GATC	BiLo.1122.00033.0001	unknown	70	69	BiLo.1122.00033.0001i_00070	BiLo.1122.00033.0001i_00069	REBASE:M.Blo21814ORF1081P	100.000	unknown	REBASE:R1.Blo21814ORF1081P	100.000	unknown
CTGCAG	BiLo.1122.00033.0001	unknown	1121	1122	BiLo.1122.00033.0001i_01121	BiLo.1122.00033.0001i_01122	REBASE:M.BbrUIII	100.000	unknown	REBASE:Blo7055ORF6915P	100.000	unknown
GGCGCC	BiLo.1122.00034.0001	unknown	189	188	BiLo.1122.00034.0001i_00189	BiLo.1122.00034.0001i_00188	REBASE:M.Bbr180II	100.000	unknown	REBASE:R1.BloP0001ORFBP	100.000	unknown
GCATC	BiLo.1122.00034.0001	unknown	562	564	BiLo.1122.00034.0001i_00562	BiLo.1122.00034.0001i_00564	REBASE:M2.BloP0001ORFCP	100.000	unknown	REBASE:BloP0001ORFCP	100.000	unknown
GCATC	BiLo.1122.00034.0001	unknown	563	564	BiLo.1122.00034.0001i_00563	BiLo.1122.00034.0001i_00564	REBASE:M1.BloP0001ORFCP	99.671	unknown	REBASE:BloP0001ORFCP	100.000	unknown
CCWGG	BiLo.1122.00035.0001	unknown	1238	1239	BiLo.1122.00035.0001i_01238	BiLo.1122.00035.0001i_01239	REBASE:M.Bbr180I	100.000	unknown	REBASE:Blo1206ORF1242P	100.000	unknown
CCWGG	BiLo.1122.00036.0001	unknown	1005	1006	BiLo.1122.00036.0001i_01005	BiLo.1122.00036.0001i_01006	REBASE:M.Bbr180I	100.000	unknown	REBASE:Blo7053ORF2255P	100.000	unknown
CCWGG	BiLo.1122.00037.0001	unknown	1060	1061	BiLo.1122.00037.0001i_01060	BiLo.1122.00037.0001i_01061	REBASE:M.Bbr180I	100.000	unknown	REBASE:BloRL02ORF5550P	100.000	unknown
CCWGG	BiLo.1122.00039.0001	unknown	556	554	BiLo.1122.00039.0001i_00556	BiLo.1122.00039.0001i_00554	REBASE:M.Blo35624ORF1185P	83.915	unknown	REBASE:R1.Blo68ORF556P	100.000	unknown
CCWGG	BiLo.1122.00039.0001	unknown	556	557	BiLo.1122.00039.0001i_00556	BiLo.1122.00039.0001i_00557	REBASE:M.Blo35624ORF1185P	83.915	unknown	REBASE:Blo73ORF2785P	89.724	unknown
GATC	BiLo.1122.00039.0001	unknown	1296	1295	BiLo.1122.00039.0001i_01296	BiLo.1122.00039.0001i_01295	REBASE:M.Blo68ORF1295P	100.000	unknown	REBASE:Blo68ORF1295P	99.799	unknown
GGATC	BiLo.1122.00040.0001	unknown	787	786	BiLo.1122.00040.0001i_00787	BiLo.1122.00040.0001i_00786	REBASE:M.Bsc12489ORF1381P	81.210	unknown	REBASE:Bsc12489ORF1381P	81.095	unknown
GGCGCC	BiLo.1122.00040.0001	unknown	2272	2270	BiLo.1122.00040.0001i_02272	BiLo.1122.00040.0001i_02270	REBASE:M.BloAI	100.000	unknown	REBASE:BlosBB02ORF425P	99.338	unknown
GTCGAC	BiLo.1122.00041.0001	unknown	1053	1054	BiLo.1122.00041.0001i_01053	BiLo.1122.00041.0001i_01054	REBASE:M.BbrUII	100.000	unknown	REBASE:Blo7053ORF2370P	100.000	unknown
GATC	BiLo.1122.00041.0001	unknown	77	76	BiLo.1122.00041.0001i_00077	BiLo.1122.00041.0001i_00076	REBASE:M.Blo21814ORF1081P	100.000	unknown	REBASE:R1.Blo21814ORF1081P	100.000	unknown
GATC	BiLo.1122.00041.0001	unknown	77	78	BiLo.1122.00041.0001i_00077	BiLo.1122.00041.0001i_00078	REBASE:M.Blo21814ORF1081P	100.000	unknown	REBASE:BloBG7ORF78P	100.000	unknown
CTGCAG	BiLo.1122.00041.0001	unknown	1055	1056	BiLo.1122.00041.0001i_01055	BiLo.1122.00041.0001i_01056	REBASE:M.BbrUIII	100.000	unknown	REBASE:Blo7055ORF6915P	100.000	unknown
GATC	BiLo.1122.00042.0001	unknown	1280	1279	BiLo.1122.00042.0001i_01280	BiLo.1122.00042.0001i_01279	REBASE:M.Blo21814ORF1081P	100.000	unknown	REBASE:R2.Blo21814ORF1081P	100.000	unknown
GATC	BiLo.1122.00042.0001	unknown	1280	1281	BiLo.1122.00042.0001i_01280	BiLo.1122.00042.0001i_01281	REBASE:M.Blo21814ORF1081P	100.000	unknown	REBASE:R1.Blo21814ORF1081P	100.000	unknown
CCWGG	BiLo.1122.00042.0001	unknown	321	320	BiLo.1122.00042.0001i_00321	BiLo.1122.00042.0001i_00320	REBASE:M.Bbr180I	100.000	unknown	REBASE:Blo91563ORF1242P	100.000	unknown
CCWGG	BiLo.1122.00043.0001	unknown	1063	1064	BiLo.1122.00043.0001i_01063	BiLo.1122.00043.0001i_01064	REBASE:M.Bbr180I	100.000	unknown	REBASE:Blo91563ORF1242P	100.000	unknown
CCWGG	BiLo.1122.00045.0001	unknown	1225	1226	BiLo.1122.00045.0001i_01225	BiLo.1122.00045.0001i_01226	REBASE:M.Blo114494ORF6320P	100.000	unknown	REBASE:Blo114494ORF6320P	100.000	unknown
CCWGG	BiLo.1122.00046.0001	unknown	822	821	BiLo.1122.00046.0001i_00822	BiLo.1122.00046.0001i_00821	REBASE:M.Bbr180I	100.000	unknown	REBASE:Blo91563ORF1242P	100.000	unknown
CCWGG	BiLo.1122.00047.0001	unknown	351	350	BiLo.1122.00047.0001i_00351	BiLo.1122.00047.0001i_00350	REBASE:M.Bbr180I	99.690	unknown	REBASE:BloRL02ORF5550P	100.000	unknown
GATC	BiLo.1122.00047.0001	unknown	1338	1339	BiLo.1122.00047.0001i_01338	BiLo.1122.00047.0001i_01339	REBASE:M.Blo21814ORF1081P	100.000	unknown	REBASE:R1.Blo21814ORF1081P	100.000	unknown
GATC	BiLo.1122.00047.0001	unknown	1338	1337	BiLo.1122.00047.0001i_01338	BiLo.1122.00047.0001i_01337	REBASE:M.Blo21814ORF1081P	100.000	unknown	REBASE:R2.Blo21814ORF1081P	100.000	unknown
GGATC	BiLo.1122.00040.0001	unknown	787	786	BiLo.1122.00040.0001i_00787	BiLo.1122.00040.0001i_00786	REBASE:M.Bsc12489ORF1381P	81.210	unknown	REBASE:Bsc12489ORF1381P	81.095	unknown
GCATC	BiLo.1122.00034.0001	unknown	563	564	BiLo.1122.00034.0001i_00563	BiLo.1122.00034.0001i_00564	REBASE:M1.BloP0001ORFCP	99.671	unknown	REBASE:BloP0001ORFCP	100.000	unknown
GCATC	BiLo.1122.00034.0001	unknown	562	564	BiLo.1122.00034.0001i_00562	BiLo.1122.00034.0001i_00564	REBASE:M2.BloP0001ORFCP	100.000	unknown	REBASE:BloP0001ORFCP	100.000	unknown
CTGCAG	BiLo.1122.00033.0001	unknown	1121	1122	BiLo.1122.00033.0001i_01121	BiLo.1122.00033.0001i_01122	REBASE:M.BbrUIII	100.000	unknown	REBASE:Blo7055ORF6915P	100.000	unknown
CTGCAG	BiLo.1122.00030.0001	unknown	475	476	BiLo.1122.00030.0001i_00475	BiLo.1122.00030.0001i_00476	REBASE:M.BbrUIII	100.000	unknown	REBASE:Blo7055ORF6915P	100.000	unknown
CTGCAG	BiLo.1122.00016.0001	unknown	1065	1066	BiLo.1122.00016.0001i_01065	BiLo.1122.00016.0001i_01066	REBASE:M.BbrUIII	100.000	unknown	REBASE:Blo7055ORF6915P	100.000	unknown
CTGCAG	BiLo.1122.00023.0001	unknown	1112	1113	BiLo.1122.00023.0001i_01112	BiLo.1122.00023.0001i_01113	REBASE:M.BbrUIII	100.000	unknown	REBASE:Blo7055ORF6915P	100.000	unknown
CTGCAG	BiLo.1122.00022.0001	unknown	234	233	BiLo.1122.00022.0001i_00234	BiLo.1122.00022.0001i_00233	REBASE:M.Blo30698I	100.000	unknown	REBASE:Blo30698IP	100.000	unknown
CTGCAG	BiLo.1122.00041.0001	unknown	1055	1056	BiLo.1122.00041.0001i_01055	BiLo.1122.00041.0001i_01056	REBASE:M.BbrUIII	100.000	unknown	REBASE:Blo7055ORF6915P	100.000	unknown
CTGCAG	BiLo.1122.00003.0001	unknown	1290	1291	BiLo.1122.00003.0001i_01290	BiLo.1122.00003.0001i_01291	REBASE:M.BbrUIII	100.000	unknown	REBASE:Blo7055ORF6915P	100.000	unknown
RGATCY	BiLo.1122.00030.0001	unknown	1297	1298	BiLo.1122.00039.0001i_01297	BiLo.1122.00030.0001i_01298	REBASE:M.HgiGI	70.635	unknown	REBASE:Bbr09I	100.000	unknown
RGATCY	BiLo.1122.00009.0001	unknown	13	14	BiLo.1122.00009.0001i_00013	BiLo.1122.00009.0001i_00014	REBASE:M.Bbr4321I	100.000	unknown	REBASE:Bbr52I	100.000	unknown
RGATCY	BiLo.1122.00005.0001	unknown	1177	1178	BiLo.1122.00048.0001i_01177	BiLo.1122.00005.0001i_01178	REBASE:M.CviCVB1ORF749P	73.740	unknown	REBASE:Bbr09I	100.000	unknown
CCWGG	BiLo.1122.00043.0001	unknown	1063	1064	BiLo.1122.00043.0001i_01063	BiLo.1122.00016.0001i_01064	REBASE:M.Bbr180I	100.000	unknown	REBASE:Blo7053ORF2370P	100.000	unknown
CCWGG	BiLo.1122.00039.0001	unknown	556	554	BiLo.1122.00031.0001i_00556	BiLo.1122.00039.0001i_00554	REBASE:M.Sau7774ORF13760P	56.322	unknown	REBASE:R1.Blo68ORF556P	100.000	unknown
CCWGG	BiLo.1122.00039.0001	unknown	556	557	BiLo.1122.00031.0001i_00556	BiLo.1122.00039.0001i_00557	REBASE:M.Sau7774ORF13760P	56.322	unknown	REBASE:Blo73ORF2785P	89.724	unknown
CCWGG	BiLo.1122.00035.0001	unknown	1238	1239	BiLo.1122.00035.0001i_01238	BiLo.1122.00035.0001i_01239	REBASE:M.Bbr180I	100.000	unknown	REBASE:Blo1206ORF1242P	100.000	unknown
CCWGG	BiLo.1122.00011.0001	unknown	1170	1171	BiLo.1122.00011.0001i_01170	BiLo.1122.00011.0001i_01171	REBASE:M.Bbr180I	100.000	unknown	REBASE:BloK15ORF6025P	100.000	unknown
CCWGG	BiLo.1122.00047.0001	unknown	351	350	BiLo.1122.00047.0001i_00351	BiLo.1122.00047.0001i_00350	REBASE:M.Bbr180I	99.690	unknown	REBASE:BloRL02ORF5550P	100.000	unknown
CCWGG	BiLo.1122.00036.0001	unknown	1005	1006	BiLo.1122.00036.0001i_01005	BiLo.1122.00036.0001i_01006	REBASE:M.Bbr180I	100.000	unknown	REBASE:Blo7053ORF2255P	100.000	unknown
CCWGG	BiLo.1122.00025.0001	unknown	1207	1208	BiLo.1122.00025.0001i_01207	BiLo.1122.00025.0001i_01208	REBASE:M.Blo73ORF2785P	100.000	unknown	REBASE:Blo73ORF2785P	99.749	unknown
CCWGG	BiLo.1122.00042.0001	unknown	321	320	BiLo.1122.00042.0001i_00321	BiLo.1122.00005.0001i_00320	REBASE:M.Bbr180I	100.000	unknown	REBASE:Bbr7263ORFAP	96.444	unknown
CCWGG	BiLo.1122.00018.0001	unknown	827	828	BiLo.1122.00018.0001i_00827	BiLo.1122.00018.0001i_00828	REBASE:M.Blo51AORF1025P	100.000	unknown	REBASE:BloRL02ORF5550P	100.000	unknown
CCWGG	BiLo.1122.00027.0001	unknown	962	964	BiLo.1122.00027.0001i_00962	BiLo.1122.00027.0001i_00964	REBASE:M.Blo35624ORF1185P	83.915	unknown	REBASE:R1.Blo68ORF556P	100.000	unknown
CCWGG	BiLo.1122.00027.0001	unknown	962	961	BiLo.1122.00027.0001i_00962	BiLo.1122.00027.0001i_00961	REBASE:M.Blo35624ORF1185P	83.915	unknown	REBASE:Blo73ORF2785P	89.975	unknown
CCWGG	BiLo.1122.00001.0001	unknown	832	833	BiLo.1122.00001.0001i_00832	BiLo.1122.00001.0001i_00833	REBASE:M.BlmNCII	100.000	unknown	REBASE:Blo11342ORF5195P	100.000	unknown
CCWGG	BiLo.1122.00033.0001	unknown	1098	1099	BiLo.1122.00033.0001i_01098	BiLo.1122.00033.0001i_01099	REBASE:M.Blo51AORF1025P	100.000	unknown	REBASE:R2.BloLC67ORFAP	100.000	unknown
CCWGG	BiLo.1122.00033.0001	unknown	1098	1099	BiLo.1122.00033.0001i_01098	BiLo.1122.00033.0001i_01099	REBASE:M.Blo51AORF1025P	100.000	unknown	REBASE:R2.BloLC67ORFAP	100.000	unknown
CCWGG	BiLo.1122.00037.0001	unknown	1060	1061	BiLo.1122.00037.0001i_01060	BiLo.1122.00037.0001i_01061	REBASE:M.Bbr180I	100.000	unknown	REBASE:BloRL02ORF5550P	100.000	unknown
CCWGG	BiLo.1122.00005.0001	unknown	283	284	BiLo.1122.00005.0001i_00283	BiLo.1122.00005.0001i_00284	REBASE:M.Bbr180I	100.000	unknown	REBASE:Blo001ORF1435P	100.000	unknown
CCWGG	BiLo.1122.00046.0001	unknown	822	821	BiLo.1122.00046.0001i_00822	BiLo.1122.00046.0001i_00821	REBASE:M.Bbr180I	100.000	unknown	REBASE:Blo91563ORF1242P	100.000	unknown
CCWGG	BiLo.1122.00016.0001	unknown	1109	1110	BiLo.1122.00016.0001i_01109	BiLo.1122.00016.0001i_01110	REBASE:M.Bbr180I	100.000	unknown	REBASE:BloJih1ORF11130P	100.000	unknown
CCWGG	BiLo.1122.00010.0001	unknown	625	624	BiLo.1122.00010.0001i_00625	BiLo.1122.00010.0001i_00624	REBASE:M.BlmNCII	100.000	unknown	REBASE:Blo11342ORF5195P	100.000	unknown
CCWGG	BiLo.1122.00030.0001	unknown	450	451	BiLo.1122.00030.0001i_00450	BiLo.1122.00030.0001i_00451	REBASE:M.Bbr180I	100.000	unknown	REBASE:Blo7053ORF2255P	100.000	unknown
CCWGG	BiLo.1122.00024.0001	unknown	1288	1289	BiLo.1122.00024.0001i_01288	BiLo.1122.00024.0001i_01289	REBASE:M.Blo108RORF6740P	100.000	unknown	REBASE:Blo108RORF6740P	100.000	unknown
CCWGG	BiLo.1122.00004.0001	unknown	1151	1152	BiLo.1122.00004.0001i_01151	BiLo.1122.00004.0001i_01152	REBASE:M.Bbr180I	100.000	unknown	REBASE:Blo91563ORF1242P	100.000	unknown
CCWGG	BiLo.1122.00045.0001	unknown	1225	1226	BiLo.1122.00045.0001i_01225	BiLo.1122.00045.0001i_01226	REBASE:M.Blo114494ORF6320P	100.000	unknown	REBASE:Blo114494ORF6320P	100.000	unknown
CCWGG	BiLo.1122.00023.0001	unknown	1090	1091	BiLo.1122.00023.0001i_01090	BiLo.1122.00023.0001i_01091	REBASE:M.Blo51AORF1025P	100.000	unknown	REBASE:Blo7053ORF2255P	100.000	unknown
RTCGAY	BiLo.1122.00019.0001	unknown	940	939	BiLo.1122.00019.0001i_00940	BiLo.1122.00019.0001i_00939	REBASE:M.BloZJ1ORFAP	99.714	unknown	REBASE:BloZJ1ORFAP	100.000	unknown
RTCGAY	BiLo.1122.00006.0001	unknown	1137	1138	BiLo.1122.00006.0001i_01137	BiLo.1122.00006.0001i_01138	REBASE:M.Blo1292ORFAP	100.000	unknown	REBASE:Blo1292ORFAP	100.000	unknown
CTCGAG	BiLo.1122.00005.0001	unknown	321	320	BiLo.1122.00042.0001i_00321	BiLo.1122.00005.0001i_00320	REBASE:M.Bbr180I	100.000	unknown	REBASE:Bbr7263ORFAP	96.444	unknown
CTCGAG	BiLo.1122.00019.0001	unknown	1125	1124	BiLo.1122.00022.0001i_01125	BiLo.1122.00019.0001i_01124	REBASE:M.Blo30698ORF1073P	100.000	unknown	REBASE:BpsD2ORF12200P	98.291	unknown
GGCGCC	BiLo.1122.00030.0001	unknown	1372	1371	BiLo.1122.00030.0001i_01372	BiLo.1122.00030.0001i_01371	REBASE:M.Blo7053ORF7025P	100.000	unknown	REBASE:Blo7053ORF7025P	100.000	unknown
GGCGCC	BiLo.1122.00020.0001	unknown	678	677	BiLo.1122.00020.0001i_00678	BiLo.1122.00020.0001i_00677	REBASE:M.BloBT1ORF748P	100.000	unknown	REBASE:BloJRPTORF470P	100.000	unknown
GGCGCC	BiLo.1122.00006.0001	unknown	89	88	BiLo.1122.00006.0001i_00089	BiLo.1122.00006.0001i_00088	REBASE:M.BloAI	100.000	unknown	REBASE:Blo1292ORFEP	99.685	unknown
GGCGCC	BiLo.1122.00040.0001	unknown	2272	2270	BiLo.1122.00040.0001i_02272	BiLo.1122.00040.0001i_02270	REBASE:M.BloAI	100.000	unknown	REBASE:BlosBB02ORF425P	99.338	unknown
GGCGCC	BiLo.1122.00034.0001	unknown	189	188	BiLo.1122.00034.0001i_00189	BiLo.1122.00034.0001i_00188	REBASE:M.Bbr180II	100.000	unknown	REBASE:R1.BloP0001ORFBP	100.000	unknown
GATC	BiLo.1122.00042.0001	unknown	1280	1279	BiLo.1122.00042.0001i_01280	BiLo.1122.00042.0001i_01279	REBASE:M.Blo21814ORF1081P	100.000	unknown	REBASE:R2.Blo21814ORF1081P	100.000	unknown
GATC	BiLo.1122.00042.0001	unknown	1280	1281	BiLo.1122.00042.0001i_01280	BiLo.1122.00042.0001i_01281	REBASE:M.Blo21814ORF1081P	100.000	unknown	REBASE:R1.Blo21814ORF1081P	100.000	unknown
GATC	BiLo.1122.00008.0001	unknown	984	983	BiLo.1122.00008.0001i_00984	BiLo.1122.00008.0001i_00983	REBASE:M.Blo21814ORF1081P	100.000	unknown	REBASE:R2.Blo21814ORF1081P	100.000	unknown
GATC	BiLo.1122.00008.0001	unknown	984	985	BiLo.1122.00008.0001i_00984	BiLo.1122.00008.0001i_00985	REBASE:M.Blo21814ORF1081P	100.000	unknown	REBASE:R1.Blo21814ORF1081P	100.000	unknown
GATC	BiLo.1122.00041.0001	unknown	77	76	BiLo.1122.00041.0001i_00077	BiLo.1122.00041.0001i_00076	REBASE:M.Blo21814ORF1081P	100.000	unknown	REBASE:R1.Blo21814ORF1081P	100.000	unknown
GATC	BiLo.1122.00041.0001	unknown	77	78	BiLo.1122.00041.0001i_00077	BiLo.1122.00041.0001i_00078	REBASE:M.Blo21814ORF1081P	100.000	unknown	REBASE:BloBG7ORF78P	100.000	unknown
GATC	BiLo.1122.00041.0001	unknown	77	76	BiLo.1122.00041.0001i_00077	BiLo.1122.00041.0001i_00076	REBASE:M.Blo21814ORF1081P	100.000	unknown	REBASE:R1.Blo21814ORF1081P	100.000	unknown
GATC	BiLo.1122.00047.0001	unknown	1338	1339	BiLo.1122.00047.0001i_01338	BiLo.1122.00047.0001i_01339	REBASE:M.Blo21814ORF1081P	100.000	unknown	REBASE:R1.Blo21814ORF1081P	100.000	unknown
GATC	BiLo.1122.00047.0001	unknown	1338	1337	BiLo.1122.00047.0001i_01338	BiLo.1122.00047.0001i_01337	REBASE:M.Blo21814ORF1081P	100.000	unknown	REBASE:R2.Blo21814ORF1081P	100.000	unknown
GATC	BiLo.1122.00015.0001	unknown	1235	1234	BiLo.1122.00015.0001i_01235	BiLo.1122.00015.0001i_01234	REBASE:M.BbrL01I	99.639	unknown	REBASE:Blo19995ORF6405P	100.000	unknown
GATC	BiLo.1122.00039.0001	unknown	1296	1295	BiLo.1122.00039.0001i_01296	BiLo.1122.00039.0001i_01295	REBASE:M.Blo68ORF1295P	100.000	unknown	REBASE:Blo68ORF1295P	99.799	unknown
GATC	BiLo.1122.00017.0001	unknown	72	73	BiLo.1122.00017.0001i_00072	BiLo.1122.00017.0001i_00073	REBASE:M.Blo21814ORF1081P	100.000	unknown	REBASE:R2.Blo21814ORF1081P	100.000	unknown
GATC	BiLo.1122.00026.0001	unknown	256	257	BiLo.1122.00026.0001i_00256	BiLo.1122.00026.0001i_00257	REBASE:M.Blo21814ORF1081P	100.000	unknown	REBASE:R2.Blo21814ORF1081P	100.000	unknown
GATC	BiLo.1122.00026.0001	unknown	256	255	BiLo.1122.00026.0001i_00256	BiLo.1122.00026.0001i_00255	REBASE:M.Blo21814ORF1081P	100.000	unknown	REBASE:R1.Blo21814ORF1081P	100.000	unknown
GATC	BiLo.1122.00032.0001	unknown	275	274	BiLo.1122.00032.0001i_00275	BiLo.1122.00032.0001i_00274	REBASE:M.Blo21814ORF1081P	100.000	unknown	REBASE:R1.Blo21814ORF1081P	100.000	unknown
GATC	BiLo.1122.00032.0001	unknown	275	276	BiLo.1122.00032.0001i_00275	BiLo.1122.00032.0001i_00276	REBASE:M.Blo21814ORF1081P	100.000	unknown	REBASE:R2.Blo21814ORF1081P	100.000	unknown
GATC	BiLo.1122.00033.0001	unknown	70	69	BiLo.1122.00033.0001i_00070	BiLo.1122.00033.0001i_00069	REBASE:M.Blo21814ORF1081P	100.000	unknown	REBASE:R1.Blo21814ORF1081P	100.000	unknown
GATC	BiLo.1122.00033.0001	unknown	70	71	BiLo.1122.00033.0001i_00070	BiLo.1122.00033.0001i_00071	REBASE:M.Blo21814ORF1081P	100.000	unknown	REBASE:R2.Blo21814ORF1081P	100.000	unknown
GATC	BiLo.1122.00033.0001	unknown	70	71	BiLo.1122.00033.0001i_00070	BiLo.1122.00033.0001i_00071	REBASE:M.Blo21814ORF1081P	100.000	unknown	REBASE:R2.Blo21814ORF1081P	100.000	unknown
GTCGAC	BiLo.1122.00016.0001	unknown	1063	1064	BiLo.1122.00043.0001i_01063	BiLo.1122.00016.0001i_01064	REBASE:M.Bbr180I	100.000	unknown	REBASE:Blo7053ORF2370P	100.000	unknown
GTCGAC	BiLo.1122.00015.0001	unknown	1155	1156	BiLo.1122.00015.0001i_01155	BiLo.1122.00015.0001i_01156	REBASE:M.Bsc12489ORF311P	95.736	unknown	REBASE:Bsc12489ORF311P	96.250	unknown
GTCGAC	BiLo.1122.00033.0001	unknown	1119	1120	BiLo.1122.00033.0001i_01119	BiLo.1122.00033.0001i_01120	REBASE:M.BbrUII	100.000	unknown	REBASE:Blo7053ORF2370P	100.000	unknown
GTCGAC	BiLo.1122.00023.0001	unknown	1110	1111	BiLo.1122.00023.0001i_01110	BiLo.1122.00023.0001i_01111	REBASE:M.BbrUII	100.000	unknown	REBASE:Blo7053ORF2370P	100.000	unknown
GTCGAC	BiLo.1122.00003.0001	unknown	1287	1289	BiLo.1122.00003.0001i_01287	BiLo.1122.00024.0001i_01289	REBASE:M.Blo7050ORF6650P	100.000	unknown	REBASE:Blo108RORF6740P	100.000	unknown
GTCGAC	BiLo.1122.00003.0001	unknown	1287	1288	BiLo.1122.00003.0001i_01287	BiLo.1122.00003.0001i_01288	REBASE:M.Blo7050ORF6650P	100.000	unknown	REBASE:BbrUII	99.103	unknown
GTCGAC	BiLo.1122.00041.0001	unknown	1053	1054	BiLo.1122.00041.0001i_01053	BiLo.1122.00041.0001i_01054	REBASE:M.BbrUII	100.000	unknown	REBASE:Blo7053ORF2370P	100.000	unknown
GTCGAC	BiLo.1122.00030.0001	unknown	473	474	BiLo.1122.00030.0001i_00473	BiLo.1122.00030.0001i_00474	REBASE:M.BbrUII	100.000	unknown	REBASE:Blo7053ORF2370P	100.000	unknown
CTGCAG	BuPs.1122.00001.0001	unknown	3312	3311	BuPs.1122.00001.0001i_03312	BuPs.1122.00001.0001i_03311	REBASE:M.AcaSM1ORF2080P	63.347	unknown	REBASE:AcaSM1ORF2080P(AcaSM1ORF2080AP)	57.212	unknown
GTCGAC	BuPs.1122.00013.0002	unknown	4487	4486	BuPs.1122.00013.0002i_04487	BuPs.1122.00013.0002i_04486	REBASE:M.Bps14ORFGP	100.000	unknown	REBASE:Bps3335ORF4896P	100.000	unknown
GTCGAC	BuPs.1122.00015.0002	unknown	5386	5385	BuPs.1122.00015.0002i_05386	BuPs.1122.00015.0002i_05385	REBASE:M.Bps14ORFGP	100.000	unknown	REBASE:Bps3335ORF4896P	100.000	unknown
GTCGAC	BuPs.1122.00021.0002	unknown	4795	4796	BuPs.1122.00021.0002i_04795	BuPs.1122.00021.0002i_04796	REBASE:M.Bps14ORFGP	100.000	unknown	REBASE:Bps3335ORF4896P	100.000	unknown
GTCGAC	BuPs.1122.00023.0002	unknown	4638	4637	BuPs.1122.00023.0002i_04638	BuPs.1122.00023.0002i_04637	REBASE:M.Bps7894ORFGP	100.000	unknown	REBASE:PpnRB38ORF11825P	99.817	unknown
RGATCY	BuPs.1122.00024.0001	unknown	1775	1774	BuPs.1122.00024.0001i_01775	BuPs.1122.00024.0001i_01774	REBASE:M.BcepIL02ORFAP	90.789	unknown	REBASE:BcepIL02ORFAP	87.685	unknown
CCGCGG	BuPs.1122.00043.0001	unknown	1236	1235	BuPs.1122.00043.0001i_01236	BuPs.1122.00043.0001i_01235	REBASE:M.Bsp852ORF1300P	100.000	unknown	REBASE:BglW1RSORFOP	92.727	unknown
GTCGAC	BuPs.1122.00046.0002	unknown	3652	3653	BuPs.1122.00046.0002i_03652	BuPs.1122.00046.0002i_03653	REBASE:M.Bps7894ORFGP	100.000	unknown	REBASE:PpnRB38ORF11825P	99.817	unknown
GTCGAC	BuPs.1122.00065.0002	unknown	4207	4206	BuPs.1122.00065.0002i_04207	BuPs.1122.00065.0002i_04206	REBASE:M.Bps7894ORFGP	100.000	unknown	REBASE:PpnRB38ORF11825P	99.817	unknown
CTCGAG	BuPs.1122.00066.0001	unknown	1917	1918	BuPs.1122.00066.0001i_01917	BuPs.1122.00066.0001i_01918	REBASE:M.Bps491ORF1934P	99.820	unknown	REBASE:Bps491ORFJP	100.000	unknown
CCGCGG	BuPs.1122.00074.0001	unknown	175	176	BuPs.1122.00074.0001i_00175	BuPs.1122.00074.0001i_00176	REBASE:M.Bsp852ORF1300P	100.000	unknown	REBASE:BglW1RSORFOP	92.727	unknown
CGATCG	BuPs.1122.00083.0001	unknown	3009	3010	BuPs.1122.00083.0001i_03009	BuPs.1122.00083.0001i_03010	REBASE:M.Bps15342ORF928P	100.000	unknown	REBASE:Bps15342ORF928P	100.000	unknown
CGATCG	BuPs.1122.00084.0001	unknown	3008	3009	BuPs.1122.00084.0001i_03008	BuPs.1122.00084.0001i_03009	REBASE:M.Bps15342ORF928P	100.000	unknown	REBASE:Bps15342ORF928P	100.000	unknown
RGATCY	BuPs.1122.00024.0001	unknown	1775	1774	BuPs.1122.00024.0001i_01775	BuPs.1122.00024.0001i_01774	REBASE:M.BcepIL02ORFAP	90.789	unknown	REBASE:BcepIL02ORFAP	87.685	unknown
CCGCGG	BuPs.1122.00043.0001	unknown	1236	1235	BuPs.1122.00043.0001i_01236	BuPs.1122.00043.0001i_01235	REBASE:M.Bsp852ORF1300P	100.000	unknown	REBASE:BglW1RSORFOP	92.727	unknown
CCGCGG	BuPs.1122.00074.0001	unknown	175	176	BuPs.1122.00074.0001i_00175	BuPs.1122.00074.0001i_00176	REBASE:M.Bsp852ORF1300P	100.000	unknown	REBASE:BglW1RSORFOP	92.727	unknown
GTCGAC	BuPs.1122.00013.0002	unknown	4487	4486	BuPs.1122.00013.0002i_04487	BuPs.1122.00013.0002i_04486	REBASE:M.Bps14ORFGP	100.000	unknown	REBASE:Bps3335ORF4896P	100.000	unknown
GTCGAC	BuPs.1122.00065.0002	unknown	4207	4206	BuPs.1122.00065.0002i_04207	BuPs.1122.00065.0002i_04206	REBASE:M.Bps7894ORFGP	100.000	unknown	REBASE:PpnRB38ORF11825P	99.817	unknown
GTCGAC	BuPs.1122.00046.0002	unknown	3652	3653	BuPs.1122.00046.0002i_03652	BuPs.1122.00046.0002i_03653	REBASE:M.Bps7894ORFGP	100.000	unknown	REBASE:PpnRB38ORF11825P	99.817	unknown
GTCGAC	BuPs.1122.00015.0002	unknown	5386	5385	BuPs.1122.00015.0002i_05386	BuPs.1122.00015.0002i_05385	REBASE:M.Bps14ORFGP	100.000	unknown	REBASE:Bps3335ORF4896P	100.000	unknown
GTCGAC	BuPs.1122.00021.0002	unknown	4795	4796	BuPs.1122.00021.0002i_04795	BuPs.1122.00021.0002i_04796	REBASE:M.Bps14ORFGP	100.000	unknown	REBASE:Bps3335ORF4896P	100.000	unknown
GTCGAC	BuPs.1122.00023.0002	unknown	4638	4637	BuPs.1122.00023.0002i_04638	BuPs.1122.00023.0002i_04637	REBASE:M.Bps7894ORFGP	100.000	unknown	REBASE:PpnRB38ORF11825P	99.817	unknown
CTGCAG	BuPs.1122.00001.0001	unknown	3312	3311	BuPs.1122.00001.0001i_03312	BuPs.1122.00001.0001i_03311	REBASE:M.AcaSM1ORF2080P	63.347	unknown	REBASE:AcaSM1ORF2080P(AcaSM1ORF2080AP)	57.212	unknown
CTCGAG	BuPs.1122.00066.0001	unknown	1917	1918	BuPs.1122.00066.0001i_01917	BuPs.1122.00066.0001i_01918	REBASE:M.Bps491ORF1934P	99.820	unknown	REBASE:Bps491ORFJP	100.000	unknown
CGATCG	BuPs.1122.00084.0001	unknown	3008	3009	BuPs.1122.00084.0001i_03008	BuPs.1122.00084.0001i_03009	REBASE:M.Bps15342ORF928P	100.000	unknown	REBASE:Bps15342ORF928P	100.000	unknown
CGATCG	BuPs.1122.00083.0001	unknown	3009	3010	BuPs.1122.00083.0001i_03009	BuPs.1122.00083.0001i_03010	REBASE:M.Bps15342ORF928P	100.000	unknown	REBASE:Bps15342ORF928P	100.000	unknown
GATGC	CaCo.1122.00005.0001	unknown	1418	1417	CaCo.1122.00005.0001i_01418	CaCo.1122.00005.0001i_01417	REBASE:M.Cco12885V	100.000	unknown	REBASE:Cco3112ORF4325P	100.000	unknown
GTNNAC	CaCo.1122.00007.0001	unknown	1417	1418	CaCo.1122.00007.0001i_01417	CaCo.1122.00007.0001i_01418	REBASE:M.Cje65400ORF7080P	100.000	unknown	REBASE:Csp93260ORF1455P	100.000	unknown
GATGC	CaCo.1122.00010.0001	unknown	836	837	CaCo.1122.00010.0001i_00836	CaCo.1122.00010.0001i_00837	REBASE:M.Cco12885V	100.000	unknown	REBASE:Cco3112ORF4325P	100.000	unknown
ACTAGT	CaCo.1122.00021.0002	unknown	1919	1918	CaCo.1122.00021.0002i_01919	CaCo.1122.00021.0002i_01918	REBASE:M.Chy11610III	99.669	unknown	REBASE:CjeJ048ORF17720P	100.000	unknown
ACTAGT	CaCo.1122.00028.0001	unknown	146	145	CaCo.1122.00028.0001i_00146	CaCo.1122.00028.0001i_00145	REBASE:M.Chy11610III	100.000	unknown	REBASE:CjeJ048ORF17720P	100.000	unknown
GCGC	CaCo.1122.00028.0001	unknown	1529	1530	CaCo.1122.00028.0001i_01529	CaCo.1122.00028.0001i_01530	REBASE:M.Cje11351IV	100.000	unknown	REBASE:Cje133ORF1160P	99.609	unknown
GATGC	CaCo.1122.00029.0001	unknown	394	393	CaCo.1122.00029.0001i_00394	CaCo.1122.00029.0001i_00393	REBASE:M.Cco12885V	100.000	unknown	REBASE:Cco3112ORF4325P	100.000	unknown
GATGC	CaCo.1122.00029.0001	unknown	1838	1839	CaCo.1122.00029.0001i_01838	CaCo.1122.00029.0001i_01839	REBASE:M.Cco12885V	100.000	unknown	REBASE:Cco3112ORF4325P	100.000	unknown
GTNNAC	CaCo.1122.00031.0001	unknown	1421	1423	CaCo.1122.00031.0001i_01421	CaCo.1122.00031.0001i_01423	REBASE:M.Cje65400ORF7080P	99.248	unknown	REBASE:Csp93260ORF1455P	100.000	unknown
GTNNAC	CaCo.1122.00031.0001	unknown	1422	1423	CaCo.1122.00031.0001i_01422	CaCo.1122.00031.0001i_01423	REBASE:M.Cco29710ORF7115P	95.911	unknown	REBASE:Csp93260ORF1455P	100.000	unknown
GTNNAC	CaCo.1122.00032.0001	unknown	1401	1402	CaCo.1122.00032.0001i_01401	CaCo.1122.00032.0001i_01402	REBASE:M.Cje65400ORF7080P	100.000	unknown	REBASE:Csp93260ORF1455P	100.000	unknown
GATGC	CaCo.1122.00041.0001	unknown	617	618	CaCo.1122.00041.0001i_00617	CaCo.1122.00041.0001i_00618	REBASE:M.Cco12885V	100.000	unknown	REBASE:Cco3112ORF4325P	100.000	unknown
ACTAGT	CaCo.1122.00041.0002	unknown	1813	1812	CaCo.1122.00041.0002i_01813	CaCo.1122.00041.0002i_01812	REBASE:M.Chy11610III	100.000	unknown	REBASE:CjeJ048ORF17720P	100.000	unknown
ACTAGT	CaCo.1122.00028.0001	unknown	146	145	CaCo.1122.00028.0001i_00146	CaCo.1122.00028.0001i_00145	REBASE:M.Chy11610III	100.000	unknown	REBASE:CjeJ048ORF17720P	100.000	unknown
ACTAGT	CaCo.1122.00021.0002	unknown	1919	1918	CaCo.1122.00021.0002i_01919	CaCo.1122.00021.0002i_01918	REBASE:M.Chy11610III	99.669	unknown	REBASE:CjeJ048ORF17720P	100.000	unknown
ACTAGT	CaCo.1122.00041.0002	unknown	1813	1812	CaCo.1122.00041.0002i_01813	CaCo.1122.00041.0002i_01812	REBASE:M.Chy11610III	100.000	unknown	REBASE:CjeJ048ORF17720P	100.000	unknown
GATGC	CaCo.1122.00029.0001	unknown	394	393	CaCo.1122.00029.0001i_00394	CaCo.1122.00029.0001i_00393	REBASE:M.Cco12885V	100.000	unknown	REBASE:Cco3112ORF4325P	100.000	unknown
GATGC	CaCo.1122.00005.0001	unknown	1418	1417	CaCo.1122.00005.0001i_01418	CaCo.1122.00005.0001i_01417	REBASE:M.Cco12885V	100.000	unknown	REBASE:Cco3112ORF4325P	100.000	unknown
GATGC	CaCo.1122.00041.0001	unknown	617	618	CaCo.1122.00041.0001i_00617	CaCo.1122.00041.0001i_00618	REBASE:M.Cco12885V	100.000	unknown	REBASE:Cco3112ORF4325P	100.000	unknown
GATGC	CaCo.1122.00010.0001	unknown	836	837	CaCo.1122.00010.0001i_00836	CaCo.1122.00010.0001i_00837	REBASE:M.Cco12885V	100.000	unknown	REBASE:Cco3112ORF4325P	100.000	unknown
GATGC	CaCo.1122.00029.0001	unknown	1838	1839	CaCo.1122.00029.0001i_01838	CaCo.1122.00029.0001i_01839	REBASE:M.Cco12885V	100.000	unknown	REBASE:Cco3112ORF4325P	100.000	unknown
GCGC	CaCo.1122.00028.0001	unknown	1529	1530	CaCo.1122.00028.0001i_01529	CaCo.1122.00028.0001i_01530	REBASE:M.Cje11351IV	100.000	unknown	REBASE:Cje133ORF1160P	99.609	unknown
GTNNAC	CaCo.1122.00031.0001	unknown	1421	1423	CaCo.1122.00031.0001i_01421	CaCo.1122.00031.0001i_01423	REBASE:M.Cje65400ORF7080P	99.248	unknown	REBASE:Csp93260ORF1455P	100.000	unknown
GTNNAC	CaCo.1122.00007.0001	unknown	1417	1418	CaCo.1122.00007.0001i_01417	CaCo.1122.00007.0001i_01418	REBASE:M.Cje65400ORF7080P	100.000	unknown	REBASE:Csp93260ORF1455P	100.000	unknown
GTNNAC	CaCo.1122.00031.0001	unknown	1422	1423	CaCo.1122.00031.0001i_01422	CaCo.1122.00031.0001i_01423	REBASE:M.Cco29710ORF7115P	95.911	unknown	REBASE:Csp93260ORF1455P	100.000	unknown
GTNNAC	CaCo.1122.00032.0001	unknown	1401	1402	CaCo.1122.00032.0001i_01401	CaCo.1122.00032.0001i_01402	REBASE:M.Cje65400ORF7080P	100.000	unknown	REBASE:Csp93260ORF1455P	100.000	unknown
CATG	CaJe.1122.00001.0001	unknown	1749	1748	CaJe.1122.00001.0001i_01749	CaJe.1122.00001.0001i_01748	REBASE:M.Cje2074ORFAP	100.000	unknown	REBASE:Cje5070ORF14910P	100.000	unknown
CATG	CaJe.1122.00001.0001	unknown	1745	1748	CaJe.1122.00001.0001i_01745	CaJe.1122.00001.0001i_01748	REBASE:M.Cje11351II	100.000	unknown	REBASE:Cje5070ORF14910P	100.000	unknown
CATG	CaJe.1122.00002.0001	unknown	1694	1693	CaJe.1122.00002.0001i_01694	CaJe.1122.00002.0001i_01693	REBASE:M.Cje2074ORFAP	100.000	unknown	REBASE:Cje5070ORF14910P	100.000	unknown
CATG	CaJe.1122.00002.0001	unknown	1690	1693	CaJe.1122.00002.0001i_01690	CaJe.1122.00002.0001i_01693	REBASE:M.Cje11351II	100.000	unknown	REBASE:Cje5070ORF14910P	100.000	unknown
GGCC	CaJe.1122.00002.0001	unknown	1678	1679	CaJe.1122.00002.0001i_01678	CaJe.1122.00002.0001i_01679	REBASE:M.Cla22395ORF1549P	100.000	unknown	REBASE:Cla22395ORF1549P	100.000	unknown
CATG	CaJe.1122.00007.0001	unknown	1739	1738	CaJe.1122.00007.0001i_01739	CaJe.1122.00007.0001i_01738	REBASE:M.Cje2074ORFAP	100.000	unknown	REBASE:Cje5070ORF14910P	100.000	unknown
CATG	CaJe.1122.00007.0001	unknown	1735	1738	CaJe.1122.00007.0001i_01735	CaJe.1122.00007.0001i_01738	REBASE:M.Cje11351II	100.000	unknown	REBASE:Cje5070ORF14910P	100.000	unknown
CATG	CaJe.1122.00012.0001	unknown	1637	1640	CaJe.1122.00012.0001i_01637	CaJe.1122.00012.0001i_01640	REBASE:M.Cje11351II	100.000	unknown	REBASE:Cje65349ORF7565P	100.000	unknown
CATG	CaJe.1122.00012.0001	unknown	1641	1640	CaJe.1122.00012.0001i_01641	CaJe.1122.00012.0001i_01640	REBASE:M.Cje2074ORFAP	100.000	unknown	REBASE:Cje65349ORF7565P	100.000	unknown
CATG	CaJe.1122.00013.0001	unknown	1635	1634	CaJe.1122.00013.0001i_01635	CaJe.1122.00013.0001i_01634	REBASE:M.Cje2074ORFAP	100.000	unknown	REBASE:Cje65349ORF7565P	100.000	unknown
CATG	CaJe.1122.00013.0001	unknown	1631	1634	CaJe.1122.00013.0001i_01631	CaJe.1122.00013.0001i_01634	REBASE:M.Cje11351II	100.000	unknown	REBASE:Cje65349ORF7565P	100.000	unknown
CATG	CaJe.1122.00016.0001	unknown	1688	1687	CaJe.1122.00016.0001i_01688	CaJe.1122.00016.0001i_01687	REBASE:M.Cje2074ORFAP	100.000	unknown	REBASE:Cje5070ORF14910P	100.000	unknown
CATG	CaJe.1122.00016.0001	unknown	1684	1687	CaJe.1122.00016.0001i_01684	CaJe.1122.00016.0001i_01687	REBASE:M.Cje11351II	100.000	unknown	REBASE:Cje5070ORF14910P	100.000	unknown
CATG	CaJe.1122.00017.0001	unknown	1689	1688	CaJe.1122.00017.0001i_01689	CaJe.1122.00017.0001i_01688	REBASE:M.Cje2074ORFAP	100.000	unknown	REBASE:Cje5070ORF14910P	100.000	unknown
CATG	CaJe.1122.00017.0001	unknown	1685	1688	CaJe.1122.00017.0001i_01685	CaJe.1122.00017.0001i_01688	REBASE:M.Cje11351II	100.000	unknown	REBASE:Cje5070ORF14910P	100.000	unknown
RAATTY	CaJe.1122.00018.0001	unknown	905	904	CaJe.1122.00018.0001i_00905	CaJe.1122.00018.0001i_00904	REBASE:M.CjeC220ORF1410P	100.000	unknown	REBASE:Cje0419ORFEP	99.429	unknown
CATG	CaJe.1122.00020.0001	unknown	1707	1710	CaJe.1122.00020.0001i_01707	CaJe.1122.00020.0001i_01710	REBASE:M.Cje11351II	100.000	unknown	REBASE:Cje5070ORF14910P	100.000	unknown
CATG	CaJe.1122.00020.0001	unknown	1711	1710	CaJe.1122.00020.0001i_01711	CaJe.1122.00020.0001i_01710	REBASE:M.Cje2074ORFAP	100.000	unknown	REBASE:Cje5070ORF14910P	100.000	unknown
RAATTY	CaJe.1122.00021.0001	unknown	202	200	CaJe.1122.00021.0001i_00202	CaJe.1122.00021.0001i_00200	REBASE:M.Cje12662ORF1020P	100.000	unknown	REBASE:Cje12661ORF1020P	99.115	unknown
CATG	CaJe.1122.00022.0001	unknown	1679	1682	CaJe.1122.00022.0001i_01679	CaJe.1122.00022.0001i_01682	REBASE:M.Cje11351II	100.000	unknown	REBASE:Cje65349ORF7565P	100.000	unknown
CATG	CaJe.1122.00022.0001	unknown	1683	1682	CaJe.1122.00022.0001i_01683	CaJe.1122.00022.0001i_01682	REBASE:M.Cje2074ORFAP	100.000	unknown	REBASE:Cje65349ORF7565P	100.000	unknown
CATG	CaJe.1122.00025.0001	unknown	1692	1691	CaJe.1122.00025.0001i_01692	CaJe.1122.00025.0001i_01691	REBASE:M.Cje2074ORFAP	100.000	unknown	REBASE:Cje65349ORF7565P	100.000	unknown
CATG	CaJe.1122.00025.0001	unknown	1688	1691	CaJe.1122.00025.0001i_01688	CaJe.1122.00025.0001i_01691	REBASE:M.Cje11351II	100.000	unknown	REBASE:Cje65349ORF7565P	100.000	unknown
CATG	CaJe.1122.00026.0001	unknown	1701	1700	CaJe.1122.00026.0001i_01701	CaJe.1122.00026.0001i_01700	REBASE:M.Cje2074ORFAP	99.623	unknown	REBASE:Cje65349ORF7565P	100.000	unknown
CATG	CaJe.1122.00026.0001	unknown	1697	1700	CaJe.1122.00026.0001i_01697	CaJe.1122.00026.0001i_01700	REBASE:M.Cje11351II	100.000	unknown	REBASE:Cje65349ORF7565P	100.000	unknown
CATG	CaJe.1122.00027.0001	unknown	1672	1671	CaJe.1122.00027.0001i_01672	CaJe.1122.00027.0001i_01671	REBASE:M.Cje2074ORFAP	100.000	unknown	REBASE:Cje5070ORF14910P	100.000	unknown
CATG	CaJe.1122.00027.0001	unknown	1668	1671	CaJe.1122.00027.0001i_01668	CaJe.1122.00027.0001i_01671	REBASE:M.Cje11351II	100.000	unknown	REBASE:Cje5070ORF14910P	100.000	unknown
CATG	CaJe.1122.00029.0001	unknown	1744	1747	CaJe.1122.00029.0001i_01744	CaJe.1122.00029.0001i_01747	REBASE:M.Cje11351II	100.000	unknown	REBASE:Cje5070ORF14910P	100.000	unknown
CATG	CaJe.1122.00029.0001	unknown	1748	1747	CaJe.1122.00029.0001i_01748	CaJe.1122.00029.0001i_01747	REBASE:M.Cje2074ORFAP	100.000	unknown	REBASE:Cje5070ORF14910P	100.000	unknown
GATC	CaJe.1122.00031.0001	unknown	1599	1598	CaJe.1122.00031.0001i_01599	CaJe.1122.00031.0001i_01598	REBASE:M.Cje448ORF1380P	99.643	unknown	REBASE:Cje448ORF1380P	99.288	unknown
CCTC	CaJe.1122.00032.0001	unknown	140	139	CaJe.1122.00032.0001i_00140	CaJe.1122.00032.0001i_00139	REBASE:M2.Cje6882ORF6000P	99.715	unknown	REBASE:Cje3197ORF141P	99.744	unknown
CCTC	CaJe.1122.00032.0001	unknown	141	139	CaJe.1122.00032.0001i_00141	CaJe.1122.00032.0001i_00139	REBASE:M2.CjeT12393ORF715P	100.000	unknown	REBASE:Cje3197ORF141P	99.744	unknown
CATG	CaJe.1122.00035.0001	unknown	1702	1705	CaJe.1122.00035.0001i_01702	CaJe.1122.00035.0001i_01705	REBASE:M.Cje11351II	100.000	unknown	REBASE:Cje5070ORF14910P	100.000	unknown
CATG	CaJe.1122.00035.0001	unknown	1706	1705	CaJe.1122.00035.0001i_01706	CaJe.1122.00035.0001i_01705	REBASE:M.Cje2074ORFAP	100.000	unknown	REBASE:Cje5070ORF14910P	100.000	unknown
GTNNAC	CaJe.1122.00038.0001	unknown	447	446	CaJe.1122.00038.0001i_00447	CaJe.1122.00038.0001i_00446	REBASE:M.Cje65400ORF7080P	100.000	unknown	REBASE:Csp93260ORF1455P	100.000	unknown
RAATTY	CaJe.1122.00039.0001	unknown	577	578	CaJe.1122.00039.0001i_00577	CaJe.1122.00039.0001i_00578	REBASE:M.CjeC220ORF1410P	100.000	unknown	REBASE:Cje0419ORFEP	99.429	unknown
CATG	CaJe.1122.00041.0001	unknown	1628	1627	CaJe.1122.00041.0001i_01628	CaJe.1122.00041.0001i_01627	REBASE:M.Cje2074ORFAP	100.000	unknown	REBASE:Cje65349ORF7565P	100.000	unknown
CATG	CaJe.1122.00041.0001	unknown	1624	1627	CaJe.1122.00041.0001i_01624	CaJe.1122.00041.0001i_01627	REBASE:M.Cje11351II	100.000	unknown	REBASE:Cje65349ORF7565P	100.000	unknown
CCTC	CaJe.1122.00042.0001	unknown	141	140	CaJe.1122.00042.0001i_00141	CaJe.1122.00042.0001i_00140	REBASE:M2.Cje6882ORF6000P	99.715	unknown	REBASE:Cje3197ORF141P	99.744	unknown
CCTC	CaJe.1122.00042.0001	unknown	142	140	CaJe.1122.00042.0001i_00142	CaJe.1122.00042.0001i_00140	REBASE:M2.CjeT12393ORF715P	100.000	unknown	REBASE:Cje3197ORF141P	99.744	unknown
GTNNAC	CaJe.1122.00043.0001	unknown	263	262	CaJe.1122.00043.0001i_00263	CaJe.1122.00043.0001i_00262	REBASE:M.Cje65400ORF7080P	100.000	unknown	REBASE:Csp93260ORF1455P	100.000	unknown
CATG	CaJe.1122.00047.0001	unknown	1639	1642	CaJe.1122.00047.0001i_01639	CaJe.1122.00047.0001i_01642	REBASE:M.Cje11351II	100.000	unknown	REBASE:Cje65349ORF7565P	100.000	unknown
CATG	CaJe.1122.00047.0001	unknown	1643	1642	CaJe.1122.00047.0001i_01643	CaJe.1122.00047.0001i_01642	REBASE:M.Cje2074ORFAP	100.000	unknown	REBASE:Cje65349ORF7565P	100.000	unknown
GANTC	CaJe.1122.00050.0001	unknown	1748	1747	CaJe.1122.00050.0001i_01748	CaJe.1122.00050.0001i_01747	REBASE:M.Cje65368ORF2350P	100.000	unknown	REBASE:Cje65364ORF6505P	100.000	unknown
GTAC	CaJe.1122.00050.0001	unknown	277	278	CaJe.1122.00050.0001i_00277	CaJe.1122.00050.0001i_00278	REBASE:M.Cje13268V	100.000	unknown	REBASE:Cje65368ORF4790P	100.000	unknown
GCGC	CaJe.1122.00050.0001	unknown	1113	1112	CaJe.1122.00050.0001i_01113	CaJe.1122.00050.0001i_01112	REBASE:M.Cje65365ORF3260P	100.000	unknown	REBASE:Cje133ORF1160P	99.609	unknown
RAATTY	CaJe.1122.00051.0001	unknown	276	275	CaJe.1122.00051.0001i_00276	CaJe.1122.00051.0001i_00275	REBASE:M.CjeC220ORF1410P	100.000	unknown	REBASE:Cje0419ORFEP	99.429	unknown
CCTC	CaJe.1122.00053.0001	unknown	139	138	CaJe.1122.00053.0001i_00139	CaJe.1122.00053.0001i_00138	REBASE:M2.Cje6882ORF6000P	99.468	unknown	REBASE:Cje6882ORF6000P	100.000	unknown
CCTC	CaJe.1122.00053.0001	unknown	140	138	CaJe.1122.00053.0001i_00140	CaJe.1122.00053.0001i_00138	REBASE:M1.Cje3197ORF141P	99.359	unknown	REBASE:Cje6882ORF6000P	100.000	unknown
CCTC	CaJe.1122.00053.0001	unknown	141	138	CaJe.1122.00053.0001i_00141	CaJe.1122.00053.0001i_00138	REBASE:M2.CjeT12393ORF715P	100.000	unknown	REBASE:Cje6882ORF6000P	100.000	unknown
ACGT	CaJe.1122.00054.0001	unknown	652	653	CaJe.1122.00054.0001i_00652	CaJe.1122.00054.0001i_00653	REBASE:M2.Hpy2018ORF4651P	82.609	unknown	REBASE:Msc104751ORFCP	68.400	unknown
CATG	CaJe.1122.00055.0001	unknown	1717	1716	CaJe.1122.00055.0001i_01717	CaJe.1122.00055.0001i_01716	REBASE:M.Cje2074ORFAP	100.000	unknown	REBASE:Cje5070ORF14910P	100.000	unknown
CATG	CaJe.1122.00055.0001	unknown	1713	1716	CaJe.1122.00055.0001i_01713	CaJe.1122.00055.0001i_01716	REBASE:M.Cje11351II	100.000	unknown	REBASE:Cje5070ORF14910P	100.000	unknown
RAATTY	CaJe.1122.00061.0001	unknown	204	203	CaJe.1122.00061.0001i_00204	CaJe.1122.00061.0001i_00203	REBASE:M.CjeNWORFAP	99.725	unknown	REBASE:Cje65399ORF7640P	100.000	unknown
RAATTY	CaJe.1122.00063.0001	unknown	561	562	CaJe.1122.00063.0001i_00561	CaJe.1122.00063.0001i_00562	REBASE:M.CjeC220ORF1410P	100.000	unknown	REBASE:Cje0419ORFEP	99.429	unknown
GTAC	CaJe.1122.00065.0001	unknown	267	268	CaJe.1122.00065.0001i_00267	CaJe.1122.00065.0001i_00268	REBASE:M.Cje13268V	100.000	unknown	REBASE:Cje65368ORF4790P	100.000	unknown
CATG	CaJe.1122.00065.0001	unknown	1807	1810	CaJe.1122.00065.0001i_01807	CaJe.1122.00065.0001i_01810	REBASE:M.Cje11351II	100.000	unknown	REBASE:Cje65349ORF7565P	100.000	unknown
CATG	CaJe.1122.00065.0001	unknown	1811	1810	CaJe.1122.00065.0001i_01811	CaJe.1122.00065.0001i_01810	REBASE:M.Cje2074ORFAP	100.000	unknown	REBASE:Cje65349ORF7565P	100.000	unknown
GCGC	CaJe.1122.00065.0001	unknown	1120	1119	CaJe.1122.00065.0001i_01120	CaJe.1122.00065.0001i_01119	REBASE:M.Cje11351IV	100.000	unknown	REBASE:Cje133ORF1160P	99.609	unknown
GANTC	CaJe.1122.00065.0001	unknown	1684	1683	CaJe.1122.00065.0001i_01684	CaJe.1122.00065.0001i_01683	REBASE:M.Cje11351ORF1724P	100.000	unknown	REBASE:Cje11351ORF1724P	100.000	unknown
RAATTY	CaJe.1122.00067.0001	unknown	526	525	CaJe.1122.00067.0001i_00526	CaJe.1122.00067.0001i_00525	REBASE:M.CjeC220ORF1410P	100.000	unknown	REBASE:Cje0419ORFEP	99.429	unknown
CATG	CaJe.1122.00068.0001	unknown	1710	1713	CaJe.1122.00068.0001i_01710	CaJe.1122.00068.0001i_01713	REBASE:M.Cje11351II	100.000	unknown	REBASE:Cje5070ORF14910P	100.000	unknown
CATG	CaJe.1122.00068.0001	unknown	1714	1713	CaJe.1122.00068.0001i_01714	CaJe.1122.00068.0001i_01713	REBASE:M.Cje2074ORFAP	100.000	unknown	REBASE:Cje5070ORF14910P	100.000	unknown
CATG	CaJe.1122.00070.0001	unknown	1755	1754	CaJe.1122.00070.0001i_01755	CaJe.1122.00070.0001i_01754	REBASE:M.Cje2074ORFAP	100.000	unknown	REBASE:Cje5070ORF14910P	100.000	unknown
CATG	CaJe.1122.00070.0001	unknown	1751	1754	CaJe.1122.00070.0001i_01751	CaJe.1122.00070.0001i_01754	REBASE:M.Cje11351II	100.000	unknown	REBASE:Cje5070ORF14910P	100.000	unknown
GGCC	CaJe.1122.00070.0001	unknown	1739	1740	CaJe.1122.00070.0001i_01739	CaJe.1122.00070.0001i_01740	REBASE:M.Cla22395ORF1549P	100.000	unknown	REBASE:Cla22395ORF1549P	100.000	unknown
CATG	CaJe.1122.00073.0001	unknown	1680	1679	CaJe.1122.00073.0001i_01680	CaJe.1122.00073.0001i_01679	REBASE:M.Cje2074ORFAP	100.000	unknown	REBASE:Cje5070ORF14910P	100.000	unknown
CATG	CaJe.1122.00073.0001	unknown	1676	1679	CaJe.1122.00073.0001i_01676	CaJe.1122.00073.0001i_01679	REBASE:M.Cje11351II	100.000	unknown	REBASE:Cje5070ORF14910P	100.000	unknown
CATG	CaJe.1122.00075.0001	unknown	1684	1687	CaJe.1122.00075.0001i_01684	CaJe.1122.00075.0001i_01687	REBASE:M.Cje11351II	100.000	unknown	REBASE:Cje65349ORF7565P	100.000	unknown
CATG	CaJe.1122.00075.0001	unknown	1688	1687	CaJe.1122.00075.0001i_01688	CaJe.1122.00075.0001i_01687	REBASE:M.Cje2074ORFAP	100.000	unknown	REBASE:Cje65349ORF7565P	100.000	unknown
CATG	CaJe.1122.00076.0001	unknown	1637	1640	CaJe.1122.00076.0001i_01637	CaJe.1122.00076.0001i_01640	REBASE:M.Cje11351II	100.000	unknown	REBASE:Cje5070ORF14910P	100.000	unknown
CATG	CaJe.1122.00076.0001	unknown	1641	1640	CaJe.1122.00076.0001i_01641	CaJe.1122.00076.0001i_01640	REBASE:M.Cje2074ORFAP	100.000	unknown	REBASE:Cje5070ORF14910P	100.000	unknown
CCATC	CaJe.1122.00077.0001	unknown	1519	1518	CaJe.1122.00077.0001i_01519	CaJe.1122.00077.0001i_01518	REBASE:M.Cje10201ORF7675P	100.000	unknown	REBASE:Cje10201ORF7675P	100.000	unknown
CATG	CaJe.1122.00085.0001	unknown	1645	1644	CaJe.1122.00085.0001i_01645	CaJe.1122.00085.0001i_01644	REBASE:M.Cje2074ORFAP	100.000	unknown	REBASE:Cje65349ORF7565P	100.000	unknown
CATG	CaJe.1122.00085.0001	unknown	1641	1644	CaJe.1122.00085.0001i_01641	CaJe.1122.00085.0001i_01644	REBASE:M.Cje11351II	100.000	unknown	REBASE:Cje65349ORF7565P	100.000	unknown
CATG	CaJe.1122.00088.0001	unknown	1632	1631	CaJe.1122.00088.0001i_01632	CaJe.1122.00088.0001i_01631	REBASE:M.Cje2074ORFAP	100.000	unknown	REBASE:Cje5070ORF14910P	100.000	unknown
CATG	CaJe.1122.00088.0001	unknown	1628	1631	CaJe.1122.00088.0001i_01628	CaJe.1122.00088.0001i_01631	REBASE:M.Cje11351II	100.000	unknown	REBASE:Cje5070ORF14910P	100.000	unknown
CATG	CaJe.1122.00090.0001	unknown	1745	1744	CaJe.1122.00090.0001i_01745	CaJe.1122.00090.0001i_01744	REBASE:M.Cje2074ORFAP	100.000	unknown	REBASE:Cje5070ORF14910P	100.000	unknown
CATG	CaJe.1122.00090.0001	unknown	1741	1744	CaJe.1122.00090.0001i_01741	CaJe.1122.00090.0001i_01744	REBASE:M.Cje11351II	100.000	unknown	REBASE:Cje5070ORF14910P	100.000	unknown
CCTC	CaJe.1122.00095.0001	unknown	141	138	CaJe.1122.00095.0001i_00141	CaJe.1122.00095.0001i_00138	REBASE:M2.CjeT12393ORF715P	100.000	unknown	REBASE:Cje6882ORF6000P	100.000	unknown
CCTC	CaJe.1122.00095.0001	unknown	140	138	CaJe.1122.00095.0001i_00140	CaJe.1122.00095.0001i_00138	REBASE:M1.Cje3197ORF141P	99.359	unknown	REBASE:Cje6882ORF6000P	100.000	unknown
CCTC	CaJe.1122.00095.0001	unknown	139	138	CaJe.1122.00095.0001i_00139	CaJe.1122.00095.0001i_00138	REBASE:M2.Cje6882ORF6000P	99.468	unknown	REBASE:Cje6882ORF6000P	100.000	unknown
CATG	CaJe.1122.00096.0001	unknown	1633	1632	CaJe.1122.00096.0001i_01633	CaJe.1122.00096.0001i_01632	REBASE:M.Cje2074ORFAP	100.000	unknown	REBASE:Cje5070ORF14910P	100.000	unknown
CATG	CaJe.1122.00096.0001	unknown	1629	1632	CaJe.1122.00096.0001i_01629	CaJe.1122.00096.0001i_01632	REBASE:M.Cje11351II	100.000	unknown	REBASE:Cje5070ORF14910P	100.000	unknown
CATG	CaJe.1122.00098.0001	unknown	1745	1748	CaJe.1122.00098.0001i_01745	CaJe.1122.00098.0001i_01748	REBASE:M.Cje11351II	100.000	unknown	REBASE:Cje5070ORF14910P	100.000	unknown
CATG	CaJe.1122.00098.0001	unknown	1749	1748	CaJe.1122.00098.0001i_01749	CaJe.1122.00098.0001i_01748	REBASE:M.Cje2074ORFAP	100.000	unknown	REBASE:Cje5070ORF14910P	100.000	unknown
CATG	CaJe.1122.00099.0001	unknown	1701	1704	CaJe.1122.00099.0001i_01701	CaJe.1122.00099.0001i_01704	REBASE:M.Cje11351II	100.000	unknown	REBASE:Cje5070ORF14910P	100.000	unknown
CATG	CaJe.1122.00099.0001	unknown	1705	1704	CaJe.1122.00099.0001i_01705	CaJe.1122.00099.0001i_01704	REBASE:M.Cje2074ORFAP	100.000	unknown	REBASE:Cje5070ORF14910P	100.000	unknown
CATG	CaJe.1122.00100.0001	unknown	1695	1694	CaJe.1122.00100.0001i_01695	CaJe.1122.00100.0001i_01694	REBASE:M.Cje2074ORFAP	100.000	unknown	REBASE:Cje65349ORF7565P	100.000	unknown
CATG	CaJe.1122.00100.0001	unknown	1691	1694	CaJe.1122.00100.0001i_01691	CaJe.1122.00100.0001i_01694	REBASE:M.Cje11351II	100.000	unknown	REBASE:Cje65349ORF7565P	100.000	unknown
CATG	CaJe.1122.00103.0001	unknown	1686	1685	CaJe.1122.00103.0001i_01686	CaJe.1122.00103.0001i_01685	REBASE:M.Cje2074ORFAP	100.000	unknown	REBASE:Cje65349ORF7565P	100.000	unknown
CATG	CaJe.1122.00103.0001	unknown	1682	1685	CaJe.1122.00103.0001i_01682	CaJe.1122.00103.0001i_01685	REBASE:M.Cje11351II	100.000	unknown	REBASE:Cje65349ORF7565P	100.000	unknown
CATG	CaJe.1122.00107.0001	unknown	1749	1748	CaJe.1122.00107.0001i_01749	CaJe.1122.00107.0001i_01748	REBASE:M.Cje2074ORFAP	100.000	unknown	REBASE:Cje5070ORF14910P	100.000	unknown
CATG	CaJe.1122.00107.0001	unknown	1745	1748	CaJe.1122.00107.0001i_01745	CaJe.1122.00107.0001i_01748	REBASE:M.Cje11351II	100.000	unknown	REBASE:Cje5070ORF14910P	100.000	unknown
RAATTY	CaJe.1122.00108.0001	unknown	206	205	CaJe.1122.00108.0001i_00206	CaJe.1122.00108.0001i_00205	REBASE:M.Cje5152ORF7340P	100.000	unknown	REBASE:Cje65399ORF7640P	100.000	unknown
RAATTY	CaJe.1122.00110.0001	unknown	215	214	CaJe.1122.00110.0001i_00215	CaJe.1122.00110.0001i_00214	REBASE:M.CjeF38011I	99.725	unknown	REBASE:Cje0419ORFEP	99.429	unknown
GGATG	CaJe.1122.00112.0001	unknown	523	520	CaJe.1122.00112.0001i_00523	CaJe.1122.00112.0001i_00520	REBASE:M1.Hpy4ORF7205P	64.179	unknown	REBASE:HpyPU010XP	62.917	unknown
GGATG	CaJe.1122.00112.0001	unknown	521	520	CaJe.1122.00112.0001i_00521	CaJe.1122.00112.0001i_00520	REBASE:M2.HpyJ05ORF6970P	69.432	unknown	REBASE:HpyPU010XP	62.917	unknown
RAATTY	CaJe.1122.00112.0001	unknown	748	747	CaJe.1122.00112.0001i_00748	CaJe.1122.00112.0001i_00747	REBASE:M.Cje0419ORFEP	99.725	unknown	REBASE:Cje0419ORFEP	100.000	unknown
RAATTY	CaJe.1122.00113.0001	unknown	124	123	CaJe.1122.00113.0001i_00124	CaJe.1122.00113.0001i_00123	REBASE:M.CjeC220ORF1410P	100.000	unknown	REBASE:Cje0419ORFEP	99.429	unknown
CATG	CaJe.1122.00128.0001	unknown	1683	1682	CaJe.1122.00128.0001i_01683	CaJe.1122.00128.0001i_01682	REBASE:M.Cje2074ORFAP	100.000	unknown	REBASE:Cje65349ORF7565P	100.000	unknown
CATG	CaJe.1122.00128.0001	unknown	1679	1682	CaJe.1122.00128.0001i_01679	CaJe.1122.00128.0001i_01682	REBASE:M.Cje11351II	100.000	unknown	REBASE:Cje65349ORF7565P	100.000	unknown
GATC	CaJe.1122.00131.0001	unknown	569	568	CaJe.1122.00131.0001i_00569	CaJe.1122.00131.0001i_00568	REBASE:M.Cje448ORF1380P	100.000	unknown	REBASE:Cje448ORF1380P	100.000	unknown
ACTAGT	CaJe.1122.00145.0001	unknown	265	264	CaJe.1122.00145.0001i_00265	CaJe.1122.00145.0001i_00264	REBASE:M.Cje1007ORF1310P	100.000	unknown	REBASE:CjeJ048ORF17720P	100.000	unknown
CATG	CaJe.1122.00151.0001	unknown	1634	1633	CaJe.1122.00151.0001i_01634	CaJe.1122.00151.0001i_01633	REBASE:M.Cje2074ORFAP	100.000	unknown	REBASE:Cje65349ORF7565P	100.000	unknown
CATG	CaJe.1122.00151.0001	unknown	1630	1633	CaJe.1122.00151.0001i_01630	CaJe.1122.00151.0001i_01633	REBASE:M.Cje11351II	100.000	unknown	REBASE:Cje65349ORF7565P	100.000	unknown
RAATTY	CaJe.1122.00152.0001	unknown	203	202	CaJe.1122.00152.0001i_00203	CaJe.1122.00152.0001i_00202	REBASE:M.CjeNWORFAP	99.725	unknown	REBASE:Cje65399ORF7640P	100.000	unknown
CATG	CaJe.1122.00099.0001	unknown	1705	1704	CaJe.1122.00099.0001i_01705	CaJe.1122.00099.0001i_01704	REBASE:M.Cje2074ORFAP	100.000	unknown	REBASE:Cje5070ORF14910P	100.000	unknown
CATG	CaJe.1122.00002.0001	unknown	1694	1693	CaJe.1122.00002.0001i_01694	CaJe.1122.00002.0001i_01693	REBASE:M.Cje2074ORFAP	100.000	unknown	REBASE:Cje5070ORF14910P	100.000	unknown
CATG	CaJe.1122.00012.0001	unknown	1641	1640	CaJe.1122.00012.0001i_01641	CaJe.1122.00012.0001i_01640	REBASE:M.Cje2074ORFAP	100.000	unknown	REBASE:Cje65349ORF7565P	100.000	unknown
CATG	CaJe.1122.00012.0001	unknown	1641	1640	CaJe.1122.00012.0001i_01641	CaJe.1122.00012.0001i_01640	REBASE:M.Cje2074ORFAP	100.000	unknown	REBASE:Cje65349ORF7565P	100.000	unknown
CATG	CaJe.1122.00047.0001	unknown	1639	1642	CaJe.1122.00047.0001i_01639	CaJe.1122.00047.0001i_01642	REBASE:M.Cje11351II	100.000	unknown	REBASE:Cje65349ORF7565P	100.000	unknown
CATG	CaJe.1122.00047.0001	unknown	1643	1642	CaJe.1122.00047.0001i_01643	CaJe.1122.00047.0001i_01642	REBASE:M.Cje2074ORFAP	100.000	unknown	REBASE:Cje65349ORF7565P	100.000	unknown
CATG	CaJe.1122.00025.0001	unknown	1688	1691	CaJe.1122.00025.0001i_01688	CaJe.1122.00025.0001i_01691	REBASE:M.Cje11351II	100.000	unknown	REBASE:Cje65349ORF7565P	100.000	unknown
CATG	CaJe.1122.00128.0001	unknown	1679	1682	CaJe.1122.00128.0001i_01679	CaJe.1122.00128.0001i_01682	REBASE:M.Cje11351II	100.000	unknown	REBASE:Cje65349ORF7565P	100.000	unknown
CATG	CaJe.1122.00128.0001	unknown	1679	1682	CaJe.1122.00128.0001i_01679	CaJe.1122.00128.0001i_01682	REBASE:M.Cje11351II	100.000	unknown	REBASE:Cje65349ORF7565P	100.000	unknown
CATG	CaJe.1122.00090.0001	unknown	1745	1744	CaJe.1122.00090.0001i_01745	CaJe.1122.00090.0001i_01744	REBASE:M.Cje2074ORFAP	100.000	unknown	REBASE:Cje5070ORF14910P	100.000	unknown
CATG	CaJe.1122.00090.0001	unknown	1745	1744	CaJe.1122.00090.0001i_01745	CaJe.1122.00090.0001i_01744	REBASE:M.Cje2074ORFAP	100.000	unknown	REBASE:Cje5070ORF14910P	100.000	unknown
CATG	CaJe.1122.00103.0001	unknown	1686	1685	CaJe.1122.00103.0001i_01686	CaJe.1122.00103.0001i_01685	REBASE:M.Cje2074ORFAP	100.000	unknown	REBASE:Cje65349ORF7565P	100.000	unknown
CATG	CaJe.1122.00070.0001	unknown	1755	1754	CaJe.1122.00070.0001i_01755	CaJe.1122.00070.0001i_01754	REBASE:M.Cje2074ORFAP	100.000	unknown	REBASE:Cje5070ORF14910P	100.000	unknown
CATG	CaJe.1122.00027.0001	unknown	1672	1671	CaJe.1122.00027.0001i_01672	CaJe.1122.00027.0001i_01671	REBASE:M.Cje2074ORFAP	100.000	unknown	REBASE:Cje5070ORF14910P	100.000	unknown
CATG	CaJe.1122.00088.0001	unknown	1632	1631	CaJe.1122.00088.0001i_01632	CaJe.1122.00088.0001i_01631	REBASE:M.Cje2074ORFAP	100.000	unknown	REBASE:Cje5070ORF14910P	100.000	unknown
CATG	CaJe.1122.00128.0001	unknown	1683	1682	CaJe.1122.00128.0001i_01683	CaJe.1122.00128.0001i_01682	REBASE:M.Cje2074ORFAP	100.000	unknown	REBASE:Cje65349ORF7565P	100.000	unknown
CATG	CaJe.1122.00128.0001	unknown	1683	1682	CaJe.1122.00128.0001i_01683	CaJe.1122.00128.0001i_01682	REBASE:M.Cje2074ORFAP	100.000	unknown	REBASE:Cje65349ORF7565P	100.000	unknown
CATG	CaJe.1122.00002.0001	unknown	1690	1693	CaJe.1122.00002.0001i_01690	CaJe.1122.00002.0001i_01693	REBASE:M.Cje11351II	100.000	unknown	REBASE:Cje5070ORF14910P	100.000	unknown
CATG	CaJe.1122.00073.0001	unknown	1680	1679	CaJe.1122.00073.0001i_01680	CaJe.1122.00002.0001i_01679	REBASE:M.Cje2074ORFAP	100.000	unknown	REBASE:Cla22395ORF1549P	100.000	unknown
CATG	CaJe.1122.00013.0001	unknown	1635	1634	CaJe.1122.00013.0001i_01635	CaJe.1122.00013.0001i_01634	REBASE:M.Cje2074ORFAP	100.000	unknown	REBASE:Cje65349ORF7565P	100.000	unknown
CATG	CaJe.1122.00065.0001	unknown	1811	1810	CaJe.1122.00065.0001i_01811	CaJe.1122.00065.0001i_01810	REBASE:M.Cje2074ORFAP	100.000	unknown	REBASE:Cje65349ORF7565P	100.000	unknown
CATG	CaJe.1122.00065.0001	unknown	1807	1810	CaJe.1122.00065.0001i_01807	CaJe.1122.00065.0001i_01810	REBASE:M.Cje11351II	100.000	unknown	REBASE:Cje65349ORF7565P	100.000	unknown
CATG	CaJe.1122.00020.0001	unknown	1711	1710	CaJe.1122.00020.0001i_01711	CaJe.1122.00020.0001i_01710	REBASE:M.Cje2074ORFAP	100.000	unknown	REBASE:Cje5070ORF14910P	100.000	unknown
CATG	CaJe.1122.00026.0001	unknown	1701	1700	CaJe.1122.00026.0001i_01701	CaJe.1122.00026.0001i_01700	REBASE:M.Cje2074ORFAP	99.623	unknown	REBASE:Cje65349ORF7565P	100.000	unknown
CATG	CaJe.1122.00096.0001	unknown	1633	1632	CaJe.1122.00096.0001i_01633	CaJe.1122.00096.0001i_01632	REBASE:M.Cje2074ORFAP	100.000	unknown	REBASE:Cje5070ORF14910P	100.000	unknown
CATG	CaJe.1122.00055.0001	unknown	1717	1716	CaJe.1122.00055.0001i_01717	CaJe.1122.00055.0001i_01716	REBASE:M.Cje2074ORFAP	100.000	unknown	REBASE:Cje5070ORF14910P	100.000	unknown
CATG	CaJe.1122.00128.0001	unknown	1679	1682	CaJe.1122.00128.0001i_01679	CaJe.1122.00128.0001i_01682	REBASE:M.Cje11351II	100.000	unknown	REBASE:Cje65349ORF7565P	100.000	unknown
CATG	CaJe.1122.00128.0001	unknown	1679	1682	CaJe.1122.00128.0001i_01679	CaJe.1122.00128.0001i_01682	REBASE:M.Cje11351II	100.000	unknown	REBASE:Cje65349ORF7565P	100.000	unknown
CATG	CaJe.1122.00025.0001	unknown	1688	1691	CaJe.1122.00025.0001i_01688	CaJe.1122.00025.0001i_01691	REBASE:M.Cje11351II	100.000	unknown	REBASE:Cje65349ORF7565P	100.000	unknown
CATG	CaJe.1122.00090.0001	unknown	1745	1744	CaJe.1122.00090.0001i_01745	CaJe.1122.00090.0001i_01744	REBASE:M.Cje2074ORFAP	100.000	unknown	REBASE:Cje5070ORF14910P	100.000	unknown
CATG	CaJe.1122.00070.0001	unknown	1751	1754	CaJe.1122.00070.0001i_01751	CaJe.1122.00070.0001i_01754	REBASE:M.Cje11351II	100.000	unknown	REBASE:Cje5070ORF14910P	100.000	unknown
CATG	CaJe.1122.00035.0001	unknown	1702	1705	CaJe.1122.00035.0001i_01702	CaJe.1122.00035.0001i_01705	REBASE:M.Cje11351II	100.000	unknown	REBASE:Cje5070ORF14910P	100.000	unknown
CATG	CaJe.1122.00068.0001	unknown	1710	1713	CaJe.1122.00068.0001i_01710	CaJe.1122.00068.0001i_01713	REBASE:M.Cje11351II	100.000	unknown	REBASE:Cje5070ORF14910P	100.000	unknown
CATG	CaJe.1122.00027.0001	unknown	1668	1671	CaJe.1122.00027.0001i_01668	CaJe.1122.00027.0001i_01671	REBASE:M.Cje11351II	100.000	unknown	REBASE:Cje5070ORF14910P	100.000	unknown
CATG	CaJe.1122.00026.0001	unknown	1701	1700	CaJe.1122.00026.0001i_01701	CaJe.1122.00026.0001i_01700	REBASE:M.Cje2074ORFAP	99.623	unknown	REBASE:Cje65349ORF7565P	100.000	unknown
CATG	CaJe.1122.00020.0001	unknown	1707	1710	CaJe.1122.00020.0001i_01707	CaJe.1122.00020.0001i_01710	REBASE:M.Cje11351II	100.000	unknown	REBASE:Cje5070ORF14910P	100.000	unknown
CATG	CaJe.1122.00100.0001	unknown	1691	1694	CaJe.1122.00100.0001i_01691	CaJe.1122.00100.0001i_01694	REBASE:M.Cje11351II	100.000	unknown	REBASE:Cje65349ORF7565P	100.000	unknown
CATG	CaJe.1122.00151.0001	unknown	1634	1633	CaJe.1122.00151.0001i_01634	CaJe.1122.00151.0001i_01633	REBASE:M.Cje2074ORFAP	100.000	unknown	REBASE:Cje65349ORF7565P	100.000	unknown
CATG	CaJe.1122.00088.0001	unknown	1628	1631	CaJe.1122.00088.0001i_01628	CaJe.1122.00088.0001i_01631	REBASE:M.Cje11351II	100.000	unknown	REBASE:Cje5070ORF14910P	100.000	unknown
CATG	CaJe.1122.00029.0001	unknown	1748	1747	CaJe.1122.00050.0001i_01748	CaJe.1122.00050.0001i_01747	REBASE:M.Cje65368ORF2350P	100.000	unknown	REBASE:Cje65364ORF6505P	100.000	unknown
CATG	CaJe.1122.00025.0001	unknown	1688	1691	CaJe.1122.00025.0001i_01688	CaJe.1122.00025.0001i_01691	REBASE:M.Cje11351II	100.000	unknown	REBASE:Cje65349ORF7565P	100.000	unknown
CATG	CaJe.1122.00151.0001	unknown	1630	1633	CaJe.1122.00151.0001i_01630	CaJe.1122.00151.0001i_01633	REBASE:M.Cje11351II	100.000	unknown	REBASE:Cje65349ORF7565P	100.000	unknown
CATG	CaJe.1122.00029.0001	unknown	1744	1747	CaJe.1122.00029.0001i_01744	CaJe.1122.00050.0001i_01747	REBASE:M.Cje11351II	100.000	unknown	REBASE:Cje65364ORF6505P	100.000	unknown
CATG	CaJe.1122.00088.0001	unknown	1628	1631	CaJe.1122.00088.0001i_01628	CaJe.1122.00088.0001i_01631	REBASE:M.Cje11351II	100.000	unknown	REBASE:Cje5070ORF14910P	100.000	unknown
CATG	CaJe.1122.00025.0001	unknown	1692	1691	CaJe.1122.00025.0001i_01692	CaJe.1122.00025.0001i_01691	REBASE:M.Cje2074ORFAP	100.000	unknown	REBASE:Cje65349ORF7565P	100.000	unknown
CATG	CaJe.1122.00073.0001	unknown	1676	1679	CaJe.1122.00073.0001i_01676	CaJe.1122.00002.0001i_01679	REBASE:M.Cje11351II	100.000	unknown	REBASE:Cla22395ORF1549P	100.000	unknown
CATG	CaJe.1122.00012.0001	unknown	1641	1640	CaJe.1122.00012.0001i_01641	CaJe.1122.00012.0001i_01640	REBASE:M.Cje2074ORFAP	100.000	unknown	REBASE:Cje65349ORF7565P	100.000	unknown
CATG	CaJe.1122.00012.0001	unknown	1641	1640	CaJe.1122.00012.0001i_01641	CaJe.1122.00012.0001i_01640	REBASE:M.Cje2074ORFAP	100.000	unknown	REBASE:Cje65349ORF7565P	100.000	unknown
CATG	CaJe.1122.00068.0001	unknown	1714	1713	CaJe.1122.00068.0001i_01714	CaJe.1122.00068.0001i_01713	REBASE:M.Cje2074ORFAP	100.000	unknown	REBASE:Cje5070ORF14910P	100.000	unknown
CATG	CaJe.1122.00012.0001	unknown	1641	1640	CaJe.1122.00012.0001i_01641	CaJe.1122.00012.0001i_01640	REBASE:M.Cje2074ORFAP	100.000	unknown	REBASE:Cje65349ORF7565P	100.000	unknown
CATG	CaJe.1122.00012.0001	unknown	1641	1640	CaJe.1122.00012.0001i_01641	CaJe.1122.00012.0001i_01640	REBASE:M.Cje2074ORFAP	100.000	unknown	REBASE:Cje65349ORF7565P	100.000	unknown
CATG	CaJe.1122.00100.0001	unknown	1695	1694	CaJe.1122.00100.0001i_01695	CaJe.1122.00100.0001i_01694	REBASE:M.Cje2074ORFAP	100.000	unknown	REBASE:Cje65349ORF7565P	100.000	unknown
CATG	CaJe.1122.00007.0001	unknown	1739	1738	CaJe.1122.00070.0001i_01739	CaJe.1122.00007.0001i_01738	REBASE:M.Cla22395ORF1549P	100.000	unknown	REBASE:Cje5070ORF14910P	100.000	unknown
CATG	CaJe.1122.00026.0001	unknown	1697	1700	CaJe.1122.00026.0001i_01697	CaJe.1122.00026.0001i_01700	REBASE:M.Cje11351II	100.000	unknown	REBASE:Cje65349ORF7565P	100.000	unknown
CATG	CaJe.1122.00007.0001	unknown	1735	1738	CaJe.1122.00007.0001i_01735	CaJe.1122.00007.0001i_01738	REBASE:M.Cje11351II	100.000	unknown	REBASE:Cje5070ORF14910P	100.000	unknown
CATG	CaJe.1122.00017.0001	unknown	1689	1688	CaJe.1122.00017.0001i_01689	CaJe.1122.00017.0001i_01688	REBASE:M.Cje2074ORFAP	100.000	unknown	REBASE:Cje5070ORF14910P	100.000	unknown
CATG	CaJe.1122.00055.0001	unknown	1713	1716	CaJe.1122.00055.0001i_01713	CaJe.1122.00055.0001i_01716	REBASE:M.Cje11351II	100.000	unknown	REBASE:Cje5070ORF14910P	100.000	unknown
CATG	CaJe.1122.00017.0001	unknown	1685	1688	CaJe.1122.00017.0001i_01685	CaJe.1122.00017.0001i_01688	REBASE:M.Cje11351II	100.000	unknown	REBASE:Cje5070ORF14910P	100.000	unknown
CATG	CaJe.1122.00041.0001	unknown	1624	1627	CaJe.1122.00041.0001i_01624	CaJe.1122.00041.0001i_01627	REBASE:M.Cje11351II	100.000	unknown	REBASE:Cje65349ORF7565P	100.000	unknown
CATG	CaJe.1122.00096.0001	unknown	1629	1632	CaJe.1122.00096.0001i_01629	CaJe.1122.00096.0001i_01632	REBASE:M.Cje11351II	100.000	unknown	REBASE:Cje5070ORF14910P	100.000	unknown
CATG	CaJe.1122.00085.0001	unknown	1645	1644	CaJe.1122.00085.0001i_01645	CaJe.1122.00085.0001i_01644	REBASE:M.Cje2074ORFAP	100.000	unknown	REBASE:Cje65349ORF7565P	100.000	unknown
CATG	CaJe.1122.00103.0001	unknown	1682	1685	CaJe.1122.00038.0001i_01682	CaJe.1122.00103.0001i_01685	REBASE:M.Cje81116ORFBP	66.667	unknown	REBASE:Cje65349ORF7565P	100.000	unknown
CATG	CaJe.1122.00035.0001	unknown	1706	1705	CaJe.1122.00035.0001i_01706	CaJe.1122.00035.0001i_01705	REBASE:M.Cje2074ORFAP	100.000	unknown	REBASE:Cje5070ORF14910P	100.000	unknown
CATG	CaJe.1122.00128.0001	unknown	1683	1682	CaJe.1122.00128.0001i_01683	CaJe.1122.00128.0001i_01682	REBASE:M.Cje2074ORFAP	100.000	unknown	REBASE:Cje65349ORF7565P	100.000	unknown
CATG	CaJe.1122.00128.0001	unknown	1683	1682	CaJe.1122.00128.0001i_01683	CaJe.1122.00128.0001i_01682	REBASE:M.Cje2074ORFAP	100.000	unknown	REBASE:Cje65349ORF7565P	100.000	unknown
CATG	CaJe.1122.00090.0001	unknown	1741	1744	CaJe.1122.00090.0001i_01741	CaJe.1122.00090.0001i_01744	REBASE:M.Cje11351II	100.000	unknown	REBASE:Cje5070ORF14910P	100.000	unknown
CATG	CaJe.1122.00090.0001	unknown	1745	1744	CaJe.1122.00090.0001i_01745	CaJe.1122.00090.0001i_01744	REBASE:M.Cje2074ORFAP	100.000	unknown	REBASE:Cje5070ORF14910P	100.000	unknown
CATG	CaJe.1122.00013.0001	unknown	1631	1634	CaJe.1122.00019.0001i_01631	CaJe.1122.00013.0001i_01634	REBASE:M.Cje81116ORFBP	65.891	unknown	REBASE:Cje65349ORF7565P	100.000	unknown
GANTC	CaJe.1122.00065.0001	unknown	1684	1683	CaJe.1122.00065.0001i_01684	CaJe.1122.00065.0001i_01683	REBASE:M.Cje11351ORF1724P	100.000	unknown	REBASE:Cje11351ORF1724P	100.000	unknown
GANTC	CaJe.1122.00050.0001	unknown	1748	1747	CaJe.1122.00050.0001i_01748	CaJe.1122.00050.0001i_01747	REBASE:M.Cje65368ORF2350P	100.000	unknown	REBASE:Cje65364ORF6505P	100.000	unknown
CCTC	CaJe.1122.00042.0001	unknown	142	140	CaJe.1122.00042.0001i_00142	CaJe.1122.00042.0001i_00140	REBASE:M2.CjeT12393ORF715P	100.000	unknown	REBASE:Cje3197ORF141P	99.744	unknown
CCTC	CaJe.1122.00032.0001	unknown	140	139	CaJe.1122.00032.0001i_00140	CaJe.1122.00032.0001i_00139	REBASE:M2.Cje6882ORF6000P	99.715	unknown	REBASE:Cje3197ORF141P	99.744	unknown
CCTC	CaJe.1122.00032.0001	unknown	140	139	CaJe.1122.00032.0001i_00140	CaJe.1122.00032.0001i_00139	REBASE:M2.Cje6882ORF6000P	99.715	unknown	REBASE:Cje3197ORF141P	99.744	unknown
CCTC	CaJe.1122.00032.0001	unknown	140	139	CaJe.1122.00032.0001i_00140	CaJe.1122.00032.0001i_00139	REBASE:M2.Cje6882ORF6000P	99.715	unknown	REBASE:Cje3197ORF141P	99.744	unknown
GGATG	CaJe.1122.00112.0001	unknown	521	520	CaJe.1122.00112.0001i_00521	CaJe.1122.00112.0001i_00520	REBASE:M2.HpyJ05ORF6970P	69.432	unknown	REBASE:HpyPU010XP	62.917	unknown
GGATG	CaJe.1122.00112.0001	unknown	523	520	CaJe.1122.00112.0001i_00523	CaJe.1122.00112.0001i_00520	REBASE:M1.Hpy4ORF7205P	64.179	unknown	REBASE:HpyPU010XP	62.917	unknown
GCGC	CaJe.1122.00065.0001	unknown	1120	1119	CaJe.1122.00065.0001i_01120	CaJe.1122.00065.0001i_01119	REBASE:M.Cje11351IV	100.000	unknown	REBASE:Cje133ORF1160P	99.609	unknown
GCGC	CaJe.1122.00050.0001	unknown	1113	1112	CaJe.1122.00050.0001i_01113	CaJe.1122.00050.0001i_01112	REBASE:M.Cje65365ORF3260P	100.000	unknown	REBASE:Cje133ORF1160P	99.609	unknown
CCATC	CaJe.1122.00077.0001	unknown	1519	1518	CaJe.1122.00077.0001i_01519	CaJe.1122.00077.0001i_01518	REBASE:M.Cje10201ORF7675P	100.000	unknown	REBASE:Cje10201ORF7675P	100.000	unknown
GTNNAC	CaJe.1122.00038.0001	unknown	447	446	CaJe.1122.00038.0001i_00447	CaJe.1122.00038.0001i_00446	REBASE:M.Cje65400ORF7080P	100.000	unknown	REBASE:Csp93260ORF1455P	100.000	unknown
GTNNAC	CaJe.1122.00043.0001	unknown	263	262	CaJe.1122.00043.0001i_00263	CaJe.1122.00043.0001i_00262	REBASE:M.Cje65400ORF7080P	100.000	unknown	REBASE:Csp93260ORF1455P	100.000	unknown
GTAC	CaJe.1122.00050.0001	unknown	277	278	CaJe.1122.00050.0001i_00277	CaJe.1122.00050.0001i_00278	REBASE:M.Cje13268V	100.000	unknown	REBASE:Cje65368ORF4790P	100.000	unknown
GTAC	CaJe.1122.00065.0001	unknown	267	268	CaJe.1122.00065.0001i_00267	CaJe.1122.00065.0001i_00268	REBASE:M.Cje13268V	100.000	unknown	REBASE:Cje65368ORF4790P	100.000	unknown
ACTAGT	CaJe.1122.00145.0001	unknown	265	264	CaJe.1122.00145.0001i_00265	CaJe.1122.00145.0001i_00264	REBASE:M.Cje1007ORF1310P	100.000	unknown	REBASE:CjeJ048ORF17720P	100.000	unknown
ACGT	CaJe.1122.00054.0001	unknown	652	653	CaJe.1122.00061.0001i_00652	CaJe.1122.00054.0001i_00653	REBASE:M.Tpr11158I	55.882	unknown	REBASE:Msc104751ORFCP	68.400	unknown
GGCC	CaJe.1122.00070.0001	unknown	1739	1740	CaJe.1122.00070.0001i_01739	CaJe.1122.00070.0001i_01740	REBASE:M.Cla22395ORF1549P	100.000	unknown	REBASE:Cla22395ORF1549P	100.000	unknown
GGCC	CaJe.1122.00002.0001	unknown	1678	1679	CaJe.1122.00002.0001i_01678	CaJe.1122.00002.0001i_01679	REBASE:M.Cla22395ORF1549P	100.000	unknown	REBASE:Cla22395ORF1549P	100.000	unknown
RAATTY	CaJe.1122.00112.0001	unknown	748	747	CaJe.1122.00112.0001i_00748	CaJe.1122.00112.0001i_00747	REBASE:M.Cje0419ORFEP	99.725	unknown	REBASE:Cje0419ORFEP	100.000	unknown
RAATTY	CaJe.1122.00113.0001	unknown	124	123	CaJe.1122.00113.0001i_00124	CaJe.1122.00113.0001i_00123	REBASE:M.CjeC220ORF1410P	100.000	unknown	REBASE:Cje0419ORFEP	99.429	unknown
RAATTY	CaJe.1122.00063.0001	unknown	561	562	CaJe.1122.00063.0001i_00561	CaJe.1122.00063.0001i_00562	REBASE:M.CjeC220ORF1410P	100.000	unknown	REBASE:Cje0419ORFEP	99.429	unknown
RAATTY	CaJe.1122.00039.0001	unknown	577	578	CaJe.1122.00039.0001i_00577	CaJe.1122.00039.0001i_00578	REBASE:M.CjeC220ORF1410P	100.000	unknown	REBASE:Cje0419ORFEP	99.429	unknown
RAATTY	CaJe.1122.00110.0001	unknown	215	214	CaJe.1122.00110.0001i_00215	CaJe.1122.00110.0001i_00214	REBASE:M.CjeF38011I	99.725	unknown	REBASE:Cje0419ORFEP	99.429	unknown
RAATTY	CaJe.1122.00051.0001	unknown	276	275	CaJe.1122.00051.0001i_00276	CaJe.1122.00051.0001i_00275	REBASE:M.CjeC220ORF1410P	100.000	unknown	REBASE:Cje0419ORFEP	99.429	unknown
RAATTY	CaJe.1122.00067.0001	unknown	526	525	CaJe.1122.00019.0001i_00526	CaJe.1122.00067.0001i_00525	REBASE:M.SenAZIII	55.128	unknown	REBASE:Cje0419ORFEP	99.429	unknown
RAATTY	CaJe.1122.00018.0001	unknown	905	904	CaJe.1122.00051.0001i_00905	CaJe.1122.00018.0001i_00904	REBASE:M.SenAZIII	55.128	unknown	REBASE:Cje0419ORFEP	99.429	unknown
GATC	CaJe.1122.00031.0001	unknown	1599	1598	CaJe.1122.00031.0001i_01599	CaJe.1122.00031.0001i_01598	REBASE:M.Cje448ORF1380P	99.643	unknown	REBASE:Cje448ORF1380P	99.288	unknown
GATC	CaJe.1122.00131.0001	unknown	569	568	CaJe.1122.00131.0001i_00569	CaJe.1122.00131.0001i_00568	REBASE:M.Cje448ORF1380P	100.000	unknown	REBASE:Cje448ORF1380P	100.000	unknown
GCGCGC	CiFr.1122.00002.0001	unknown	4658	4659	CiFr.1122.00002.0001i_04658	CiFr.1122.00002.0001i_04659	REBASE:M.EcoD181I	100.000	unknown	REBASE:Mmo12289ORF1444P	100.000	unknown
CCWGG	CiFr.1122.00012.0001	unknown	899	900	CiFr.1122.00012.0001i_00899	CiFr.1122.00012.0001i_00900	REBASE:M.CspNIH10ORF1785P	100.000	unknown	REBASE:YpsR2ORFAP	100.000	unknown
GTCGAC	CiFr.1122.00013.0001	unknown	725	724	CiFr.1122.00013.0001i_00725	CiFr.1122.00013.0001i_00724	REBASE:M.Spl4RORF4470P	82.857	unknown	REBASE:PpnRB38ORF11825P	62.873	unknown
CCWGG	CiFr.1122.00015.0002	unknown	5160	5161	CiFr.1122.00015.0002i_05160	CiFr.1122.00015.0002i_05161	REBASE:M.Cko25I	100.000	unknown	REBASE:Sma95ORF16810P	100.000	unknown
CCWGG	CiFr.1122.00016.0002	unknown	5192	5193	CiFr.1122.00016.0002i_05192	CiFr.1122.00016.0002i_05193	REBASE:M.Cko25I	100.000	unknown	REBASE:Sma95ORF16810P	100.000	unknown
CCWGG	CiFr.1122.00022.0002	unknown	5269	5270	CiFr.1122.00022.0002i_05269	CiFr.1122.00022.0002i_05270	REBASE:M.Cko25I	100.000	unknown	REBASE:Sma95ORF16810P	100.000	unknown
CCWGG	CiFr.1122.00023.0002	unknown	5215	5216	CiFr.1122.00023.0002i_05215	CiFr.1122.00023.0002i_05216	REBASE:M.Cko25I	100.000	unknown	REBASE:Sma95ORF16810P	100.000	unknown
CCWGG	CiFr.1122.00030.0001	unknown	2282	2281	CiFr.1122.00030.0001i_02282	CiFr.1122.00030.0001i_02281	REBASE:M.Eco16443ORF647P	98.101	unknown	REBASE:EclSD21ORF19365P	98.263	unknown
CCWGG	CiFr.1122.00030.0002	unknown	5007	5006	CiFr.1122.00030.0002i_05007	CiFr.1122.00030.0002i_05006	REBASE:M.Cko25I	100.000	unknown	REBASE:Sma95ORF16810P	100.000	unknown
CCWGG	CiFr.1122.00032.0001	unknown	4321	4322	CiFr.1122.00032.0001i_04321	CiFr.1122.00032.0001i_04322	REBASE:M.Era16656ORF2018P	87.238	unknown	REBASE:YruSC09ORF2490P	78.102	unknown
CCWGG	CiFr.1122.00035.0001	unknown	4052	4051	CiFr.1122.00035.0001i_04052	CiFr.1122.00035.0001i_04051	REBASE:M.Sen9102ORF11074P	99.156	unknown	REBASE:Sbo48ORF19885P	96.241	unknown
GGCGCC	CiFr.1122.00036.0001	unknown	2734	2735	CiFr.1122.00036.0001i_02734	CiFr.1122.00036.0001i_02735	REBASE:M.Elu11894ORF17185P	100.000	unknown	REBASE:Elu11894ORF17185P	100.000	unknown
CCWGG	CiFr.1122.00037.0003	unknown	5118	5117	CiFr.1122.00037.0003i_05118	CiFr.1122.00037.0003i_05117	REBASE:M.Cko25I	100.000	unknown	REBASE:Sma95ORF16810P	100.000	unknown
GGCGCC	CiFr.1122.00038.0001	unknown	1278	1277	CiFr.1122.00038.0001i_01278	CiFr.1122.00038.0001i_01277	REBASE:M.Elu11894ORF17185P	99.736	unknown	REBASE:Elu11894ORF17185P	99.697	unknown
TGGCCA	CiFr.1122.00040.0001	unknown	97	98	CiFr.1122.00040.0001i_00097	CiFr.1122.00040.0001i_00098	REBASE:M.Sal5071II	68.421	unknown	REBASE:Sal5071IIP	61.429	unknown
CCWGG	CiFr.1122.00040.0001	unknown	4224	4223	CiFr.1122.00040.0001i_04224	CiFr.1122.00040.0001i_04223	REBASE:M.Sen9102ORF11074P	99.156	unknown	REBASE:Sbo48ORF19885P	96.241	unknown
CCWGG	CiFr.1122.00042.0003	unknown	5180	5181	CiFr.1122.00042.0003i_05180	CiFr.1122.00042.0003i_05181	REBASE:M.CspNIH10ORF1785P	100.000	unknown	REBASE:YpsR2ORFAP	100.000	unknown
CCWGG	CiFr.1122.00044.0003	unknown	5085	5086	CiFr.1122.00044.0003i_05085	CiFr.1122.00044.0003i_05086	REBASE:M.Cko25I	100.000	unknown	REBASE:Sma95ORF16810P	100.000	unknown
CCWGG	CiFr.1122.00049.0003	unknown	4745	4746	CiFr.1122.00049.0003i_04745	CiFr.1122.00049.0003i_04746	REBASE:M.Pmi1I	100.000	unknown	REBASE:YpsR2ORFAP	100.000	unknown
CCWGG	CiFr.1122.00050.0002	unknown	4980	4979	CiFr.1122.00050.0002i_04980	CiFr.1122.00050.0002i_04979	REBASE:M.CspNIH10ORF1785P	100.000	unknown	REBASE:YpsR2ORFAP	100.000	unknown
CCWGG	CiFr.1122.00051.0002	unknown	4672	4671	CiFr.1122.00051.0002i_04672	CiFr.1122.00051.0002i_04671	REBASE:M.Pmi1I	100.000	unknown	REBASE:YpsR1ORFAP	99.752	unknown
CCWGG	CiFr.1122.00051.0003	unknown	4975	4976	CiFr.1122.00051.0003i_04975	CiFr.1122.00051.0003i_04976	REBASE:M.Pmi1I	100.000	unknown	REBASE:YpsR1ORFAP	99.752	unknown
GTCGAC	CiFr.1122.00052.0001	unknown	63	64	CiFr.1122.00052.0001i_00063	CiFr.1122.00052.0001i_00064	REBASE:M.Spl4RORF4470P	74.783	unknown	REBASE:PpnRB38ORF11825P	62.407	unknown
CCCGGG	CiFr.1122.00053.0001	unknown	3853	3852	CiFr.1122.00053.0001i_03853	CiFr.1122.00053.0001i_03852	REBASE:M.SmaI	91.438	unknown	REBASE:SmaI	81.781	unknown
CCWGG	CiFr.1122.00054.0002	unknown	4736	4737	CiFr.1122.00054.0002i_04736	CiFr.1122.00054.0002i_04737	REBASE:M.Pmi1I	100.000	unknown	REBASE:YpsR2ORFAP	100.000	unknown
CCWGG	CiFr.1122.00057.0003	unknown	5157	5158	CiFr.1122.00057.0003i_05157	CiFr.1122.00057.0003i_05158	REBASE:M.Cko25I	100.000	unknown	REBASE:Sma95ORF16810P	100.000	unknown
RCCGGY	CiFr.1122.00060.0001	unknown	4818	4819	CiFr.1122.00060.0001i_04818	CiFr.1122.00060.0001i_04819	REBASE:M.Eal2532ORF19665P	100.000	unknown	REBASE:Ecoi410ORF3805P	99.656	unknown
GCGCGC	CiFr.1122.00061.0001	unknown	681	682	CiFr.1122.00061.0001i_00681	CiFr.1122.00061.0001i_00682	REBASE:M.Cfr1016ORF3470P	100.000	unknown	REBASE:Kqu52299ORF7270P	100.000	unknown
CCWGG	CiFr.1122.00061.0001	unknown	2317	2318	CiFr.1122.00061.0001i_02317	CiFr.1122.00061.0001i_02318	REBASE:M.Eco16443ORF647P	98.101	unknown	REBASE:EclSD21ORF19365P	93.300	unknown
CCWGG	CiFr.1122.00062.0002	unknown	4877	4876	CiFr.1122.00062.0002i_04877	CiFr.1122.00062.0002i_04876	REBASE:M.Cko25I	100.000	unknown	REBASE:Sma95ORF16810P	100.000	unknown
CCWGG	CiFr.1122.00063.0004	unknown	4967	4966	CiFr.1122.00063.0004i_04967	CiFr.1122.00063.0004i_04966	REBASE:M.Cko25I	100.000	unknown	REBASE:Sma95ORF16810P	100.000	unknown
CCWGG	CiFr.1122.00064.0003	unknown	4930	4929	CiFr.1122.00064.0003i_04930	CiFr.1122.00064.0003i_04929	REBASE:M.Pmi1I	100.000	unknown	REBASE:YpsR1ORFAP	99.752	unknown
GGCGCC	CiFr.1122.00065.0001	unknown	1218	1217	CiFr.1122.00065.0001i_01218	CiFr.1122.00065.0001i_01217	REBASE:M.Elu11894ORF17185P	99.736	unknown	REBASE:Elu11894ORF17185P	99.697	unknown
CCWGG	CiFr.1122.00065.0002	unknown	5052	5053	CiFr.1122.00065.0002i_05052	CiFr.1122.00065.0002i_05053	REBASE:M.Cko25I	100.000	unknown	REBASE:Csp535ORFJP	99.752	unknown
CCWGG	CiFr.1122.00068.0002	unknown	5005	5004	CiFr.1122.00068.0002i_05005	CiFr.1122.00068.0002i_05004	REBASE:M.CfrB38ORF5076P	100.000	unknown	REBASE:CfrB38ORF5076P	100.000	unknown
CCWGG	CiFr.1122.00069.0003	unknown	5296	5295	CiFr.1122.00069.0003i_05296	CiFr.1122.00069.0003i_05295	REBASE:M.Pan71ORF21170P	97.065	unknown	REBASE:Pan71ORF21170P	92.857	unknown
CCWGG	CiFr.1122.00070.0005	unknown	4965	4966	CiFr.1122.00070.0005i_04965	CiFr.1122.00070.0005i_04966	REBASE:M.Cko25I	100.000	unknown	REBASE:Sma95ORF16810P	100.000	unknown
CCWGG	CiFr.1122.00070.0005	unknown	5280	5281	CiFr.1122.00070.0005i_05280	CiFr.1122.00070.0005b_05281	REBASE:M.PdaPORF10P	97.436	unknown	REBASE:Cfr49969ORF1590P	99.174	unknown
CCWGG	CiFr.1122.00070.0005	unknown	5279	5281	CiFr.1122.00070.0005i_05279	CiFr.1122.00070.0005b_05281	REBASE:M.KpnpLJ1ORFAP	98.214	unknown	REBASE:Cfr49969ORF1590P	99.174	unknown
CCWGG	CiFr.1122.00070.0005	unknown	5083	5082	CiFr.1122.00070.0005i_05083	CiFr.1122.00070.0005i_05082	REBASE:M.Kpn3SPORF70P	99.791	unknown	REBASE:YpsR2ORFAP	100.000	unknown
CCWGG	CiFr.1122.00071.0002	unknown	4935	4936	CiFr.1122.00071.0002i_04935	CiFr.1122.00071.0002i_04936	REBASE:M.Cko25I	100.000	unknown	REBASE:Sma95ORF16810P	100.000	unknown
CCWGG	CiFr.1122.00071.0003	unknown	5121	5122	CiFr.1122.00071.0003i_05121	CiFr.1122.00071.0003i_05122	REBASE:M.Pmi1I	100.000	unknown	REBASE:YpsR1ORFAP	99.752	unknown
CCWGG	CiFr.1122.00072.0002	unknown	4948	4947	CiFr.1122.00072.0002i_04948	CiFr.1122.00072.0002i_04947	REBASE:M.CspNIH10ORF1785P	100.000	unknown	REBASE:Cfr697ORF25265P	99.752	unknown
GTCGAC	CiFr.1122.00073.0001	unknown	304	305	CiFr.1122.00073.0001i_00304	CiFr.1122.00073.0001i_00305	REBASE:M.Spl4RORF4470P	74.783	unknown	REBASE:PpnRB38ORF11825P	62.407	unknown
CCWGG	CiFr.1122.00077.0002	unknown	4698	4697	CiFr.1122.00077.0002i_04698	CiFr.1122.00077.0002i_04697	REBASE:M.Pmi1I	99.790	unknown	REBASE:Eho56ORF25085P	99.752	unknown
CCWGG	CiFr.1122.00081.0002	unknown	4741	4742	CiFr.1122.00081.0002i_04741	CiFr.1122.00081.0002i_04742	REBASE:M.Cko25I	100.000	unknown	REBASE:Sma95ORF16810P	100.000	unknown
CCWGG	CiFr.1122.00083.0004	unknown	5216	5215	CiFr.1122.00083.0004i_05216	CiFr.1122.00083.0004i_05215	REBASE:M.Pmi1I	100.000	unknown	REBASE:YpsR1ORFAP	99.752	unknown
CCWGG	CiFr.1122.00085.0002	unknown	4819	4818	CiFr.1122.00085.0002i_04819	CiFr.1122.00085.0002i_04818	REBASE:M.Cko25I	100.000	unknown	REBASE:Sma95ORF16810P	100.000	unknown
GGCGCC	CiFr.1122.00086.0001	unknown	1171	1170	CiFr.1122.00086.0001i_01171	CiFr.1122.00086.0001i_01170	REBASE:M.Elu11894ORF17185P	99.736	unknown	REBASE:Elu11894ORF17185P	98.718	unknown
CCWGG	CiFr.1122.00087.0002	unknown	4712	4711	CiFr.1122.00087.0002i_04712	CiFr.1122.00087.0002i_04711	REBASE:M.Cko25I	100.000	unknown	REBASE:Sma95ORF16810P	100.000	unknown
GACGTC	CiFr.1122.00088.0007	unknown	4810	4811	CiFr.1122.00088.0007i_04810	CiFr.1122.00088.0007i_04811	REBASE:M.Cfr1321ORF90P	100.000	unknown	REBASE:Ror108ORF30980P	100.000	unknown
CCWGG	CiFr.1122.00088.0002	unknown	4668	4667	CiFr.1122.00088.0002i_04668	CiFr.1122.00088.0002i_04667	REBASE:M.Cko25I	100.000	unknown	REBASE:Sma95ORF16810P	100.000	unknown
RCCGGY	CiFr.1122.00089.0001	unknown	1979	1982	CiFr.1122.00089.0001i_01979	CiFr.1122.00089.0001i_01982	REBASE:M.Eal2532ORF19665P	100.000	unknown	REBASE:SenUA38ORF610P	95.263	unknown
RCCGGY	CiFr.1122.00089.0001	unknown	1979	1980	CiFr.1122.00089.0001i_01979	CiFr.1122.00089.0001i_01980	REBASE:M.Eal2532ORF19665P	100.000	unknown	REBASE:Sen3668ORF6272P	99.286	unknown
CCWGG	CiFr.1122.00090.0001	unknown	4261	4262	CiFr.1122.00090.0001i_04261	CiFr.1122.00090.0001i_04262	REBASE:M.Era16656ORF2018P	87.657	unknown	REBASE:YruSC09ORF2490P	77.859	unknown
CCWGG	CiFr.1122.00090.0005	unknown	5325	5324	CiFr.1122.00090.0005i_05325	CiFr.1122.00090.0005i_05324	REBASE:M.Cko25I	100.000	unknown	REBASE:Sma95ORF16810P	100.000	unknown
CCWGG	CiFr.1122.00091.0001	unknown	2216	2215	CiFr.1122.00091.0001i_02216	CiFr.1122.00091.0001i_02215	REBASE:M.Eco16443ORF647P	98.312	unknown	REBASE:EclSD21ORF19365P	98.263	unknown
CCWGG	CiFr.1122.00091.0002	unknown	4799	4798	CiFr.1122.00091.0002i_04799	CiFr.1122.00091.0002i_04798	REBASE:M.CspNIH10ORF1785P	100.000	unknown	REBASE:YpsR2ORFAP	100.000	unknown
CCWGG	CiFr.1122.00092.0006	unknown	5291	5290	CiFr.1122.00092.0006i_05291	CiFr.1122.00092.0006i_05290	REBASE:M.Kpn3SPORF70P	99.791	unknown	REBASE:YpsR2ORFAP	100.000	unknown
CCWGG	CiFr.1122.00094.0007	unknown	5251	5250	CiFr.1122.00094.0007i_05251	CiFr.1122.00094.0007i_05250	REBASE:M.Kpn3SPORF70P	99.791	unknown	REBASE:YpsR2ORFAP	100.000	unknown
GCGCGC	CiFr.1122.00002.0001	unknown	4658	4659	CiFr.1122.00002.0001i_04658	CiFr.1122.00002.0001i_04659	REBASE:M.EcoD181I	100.000	unknown	REBASE:Mmo12289ORF1444P	100.000	unknown
GCGCGC	CiFr.1122.00061.0001	unknown	681	682	CiFr.1122.00061.0001i_00681	CiFr.1122.00061.0001i_00682	REBASE:M.Cfr1016ORF3470P	100.000	unknown	REBASE:Kqu52299ORF7270P	100.000	unknown
GGCGCC	CiFr.1122.00086.0001	unknown	1171	1170	CiFr.1122.00086.0001i_01171	CiFr.1122.00086.0001i_01170	REBASE:M.Elu11894ORF17185P	99.736	unknown	REBASE:Elu11894ORF17185P	98.718	unknown
GGCGCC	CiFr.1122.00065.0001	unknown	1218	1217	CiFr.1122.00065.0001i_01218	CiFr.1122.00065.0001i_01217	REBASE:M.Elu11894ORF17185P	99.736	unknown	REBASE:Elu11894ORF17185P	99.697	unknown
GGCGCC	CiFr.1122.00036.0001	unknown	2734	2735	CiFr.1122.00036.0001i_02734	CiFr.1122.00036.0001i_02735	REBASE:M.Elu11894ORF17185P	100.000	unknown	REBASE:Elu11894ORF17185P	100.000	unknown
GGCGCC	CiFr.1122.00038.0001	unknown	1278	1277	CiFr.1122.00038.0001i_01278	CiFr.1122.00038.0001i_01277	REBASE:M.Elu11894ORF17185P	99.736	unknown	REBASE:Elu11894ORF17185P	99.697	unknown
GTCGAC	CiFr.1122.00052.0001	unknown	63	64	CiFr.1122.00052.0001i_00063	CiFr.1122.00052.0001i_00064	REBASE:M.Spl4RORF4470P	74.783	unknown	REBASE:PpnRB38ORF11825P	62.407	unknown
GTCGAC	CiFr.1122.00073.0001	unknown	304	305	CiFr.1122.00060.0001i_00304	CiFr.1122.00073.0001i_00305	REBASE:M.Eco16443ORF2767P	98.007	unknown	REBASE:PpnRB38ORF11825P	62.407	unknown
GTCGAC	CiFr.1122.00013.0001	unknown	725	724	CiFr.1122.00013.0001i_00725	CiFr.1122.00013.0001i_00724	REBASE:M.Spl4RORF4470P	82.857	unknown	REBASE:PpnRB38ORF11825P	62.873	unknown
GACGTC	CiFr.1122.00088.0007	unknown	4810	4811	CiFr.1122.00088.0007i_04810	CiFr.1122.00088.0007i_04811	REBASE:M.Cfr1321ORF90P	100.000	unknown	REBASE:Ror108ORF30980P	100.000	unknown
RCCGGY	CiFr.1122.00060.0001	unknown	4818	4819	CiFr.1122.00060.0001i_04818	CiFr.1122.00060.0001i_04819	REBASE:M.Eal2532ORF19665P	100.000	unknown	REBASE:Ecoi410ORF3805P	99.656	unknown
RCCGGY	CiFr.1122.00089.0001	unknown	1979	1982	CiFr.1122.00093.0001i_01979	CiFr.1122.00089.0001i_01982	REBASE:M.CsaIII	67.589	unknown	REBASE:SenUA38ORF610P	95.263	unknown
RCCGGY	CiFr.1122.00089.0001	unknown	1979	1980	CiFr.1122.00093.0001i_01979	CiFr.1122.00089.0001i_01980	REBASE:M.CsaIII	67.589	unknown	REBASE:Sen3668ORF6272P	99.286	unknown
CCWGG	CiFr.1122.00077.0002	unknown	4698	4697	CiFr.1122.00077.0002i_04698	CiFr.1122.00077.0002i_04697	REBASE:M.Pmi1I	99.790	unknown	REBASE:Eho56ORF25085P	99.752	unknown
CCWGG	CiFr.1122.00081.0002	unknown	4741	4742	CiFr.1122.00081.0002i_04741	CiFr.1122.00081.0002i_04742	REBASE:M.Cko25I	100.000	unknown	REBASE:Sma95ORF16810P	100.000	unknown
CCWGG	CiFr.1122.00070.0005	unknown	5280	5281	CiFr.1122.00070.0005i_05280	CiFr.1122.00070.0005b_05281	REBASE:M.PdaPORF10P	97.436	unknown	REBASE:Cfr49969ORF1590P	99.174	unknown
CCWGG	CiFr.1122.00070.0005	unknown	5083	5082	CiFr.1122.00070.0005i_05083	CiFr.1122.00070.0005i_05082	REBASE:M.Kpn3SPORF70P	99.791	unknown	REBASE:YpsR2ORFAP	100.000	unknown
CCWGG	CiFr.1122.00071.0002	unknown	4935	4936	CiFr.1122.00071.0002i_04935	CiFr.1122.00071.0002i_04936	REBASE:M.Cko25I	100.000	unknown	REBASE:Sma95ORF16810P	100.000	unknown
CCWGG	CiFr.1122.00091.0001	unknown	2216	2215	CiFr.1122.00091.0001i_02216	CiFr.1122.00091.0001i_02215	REBASE:M.Eco16443ORF647P	98.312	unknown	REBASE:EclSD21ORF19365P	98.263	unknown
CCWGG	CiFr.1122.00049.0003	unknown	4745	4746	CiFr.1122.00049.0003i_04745	CiFr.1122.00049.0003i_04746	REBASE:M.Pmi1I	100.000	unknown	REBASE:YpsR2ORFAP	100.000	unknown
CCWGG	CiFr.1122.00087.0002	unknown	4712	4711	CiFr.1122.00087.0002i_04712	CiFr.1122.00087.0002i_04711	REBASE:M.Cko25I	100.000	unknown	REBASE:Sma95ORF16810P	100.000	unknown
CCWGG	CiFr.1122.00023.0002	unknown	5215	5216	CiFr.1122.00023.0002i_05215	CiFr.1122.00023.0002i_05216	REBASE:M.Cko25I	100.000	unknown	REBASE:Sma95ORF16810P	100.000	unknown
CCWGG	CiFr.1122.00068.0002	unknown	5005	5004	CiFr.1122.00068.0002i_05005	CiFr.1122.00068.0002i_05004	REBASE:M.CfrB38ORF5076P	100.000	unknown	REBASE:CfrB38ORF5076P	100.000	unknown
CCWGG	CiFr.1122.00065.0002	unknown	5052	5053	CiFr.1122.00065.0002i_05052	CiFr.1122.00065.0002i_05053	REBASE:M.Cko25I	100.000	unknown	REBASE:Csp535ORFJP	99.752	unknown
CCWGG	CiFr.1122.00071.0003	unknown	5121	5122	CiFr.1122.00071.0003i_05121	CiFr.1122.00071.0003i_05122	REBASE:M.Pmi1I	100.000	unknown	REBASE:YpsR1ORFAP	99.752	unknown
CCWGG	CiFr.1122.00063.0004	unknown	4967	4966	CiFr.1122.00063.0004i_04967	CiFr.1122.00063.0004i_04966	REBASE:M.Cko25I	100.000	unknown	REBASE:Sma95ORF16810P	100.000	unknown
CCWGG	CiFr.1122.00063.0004	unknown	4967	4966	CiFr.1122.00063.0004i_04967	CiFr.1122.00063.0004i_04966	REBASE:M.Cko25I	100.000	unknown	REBASE:Sma95ORF16810P	100.000	unknown
CCWGG	CiFr.1122.00016.0002	unknown	5192	5193	CiFr.1122.00016.0002i_05192	CiFr.1122.00016.0002i_05193	REBASE:M.Cko25I	100.000	unknown	REBASE:Sma95ORF16810P	100.000	unknown
CCWGG	CiFr.1122.00092.0006	unknown	5291	5290	CiFr.1122.00092.0006i_05291	CiFr.1122.00092.0006i_05290	REBASE:M.Kpn3SPORF70P	99.791	unknown	REBASE:YpsR2ORFAP	100.000	unknown
CCWGG	CiFr.1122.00012.0001	unknown	899	900	CiFr.1122.00012.0001i_00899	CiFr.1122.00012.0001i_00900	REBASE:M.CspNIH10ORF1785P	100.000	unknown	REBASE:YpsR2ORFAP	100.000	unknown
CCWGG	CiFr.1122.00030.0002	unknown	5007	5006	CiFr.1122.00030.0002i_05007	CiFr.1122.00030.0002i_05006	REBASE:M.Cko25I	100.000	unknown	REBASE:Sma95ORF16810P	100.000	unknown
CCWGG	CiFr.1122.00035.0001	unknown	4052	4051	CiFr.1122.00035.0001i_04052	CiFr.1122.00035.0001i_04051	REBASE:M.Sen9102ORF11074P	99.156	unknown	REBASE:Sbo48ORF19885P	96.241	unknown
CCWGG	CiFr.1122.00051.0003	unknown	4975	4976	CiFr.1122.00051.0003i_04975	CiFr.1122.00051.0003i_04976	REBASE:M.Pmi1I	100.000	unknown	REBASE:YpsR1ORFAP	99.752	unknown
CCWGG	CiFr.1122.00040.0001	unknown	4224	4223	CiFr.1122.00040.0001i_04224	CiFr.1122.00040.0001i_04223	REBASE:M.Sen9102ORF11074P	99.156	unknown	REBASE:Sbo48ORF19885P	96.241	unknown
CCWGG	CiFr.1122.00069.0003	unknown	5296	5295	CiFr.1122.00069.0003i_05296	CiFr.1122.00069.0003i_05295	REBASE:M.Pan71ORF21170P	97.065	unknown	REBASE:Pan71ORF21170P	92.857	unknown
CCWGG	CiFr.1122.00091.0002	unknown	4799	4798	CiFr.1122.00091.0002i_04799	CiFr.1122.00091.0002i_04798	REBASE:M.CspNIH10ORF1785P	100.000	unknown	REBASE:YpsR2ORFAP	100.000	unknown
CCWGG	CiFr.1122.00037.0003	unknown	5118	5117	CiFr.1122.00037.0003i_05118	CiFr.1122.00037.0003i_05117	REBASE:M.Cko25I	100.000	unknown	REBASE:Sma95ORF16810P	100.000	unknown
CCWGG	CiFr.1122.00062.0002	unknown	4877	4876	CiFr.1122.00062.0002i_04877	CiFr.1122.00062.0002i_04876	REBASE:M.Cko25I	100.000	unknown	REBASE:Sma95ORF16810P	100.000	unknown
CCWGG	CiFr.1122.00022.0002	unknown	5269	5270	CiFr.1122.00022.0002i_05269	CiFr.1122.00022.0002i_05270	REBASE:M.Cko25I	100.000	unknown	REBASE:Sma95ORF16810P	100.000	unknown
CCWGG	CiFr.1122.00054.0002	unknown	4736	4737	CiFr.1122.00054.0002i_04736	CiFr.1122.00054.0002i_04737	REBASE:M.Pmi1I	100.000	unknown	REBASE:YpsR2ORFAP	100.000	unknown
CCWGG	CiFr.1122.00088.0002	unknown	4668	4667	CiFr.1122.00088.0002i_04668	CiFr.1122.00088.0002i_04667	REBASE:M.Cko25I	100.000	unknown	REBASE:Sma95ORF16810P	100.000	unknown
CCWGG	CiFr.1122.00090.0005	unknown	5325	5324	CiFr.1122.00090.0005i_05325	CiFr.1122.00090.0005i_05324	REBASE:M.Cko25I	100.000	unknown	REBASE:Sma95ORF16810P	100.000	unknown
CCWGG	CiFr.1122.00030.0001	unknown	2282	2281	CiFr.1122.00030.0001i_02282	CiFr.1122.00030.0001i_02281	REBASE:M.Eco16443ORF647P	98.101	unknown	REBASE:EclSD21ORF19365P	98.263	unknown
CCWGG	CiFr.1122.00057.0003	unknown	5157	5158	CiFr.1122.00057.0003i_05157	CiFr.1122.00057.0003i_05158	REBASE:M.Cko25I	100.000	unknown	REBASE:Sma95ORF16810P	100.000	unknown
CCWGG	CiFr.1122.00044.0003	unknown	5085	5086	CiFr.1122.00044.0003i_05085	CiFr.1122.00044.0003i_05086	REBASE:M.Cko25I	100.000	unknown	REBASE:Sma95ORF16810P	100.000	unknown
CCWGG	CiFr.1122.00070.0005	unknown	5279	5281	CiFr.1122.00070.0005i_05279	CiFr.1122.00070.0005b_05281	REBASE:M.KpnpLJ1ORFAP	98.214	unknown	REBASE:Cfr49969ORF1590P	99.174	unknown
CCWGG	CiFr.1122.00090.0001	unknown	4261	4262	CiFr.1122.00090.0001i_04261	CiFr.1122.00090.0001i_04262	REBASE:M.Era16656ORF2018P	87.657	unknown	REBASE:YruSC09ORF2490P	77.859	unknown
CCWGG	CiFr.1122.00015.0002	unknown	5160	5161	CiFr.1122.00015.0002i_05160	CiFr.1122.00015.0002i_05161	REBASE:M.Cko25I	100.000	unknown	REBASE:Sma95ORF16810P	100.000	unknown
CCWGG	CiFr.1122.00042.0003	unknown	5180	5181	CiFr.1122.00042.0003i_05180	CiFr.1122.00042.0003i_05181	REBASE:M.CspNIH10ORF1785P	100.000	unknown	REBASE:YpsR2ORFAP	100.000	unknown
CCWGG	CiFr.1122.00064.0003	unknown	4930	4929	CiFr.1122.00064.0003i_04930	CiFr.1122.00064.0003i_04929	REBASE:M.Pmi1I	100.000	unknown	REBASE:YpsR1ORFAP	99.752	unknown
CCWGG	CiFr.1122.00032.0001	unknown	4321	4322	CiFr.1122.00032.0001i_04321	CiFr.1122.00032.0001i_04322	REBASE:M.Era16656ORF2018P	87.238	unknown	REBASE:YruSC09ORF2490P	78.102	unknown
CCWGG	CiFr.1122.00061.0001	unknown	2317	2318	CiFr.1122.00061.0001i_02317	CiFr.1122.00061.0001i_02318	REBASE:M.Eco16443ORF647P	98.101	unknown	REBASE:EclSD21ORF19365P	93.300	unknown
CCWGG	CiFr.1122.00050.0002	unknown	4980	4979	CiFr.1122.00050.0002i_04980	CiFr.1122.00050.0002i_04979	REBASE:M.CspNIH10ORF1785P	100.000	unknown	REBASE:YpsR2ORFAP	100.000	unknown
CCWGG	CiFr.1122.00085.0002	unknown	4819	4818	CiFr.1122.00085.0002i_04819	CiFr.1122.00085.0002i_04818	REBASE:M.Cko25I	100.000	unknown	REBASE:Sma95ORF16810P	100.000	unknown
CCWGG	CiFr.1122.00094.0007	unknown	5251	5250	CiFr.1122.00052.0002i_05251	CiFr.1122.00094.0007i_05250	REBASE:M.SmaYL4ORF26345P	74.815	unknown	REBASE:YpsR2ORFAP	100.000	unknown
CCWGG	CiFr.1122.00072.0002	unknown	4948	4947	CiFr.1122.00072.0002i_04948	CiFr.1122.00072.0002i_04947	REBASE:M.CspNIH10ORF1785P	100.000	unknown	REBASE:Cfr697ORF25265P	99.752	unknown
CCWGG	CiFr.1122.00051.0002	unknown	4672	4671	CiFr.1122.00051.0002i_04672	CiFr.1122.00051.0002i_04671	REBASE:M.Pmi1I	100.000	unknown	REBASE:YpsR1ORFAP	99.752	unknown
CCWGG	CiFr.1122.00083.0004	unknown	5216	5215	CiFr.1122.00083.0004i_05216	CiFr.1122.00083.0004i_05215	REBASE:M.Pmi1I	100.000	unknown	REBASE:YpsR1ORFAP	99.752	unknown
TGGCCA	CiFr.1122.00040.0001	unknown	97	98	CiFr.1122.00040.0001i_00097	CiFr.1122.00040.0001i_00098	REBASE:M.Sal5071II	68.421	unknown	REBASE:Sal5071IIP	61.429	unknown
CCCGGG	CiFr.1122.00053.0001	unknown	3853	3852	CiFr.1122.00053.0001i_03853	CiFr.1122.00053.0001i_03852	REBASE:M.SmaI	91.438	unknown	REBASE:SmaI	81.781	unknown
GGNCC	ClDi.1122.00005.0001	unknown	2973	2974	ClDi.1122.00005.0001i_02973	ClDi.1122.00005.0001i_02974	REBASE:M.Cdi3aORF15570P	100.000	unknown	REBASE:Cdi3aORF15570P	100.000	unknown
GGWCC	ClDi.1122.00006.0001	unknown	3894	3893	ClDi.1122.00006.0001i_03894	ClDi.1122.00006.0001i_03893	REBASE:M.CpeAII	77.839	unknown	REBASE:CpeAIIP	70.896	unknown
ACGGC	ClDi.1122.00010.0001	unknown	356	358	ClDi.1122.00010.0001i_00356	ClDi.1122.00010.0001i_00358	REBASE:M2.CdiMT5121ORF2285P	100.000	unknown	REBASE:R1.CdiMT5121ORF2285P	99.721	unknown
ACGGC	ClDi.1122.00010.0001	unknown	355	358	ClDi.1122.00010.0001i_00355	ClDi.1122.00010.0001i_00358	REBASE:M1.CdiMT5121ORF2285P	100.000	unknown	REBASE:R1.CdiMT5121ORF2285P	99.721	unknown
ACGGC	ClDi.1122.00012.0001	unknown	354	357	ClDi.1122.00012.0001i_00354	ClDi.1122.00012.0001i_00357	REBASE:M1.CdiMT5121ORF2285P	100.000	unknown	REBASE:R1.CdiMT5121ORF2285P	99.721	unknown
ACGGC	ClDi.1122.00012.0001	unknown	355	357	ClDi.1122.00012.0001i_00355	ClDi.1122.00012.0001i_00357	REBASE:M2.CdiMT5121ORF2285P	100.000	unknown	REBASE:R1.CdiMT5121ORF2285P	99.721	unknown
GGWCC	ClDi.1122.00027.0001	unknown	3874	3873	ClDi.1122.00027.0001i_03874	ClDi.1122.00027.0001i_03873	REBASE:M.CpeAII	77.839	unknown	REBASE:CpeAIIP	70.896	unknown
GATC	ClDi.1122.00052.0001	unknown	3785	3784	ClDi.1122.00052.0001i_03785	ClDi.1122.00052.0001i_03784	REBASE:M.Pdi6602ORF790080P	100.000	unknown	REBASE:Pdi6602ORF790080P	100.000	unknown
GGNCC	ClDi.1122.00058.0001	unknown	3005	3006	ClDi.1122.00058.0001i_03005	ClDi.1122.00058.0001i_03006	REBASE:M.Cdi3aORF15570P	100.000	unknown	REBASE:Cdi3aORF15570P	100.000	unknown
GAATTC	ClDi.1122.00065.0001	unknown	2239	2240	ClDi.1122.00065.0001i_02239	ClDi.1122.00065.0001i_02240	REBASE:M.CdiCd1ORF12040P	100.000	unknown	REBASE:CdiCd1ORF12040P	100.000	unknown
GGNCC	ClDi.1122.00065.0001	unknown	3310	3311	ClDi.1122.00065.0001i_03310	ClDi.1122.00065.0001i_03311	REBASE:M.Cdi963ORF4930P	95.168	unknown	REBASE:CdiST632ORF5450P	99.160	unknown
GGNCC	ClDi.1122.00005.0001	unknown	2973	2974	ClDi.1122.00005.0001i_02973	ClDi.1122.00005.0001i_02974	REBASE:M.Cdi3aORF15570P	100.000	unknown	REBASE:Cdi3aORF15570P	100.000	unknown
GGNCC	ClDi.1122.00058.0001	unknown	3005	3006	ClDi.1122.00058.0001i_03005	ClDi.1122.00058.0001i_03006	REBASE:M.Cdi3aORF15570P	100.000	unknown	REBASE:Cdi3aORF15570P	100.000	unknown
GGNCC	ClDi.1122.00065.0001	unknown	3310	3311	ClDi.1122.00065.0001i_03310	ClDi.1122.00065.0001i_03311	REBASE:M.Cdi963ORF4930P	95.168	unknown	REBASE:CdiST632ORF5450P	99.160	unknown
ACGGC	ClDi.1122.00010.0001	unknown	356	358	ClDi.1122.00010.0001i_00356	ClDi.1122.00010.0001i_00358	REBASE:M2.CdiMT5121ORF2285P	100.000	unknown	REBASE:R1.CdiMT5121ORF2285P	99.721	unknown
ACGGC	ClDi.1122.00012.0001	unknown	354	357	ClDi.1122.00012.0001i_00354	ClDi.1122.00012.0001i_00357	REBASE:M1.CdiMT5121ORF2285P	100.000	unknown	REBASE:R1.CdiMT5121ORF2285P	99.721	unknown
ACGGC	ClDi.1122.00012.0001	unknown	355	357	ClDi.1122.00012.0001i_00355	ClDi.1122.00012.0001i_00357	REBASE:M2.CdiMT5121ORF2285P	100.000	unknown	REBASE:R1.CdiMT5121ORF2285P	99.721	unknown
ACGGC	ClDi.1122.00012.0001	unknown	355	357	ClDi.1122.00012.0001i_00355	ClDi.1122.00012.0001i_00357	REBASE:M2.CdiMT5121ORF2285P	100.000	unknown	REBASE:R1.CdiMT5121ORF2285P	99.721	unknown
GGWCC	ClDi.1122.00027.0001	unknown	3874	3873	ClDi.1122.00027.0001i_03874	ClDi.1122.00027.0001i_03873	REBASE:M.CpeAII	77.839	unknown	REBASE:CpeAIIP	70.896	unknown
GGWCC	ClDi.1122.00006.0001	unknown	3894	3893	ClDi.1122.00006.0001i_03894	ClDi.1122.00006.0001i_03893	REBASE:M.CpeAII	77.839	unknown	REBASE:CpeAIIP	70.896	unknown
GAATTC	ClDi.1122.00065.0001	unknown	2239	2240	ClDi.1122.00065.0001i_02239	ClDi.1122.00065.0001i_02240	REBASE:M.CdiCd1ORF12040P	100.000	unknown	REBASE:CdiCd1ORF12040P	100.000	unknown
GATC	ClDi.1122.00052.0001	unknown	3785	3784	ClDi.1122.00052.0001i_03785	ClDi.1122.00052.0001i_03784	REBASE:M.Pdi6602ORF790080P	100.000	unknown	REBASE:Pdi6602ORF790080P	100.000	unknown
GGWCC	ClPe.1122.00002.0001	unknown	127	128	ClPe.1122.00002.0001i_00127	ClPe.1122.00002.0001i_00128	REBASE:M.CpeAII	100.000	unknown	REBASE:CpeAIIP	100.000	unknown
GATC	ClPe.1122.00002.0001	unknown	987	986	ClPe.1122.00002.0001i_00987	ClPe.1122.00002.0001i_00986	REBASE:M.CpeAIII	100.000	unknown	REBASE:CpeAIIIP	100.000	unknown
GCNGC	ClPe.1122.00010.0001	unknown	883	884	ClPe.1122.00010.0001i_00883	ClPe.1122.00010.0001i_00884	REBASE:M.Cpe7123ORFDP	99.758	unknown	REBASE:Cpe7123ORFDP	100.000	unknown
GATC	ClPe.1122.00017.0001	unknown	806	805	ClPe.1122.00017.0001i_00806	ClPe.1122.00017.0001i_00805	REBASE:M.Cpe31886ORF4250P	100.000	unknown	REBASE:Cpe31886ORF4250P	100.000	unknown
GATC	ClPe.1122.00018.0001	unknown	2464	2465	ClPe.1122.00018.0001i_02464	ClPe.1122.00018.0001i_02465	REBASE:M.CpeQ1ORFCP	100.000	unknown	REBASE:Cpe904ORF12760P	100.000	unknown
GATGC	ClPe.1122.00027.0001	unknown	155	157	ClPe.1122.00027.0001i_00155	ClPe.1122.00027.0001i_00157	REBASE:M2.Hhi503II	87.990	unknown	REBASE:Hhi503IIP	86.078	unknown
GATGC	ClPe.1122.00027.0001	unknown	156	157	ClPe.1122.00027.0001i_00156	ClPe.1122.00027.0001i_00157	REBASE:M1.Hhi503II	86.557	unknown	REBASE:Hhi503IIP	86.078	unknown
GATGC	ClPe.1122.00028.0001	unknown	1318	1319	ClPe.1122.00028.0001i_01318	ClPe.1122.00028.0001i_01319	REBASE:M1.Hhi503II	89.836	unknown	REBASE:Hhi503IIP	90.120	unknown
GATGC	ClPe.1122.00028.0001	unknown	1317	1319	ClPe.1122.00028.0001i_01317	ClPe.1122.00028.0001i_01319	REBASE:M2.Hhi503II	89.706	unknown	REBASE:Hhi503IIP	90.120	unknown
CCWGG	ClPe.1122.00029.0001	unknown	1410	1409	ClPe.1122.00029.0001i_01410	ClPe.1122.00029.0001i_01409	REBASE:M.Cpe77bORF7430P	100.000	unknown	REBASE:Cpe77bORF7430P	100.000	unknown
CCWGG	ClPe.1122.00035.0001	unknown	1442	1441	ClPe.1122.00035.0001i_01442	ClPe.1122.00035.0001i_01441	REBASE:M.Cpe77bORF7430P	100.000	unknown	REBASE:Cpe77bORF7430P	100.000	unknown
CCWGG	ClPe.1122.00037.0001	unknown	1410	1409	ClPe.1122.00037.0001i_01410	ClPe.1122.00037.0001i_01409	REBASE:M.Cpe77bORF7430P	100.000	unknown	REBASE:Cpe77bORF7430P	100.000	unknown
GGCC	ClPe.1122.00044.0001	unknown	2934	2935	ClPe.1122.00044.0001i_02934	ClPe.1122.00044.0001i_02935	REBASE:M.CpeML2ORF14945P	100.000	unknown	REBASE:CpeJP55ORF14805P	100.000	unknown
GTCTC	ClPe.1122.00046.0001	unknown	3078	3079	ClPe.1122.00046.0001i_03078	ClPe.1122.00046.0001i_03079	REBASE:M.Cpe838ORF15595P	100.000	unknown	REBASE:Cpe838ORF15595P	100.000	unknown
CCWGG	ClPe.1122.00029.0001	unknown	1410	1409	ClPe.1122.00029.0001i_01410	ClPe.1122.00029.0001i_01409	REBASE:M.Cpe77bORF7430P	100.000	unknown	REBASE:Cpe77bORF7430P	100.000	unknown
CCWGG	ClPe.1122.00029.0001	unknown	1410	1409	ClPe.1122.00029.0001i_01410	ClPe.1122.00029.0001i_01409	REBASE:M.Cpe77bORF7430P	100.000	unknown	REBASE:Cpe77bORF7430P	100.000	unknown
CCWGG	ClPe.1122.00035.0001	unknown	1442	1441	ClPe.1122.00035.0001i_01442	ClPe.1122.00035.0001i_01441	REBASE:M.Cpe77bORF7430P	100.000	unknown	REBASE:Cpe77bORF7430P	100.000	unknown
CCWGG	ClPe.1122.00029.0001	unknown	1410	1409	ClPe.1122.00029.0001i_01410	ClPe.1122.00029.0001i_01409	REBASE:M.Cpe77bORF7430P	100.000	unknown	REBASE:Cpe77bORF7430P	100.000	unknown
CCWGG	ClPe.1122.00029.0001	unknown	1410	1409	ClPe.1122.00029.0001i_01410	ClPe.1122.00029.0001i_01409	REBASE:M.Cpe77bORF7430P	100.000	unknown	REBASE:Cpe77bORF7430P	100.000	unknown
GCNGC	ClPe.1122.00010.0001	unknown	883	884	ClPe.1122.00010.0001i_00883	ClPe.1122.00010.0001i_00884	REBASE:M.Cpe7123ORFDP	99.758	unknown	REBASE:Cpe7123ORFDP	100.000	unknown
GGCC	ClPe.1122.00044.0001	unknown	2934	2935	ClPe.1122.00044.0001i_02934	ClPe.1122.00044.0001i_02935	REBASE:M.CpeML2ORF14945P	100.000	unknown	REBASE:CpeJP55ORF14805P	100.000	unknown
GTCTC	ClPe.1122.00046.0001	unknown	3078	3079	ClPe.1122.00046.0001i_03078	ClPe.1122.00046.0001i_03079	REBASE:M.Cpe838ORF15595P	100.000	unknown	REBASE:Cpe838ORF15595P	100.000	unknown
GATGC	ClPe.1122.00027.0001	unknown	156	157	ClPe.1122.00027.0001i_00156	ClPe.1122.00027.0001i_00157	REBASE:M1.Hhi503II	86.557	unknown	REBASE:Hhi503IIP	86.078	unknown
GATGC	ClPe.1122.00028.0001	unknown	1318	1319	ClPe.1122.00028.0001i_01318	ClPe.1122.00028.0001i_01319	REBASE:M1.Hhi503II	89.836	unknown	REBASE:Hhi503IIP	90.120	unknown
GATGC	ClPe.1122.00027.0001	unknown	155	157	ClPe.1122.00027.0001i_00155	ClPe.1122.00027.0001i_00157	REBASE:M2.Hhi503II	87.990	unknown	REBASE:Hhi503IIP	86.078	unknown
GATGC	ClPe.1122.00028.0001	unknown	1317	1319	ClPe.1122.00028.0001i_01317	ClPe.1122.00028.0001i_01319	REBASE:M2.Hhi503II	89.706	unknown	REBASE:Hhi503IIP	90.120	unknown
GATC	ClPe.1122.00002.0001	unknown	987	986	ClPe.1122.00002.0001i_00987	ClPe.1122.00002.0001i_00986	REBASE:M.CpeAIII	100.000	unknown	REBASE:CpeAIIIP	100.000	unknown
GATC	ClPe.1122.00018.0001	unknown	2464	2465	ClPe.1122.00018.0001i_02464	ClPe.1122.00018.0001i_02465	REBASE:M.CpeQ1ORFCP	100.000	unknown	REBASE:Cpe904ORF12760P	100.000	unknown
GATC	ClPe.1122.00017.0001	unknown	806	805	ClPe.1122.00017.0001i_00806	ClPe.1122.00017.0001i_00805	REBASE:M.Cpe31886ORF4250P	100.000	unknown	REBASE:Cpe31886ORF4250P	100.000	unknown
GGWCC	ClPe.1122.00002.0001	unknown	127	128	ClPe.1122.00002.0001i_00127	ClPe.1122.00002.0001i_00128	REBASE:M.CpeAII	100.000	unknown	REBASE:CpeAIIP	100.000	unknown
GCCGGC	EnHo.1122.00001.0001	unknown	2121	2120	EnHo.1122.00001.0001i_02121	EnHo.1122.00001.0001i_02120	REBASE:M.Ecl11571ORF2202P	100.000	unknown	REBASE:EspDR25ORFDP	100.000	unknown
GAAGAC	EnHo.1122.00005.0001	unknown	522	524	EnHo.1122.00005.0001i_00522	EnHo.1122.00005.0001i_00524	REBASE:M1.SspMM1ORF18420P	69.776	unknown	REBASE:R1.SspMM1ORF18420P	71.705	unknown
CCWGG	EnHo.1122.00008.0001	unknown	3786	3785	EnHo.1122.00008.0001i_03786	EnHo.1122.00008.0001i_03785	REBASE:M.Pmi1I	100.000	unknown	REBASE:YpsR1ORFAP	100.000	unknown
CCGCGG	EnHo.1122.00009.0001	unknown	535	536	EnHo.1122.00009.0001i_00535	EnHo.1122.00009.0001i_00536	REBASE:M.Eco452ORFCP	99.752	unknown	REBASE:Eho1533ORF4180P	100.000	unknown
CCWGG	EnHo.1122.00010.0001	unknown	4705	4704	EnHo.1122.00010.0001i_04705	EnHo.1122.00010.0001i_04704	REBASE:M.EhoM1ORF15735P	99.367	unknown	REBASE:EhoM1ORF15735P	99.002	unknown
CCWGG	EnHo.1122.00011.0001	unknown	469	468	EnHo.1122.00011.0001i_00469	EnHo.1122.00011.0001i_00468	REBASE:M.YpeI	86.395	unknown	REBASE:YpeC830ORF17340P	76.163	unknown
CCWGG	EnHo.1122.00012.0002	unknown	4311	4310	EnHo.1122.00012.0002i_04311	EnHo.1122.00012.0002i_04310	REBASE:M.Pmi1I	100.000	unknown	REBASE:YpsR1ORFAP	100.000	unknown
CCWGG	EnHo.1122.00013.0001	unknown	3926	3927	EnHo.1122.00013.0001i_03926	EnHo.1122.00013.0001i_03927	REBASE:M.Pmi1I	99.790	unknown	REBASE:Eho1435ORF20235P	100.000	unknown
GCCGGC	EnHo.1122.00015.0001	unknown	2172	2171	EnHo.1122.00015.0001i_02172	EnHo.1122.00015.0001i_02171	REBASE:M.Ecl50II	100.000	unknown	REBASE:Eho19181ORF11155P	100.000	unknown
GCCGGC	EnHo.1122.00017.0001	unknown	2169	2168	EnHo.1122.00017.0001i_02169	EnHo.1122.00017.0001i_02168	REBASE:M.Ecl50II	100.000	unknown	REBASE:Eho19181ORF11155P	100.000	unknown
CCWGG	EnHo.1122.00019.0002	unknown	4864	4863	EnHo.1122.00019.0002i_04864	EnHo.1122.00019.0002i_04863	REBASE:M.Pmi1I	100.000	unknown	REBASE:YpsR1ORFAP	100.000	unknown
CCWGG	EnHo.1122.00019.0001	unknown	2354	2355	EnHo.1122.00019.0001i_02354	EnHo.1122.00019.0001i_02355	REBASE:M.Pmi1I	100.000	unknown	REBASE:YpsR1ORFAP	100.000	unknown
GCCGGC	EnHo.1122.00022.0001	unknown	2172	2171	EnHo.1122.00022.0001i_02172	EnHo.1122.00022.0001i_02171	REBASE:M.Ecl50II	100.000	unknown	REBASE:Eho19181ORF11155P	100.000	unknown
GTCGAC	EnHo.1122.00024.0001	unknown	1203	1204	EnHo.1122.00024.0001i_01203	EnHo.1122.00024.0001i_01204	REBASE:M.Eho1176ORF5990P	100.000	unknown	REBASE:Eho1176ORF5990P	100.000	unknown
CCWGG	EnHo.1122.00025.0003	unknown	4441	4442	EnHo.1122.00025.0003i_04441	EnHo.1122.00025.0003i_04442	REBASE:M.Pmi1I	100.000	unknown	REBASE:YpsR1ORFAP	100.000	unknown
CTGCAG	EnHo.1122.00026.0001	unknown	1102	1101	EnHo.1122.00026.0001i_01102	EnHo.1122.00026.0001i_01101	REBASE:M.Eho7538ORF23435P	95.192	unknown	REBASE:Eho71764ORF11050P	100.000	unknown
CCWGG	EnHo.1122.00029.0002	unknown	4475	4474	EnHo.1122.00029.0002i_04475	EnHo.1122.00029.0002i_04474	REBASE:M.Pan71ORF21170P	97.484	unknown	REBASE:Pan71ORF21170P	93.781	unknown
GCCGGC	EnHo.1122.00029.0001	unknown	2123	2122	EnHo.1122.00029.0001i_02123	EnHo.1122.00029.0001i_02122	REBASE:M.Ecl50II	100.000	unknown	REBASE:EspDR25ORFDP	100.000	unknown
CCWGG	EnHo.1122.00030.0002	unknown	4411	4412	EnHo.1122.00030.0002i_04411	EnHo.1122.00030.0002i_04412	REBASE:M.Pmi1I	100.000	unknown	REBASE:YpsR1ORFAP	100.000	unknown
CCWGG	EnHo.1122.00030.0002	unknown	4440	4438	EnHo.1122.00030.0002i_04440	EnHo.1122.00030.0002i_04438	REBASE:M.Pmi1I	100.000	unknown	REBASE:Eho1575ORF22755P	94.444	unknown
CCWGG	EnHo.1122.00030.0002	unknown	4440	4439	EnHo.1122.00030.0002i_04440	EnHo.1122.00030.0002i_04439	REBASE:M.Pmi1I	100.000	unknown	REBASE:EclE3ORF26020P	98.837	unknown
CCWGG	EnHo.1122.00033.0001	unknown	1532	1531	EnHo.1122.00033.0001i_01532	EnHo.1122.00033.0001i_01531	REBASE:M.KmiK254ORF4130P	100.000	unknown	REBASE:KmiK254ORF4130P	100.000	unknown
CCWGG	EnHo.1122.00034.0003	unknown	4743	4742	EnHo.1122.00034.0003i_04743	EnHo.1122.00034.0003i_04742	REBASE:M.Pmi1I	100.000	unknown	REBASE:Sen23701ORF24490P	100.000	unknown
CTGCAG	EnHo.1122.00036.0001	unknown	3538	3539	EnHo.1122.00036.0001i_03538	EnHo.1122.00036.0001i_03539	REBASE:M.Eho7538ORF23435P	95.192	unknown	REBASE:Eho71764ORF11050P	100.000	unknown
CCWGG	EnHo.1122.00037.0001	unknown	2081	2082	EnHo.1122.00037.0001i_02081	EnHo.1122.00037.0001i_02082	REBASE:M.Eco16443ORF647P	98.101	unknown	REBASE:EclSD21ORF19365P	93.548	unknown
CCWGG	EnHo.1122.00037.0002	unknown	4880	4881	EnHo.1122.00037.0002i_04880	EnHo.1122.00037.0002i_04881	REBASE:M.Pmi1I	99.790	unknown	REBASE:Eho56ORF25085P	100.000	unknown
GTCGAC	EnHo.1122.00041.0001	unknown	3372	3371	EnHo.1122.00041.0001i_03372	EnHo.1122.00041.0001i_03371	REBASE:M.Eho1176ORF5990P	100.000	unknown	REBASE:Eho1176ORF5990P	100.000	unknown
CCWGG	EnHo.1122.00043.0002	unknown	4658	4659	EnHo.1122.00043.0002i_04658	EnHo.1122.00043.0002i_04659	REBASE:M.Pmi1I	100.000	unknown	REBASE:YpsR1ORFAP	100.000	unknown
CCWGG	EnHo.1122.00044.0001	unknown	1612	1613	EnHo.1122.00044.0001i_01612	EnHo.1122.00044.0001i_01613	REBASE:M.Pmi1I	100.000	unknown	REBASE:YpsR1ORFAP	100.000	unknown
CCWGG	EnHo.1122.00045.0003	unknown	5081	5082	EnHo.1122.00045.0003i_05081	EnHo.1122.00045.0003i_05082	REBASE:M.Pmi1I	100.000	unknown	REBASE:YpsR1ORFAP	100.000	unknown
CCWGG	EnHo.1122.00047.0001	unknown	3673	3674	EnHo.1122.00047.0001i_03673	EnHo.1122.00047.0001i_03674	REBASE:M.KmiK254ORF4130P	100.000	unknown	REBASE:KmiK254ORF4130P	100.000	unknown
CCWGG	EnHo.1122.00048.0003	unknown	4844	4845	EnHo.1122.00048.0003i_04844	EnHo.1122.00048.0003i_04845	REBASE:M.Sen51401ORF25550P	92.893	unknown	REBASE:Sen59886ORF20870P	99.751	unknown
CCWGG	EnHo.1122.00048.0002	unknown	4429	4431	EnHo.1122.00048.0002i_04429	EnHo.1122.00048.0002i_04431	REBASE:M.Pmi1I	99.580	unknown	REBASE:YpsR1ORFAP	100.000	unknown
CCWGG	EnHo.1122.00048.0003	unknown	4843	4845	EnHo.1122.00048.0003i_04843	EnHo.1122.00048.0003i_04845	REBASE:M.Sen51401ORF25550P	99.580	unknown	REBASE:Sen59886ORF20870P	99.751	unknown
CCWGG	EnHo.1122.00048.0002	unknown	4430	4431	EnHo.1122.00048.0002i_04430	EnHo.1122.00048.0002i_04431	REBASE:M.Sen176ORF20495P	99.561	unknown	REBASE:YpsR1ORFAP	100.000	unknown
GCCGGC	EnHo.1122.00052.0001	unknown	2182	2181	EnHo.1122.00052.0001i_02182	EnHo.1122.00052.0001i_02181	REBASE:M.Ecl50II	100.000	unknown	REBASE:EspDR25ORFDP	100.000	unknown
CCWGG	EnHo.1122.00054.0003	unknown	4536	4537	EnHo.1122.00054.0003i_04536	EnHo.1122.00054.0003i_04537	REBASE:M.Pmi1I	100.000	unknown	REBASE:YpsR1ORFAP	100.000	unknown
CCWGG	EnHo.1122.00055.0002	unknown	4396	4395	EnHo.1122.00055.0002i_04396	EnHo.1122.00055.0002i_04395	REBASE:M.Pmi1I	100.000	unknown	REBASE:YpsR1ORFAP	100.000	unknown
GACNNNGTC	EnHo.1122.00056.0001	unknown	3445	3444	EnHo.1122.00056.0001i_03445	EnHo.1122.00056.0001i_03444	REBASE:M.SfoP33ORF4037P	86.686	unknown	REBASE:SfoP33ORF4037P	83.551	unknown
CCWGG	EnHo.1122.00057.0002	unknown	4676	4675	EnHo.1122.00057.0002i_04676	EnHo.1122.00057.0002i_04675	REBASE:M.Pmi1I	100.000	unknown	REBASE:YpsR1ORFAP	100.000	unknown
CCWGG	EnHo.1122.00059.0001	unknown	902	901	EnHo.1122.00059.0001i_00902	EnHo.1122.00059.0001i_00901	REBASE:M.Pmi1I	100.000	unknown	REBASE:Sen23701ORF24490P	100.000	unknown
GCCGGC	EnHo.1122.00059.0001	unknown	906	907	EnHo.1122.00059.0001i_00906	EnHo.1122.00059.0001i_00907	REBASE:M.Sen6241ORF3730P	91.755	unknown	REBASE:Sen6218ORF5615P	90.154	unknown
CCWGG	EnHo.1122.00063.0004	unknown	4478	4479	EnHo.1122.00063.0004i_04478	EnHo.1122.00063.0004i_04479	REBASE:M.Pmi1I	100.000	unknown	REBASE:YpsR1ORFAP	100.000	unknown
CCWGG	EnHo.1122.00066.0001	unknown	612	611	EnHo.1122.00066.0001i_00612	EnHo.1122.00066.0001i_00611	REBASE:M.EhoM1ORF15735P	99.367	unknown	REBASE:EhoM1ORF15735P	99.002	unknown
CCWGG	EnHo.1122.00067.0004	unknown	4574	4573	EnHo.1122.00067.0004i_04574	EnHo.1122.00067.0004i_04573	REBASE:M.Pmi1I	100.000	unknown	REBASE:YpsR1ORFAP	100.000	unknown
CCCGGG	EnHo.1122.00068.0001	unknown	537	538	EnHo.1122.00068.0001i_00537	EnHo.1122.00068.0001i_00538	REBASE:M.EcoA16II	100.000	unknown	REBASE:Esp07ORF4424P	98.494	unknown
GACNNNGTC	EnHo.1122.00070.0001	unknown	3484	3483	EnHo.1122.00070.0001i_03484	EnHo.1122.00070.0001i_03483	REBASE:M.SfoP33ORF4037P	86.686	unknown	REBASE:SfoP33ORF4037P	83.551	unknown
GTCGAC	EnHo.1122.00072.0001	unknown	3638	3637	EnHo.1122.00072.0001i_03638	EnHo.1122.00072.0001i_03637	REBASE:M.Spl4RORF4470P	83.143	unknown	REBASE:PpnRB38ORF11825P	62.873	unknown
CCWGG	EnHo.1122.00072.0004	unknown	4661	4660	EnHo.1122.00072.0004i_04661	EnHo.1122.00072.0004i_04660	REBASE:M.Kpn3SPORF70P	99.791	unknown	REBASE:Sen23701ORF24490P	100.000	unknown
CTGCAG	EnHo.1122.00072.0001	unknown	1722	1721	EnHo.1122.00072.0001i_01722	EnHo.1122.00072.0001i_01721	REBASE:M.Eho7538ORF23435P	95.192	unknown	REBASE:Eho71764ORF11050P	100.000	unknown
CTGCAG	EnHo.1122.00075.0001	unknown	3091	3090	EnHo.1122.00075.0001i_03091	EnHo.1122.00075.0001i_03090	REBASE:M.Eho7538ORF23435P	95.192	unknown	REBASE:Eho71764ORF11050P	100.000	unknown
CCWGG	EnHo.1122.00077.0004	unknown	4635	4634	EnHo.1122.00077.0004i_04635	EnHo.1122.00077.0004i_04634	REBASE:M.Pmi1I	100.000	unknown	REBASE:YpsR1ORFAP	100.000	unknown
CCWGG	EnHo.1122.00079.0004	unknown	4577	4578	EnHo.1122.00079.0004i_04577	EnHo.1122.00079.0004i_04578	REBASE:M.Pmi1I	100.000	unknown	REBASE:YpsR1ORFAP	100.000	unknown
CCGCGG	EnHo.1122.00080.0001	unknown	635	636	EnHo.1122.00080.0001i_00635	EnHo.1122.00080.0001i_00636	REBASE:M.Eco452ORFCP	99.752	unknown	REBASE:Eho1533ORF4180P	100.000	unknown
CCWGG	EnHo.1122.00081.0001	unknown	637	636	EnHo.1122.00081.0001i_00637	EnHo.1122.00081.0001i_00636	REBASE:M.EhoM1ORF15735P	99.367	unknown	REBASE:EhoM1ORF15735P	99.002	unknown
CCWGG	EnHo.1122.00081.0002	unknown	4779	4778	EnHo.1122.00081.0002i_04779	EnHo.1122.00081.0002i_04778	REBASE:M.Pmi1I	100.000	unknown	REBASE:YpsR1ORFAP	100.000	unknown
GTCGAC	EnHo.1122.00082.0001	unknown	975	976	EnHo.1122.00082.0001i_00975	EnHo.1122.00082.0001i_00976	REBASE:M.Eho1176ORF5990P	100.000	unknown	REBASE:Eho1176ORF5990P	100.000	unknown
CCWGG	EnHo.1122.00084.0005	unknown	4512	4511	EnHo.1122.00084.0005i_04512	EnHo.1122.00084.0005i_04511	REBASE:M.Pmi1I	100.000	unknown	REBASE:YpsR1ORFAP	100.000	unknown
CCWGG	EnHo.1122.00085.0003	unknown	5173	5174	EnHo.1122.00085.0003i_05173	EnHo.1122.00085.0003i_05174	REBASE:M.Cko25I	100.000	unknown	REBASE:Kpn9645ORFAP	100.000	unknown
CTGCAG	EnHo.1122.00085.0001	unknown	1102	1101	EnHo.1122.00085.0001i_01102	EnHo.1122.00085.0001i_01101	REBASE:M.Eho7538ORF23435P	95.192	unknown	REBASE:Eho71764ORF11050P	100.000	unknown
GCCGGC	EnHo.1122.00086.0001	unknown	2091	2090	EnHo.1122.00086.0001i_02091	EnHo.1122.00086.0001i_02090	REBASE:M.Ecl50II	100.000	unknown	REBASE:EspDR25ORFDP	100.000	unknown
CCGCGG	EnHo.1122.00087.0001	unknown	588	589	EnHo.1122.00087.0001i_00588	EnHo.1122.00087.0001i_00589	REBASE:M.Eho40ORF3055P	100.000	unknown	REBASE:KpnJA29ORFEP	100.000	unknown
GCCGGC	EnHo.1122.00089.0001	unknown	2132	2131	EnHo.1122.00089.0001i_02132	EnHo.1122.00089.0001i_02131	REBASE:M.EhoC44ORF11075P	100.000	unknown	REBASE:EhoC44ORF11075P	100.000	unknown
CCWGG	EnHo.1122.00089.0002	unknown	4389	4390	EnHo.1122.00089.0002i_04389	EnHo.1122.00089.0002i_04390	REBASE:M.Pmi1I	100.000	unknown	REBASE:YpsR1ORFAP	100.000	unknown
CCWGG	EnHo.1122.00091.0003	unknown	4707	4708	EnHo.1122.00091.0003i_04707	EnHo.1122.00091.0003i_04708	REBASE:M.Kpn3SPORF70P	99.791	unknown	REBASE:Sen23701ORF24490P	100.000	unknown
GCCGGC	EnHo.1122.00093.0001	unknown	2266	2265	EnHo.1122.00093.0001i_02266	EnHo.1122.00093.0001i_02265	REBASE:M.Ecl50II	100.000	unknown	REBASE:EhoEH1ORF11755P	100.000	unknown
CCWGG	EnHo.1122.00093.0004	unknown	4847	4846	EnHo.1122.00093.0004i_04847	EnHo.1122.00093.0004i_04846	REBASE:M.Eco96200ORFGP	99.791	unknown	REBASE:Sen23701ORF24490P	100.000	unknown
CCWGG	EnHo.1122.00094.0003	unknown	4753	4754	EnHo.1122.00094.0003i_04753	EnHo.1122.00094.0003i_04754	REBASE:M.Pmi1I	100.000	unknown	REBASE:YpsR1ORFAP	100.000	unknown
CCWGG	EnHo.1122.00094.0003	unknown	4559	4560	EnHo.1122.00094.0003i_04559	EnHo.1122.00094.0003i_04560	REBASE:M.Pmi1I	100.000	unknown	REBASE:YpsR1ORFAP	100.000	unknown
CCWGG	EnHo.1122.00096.0002	unknown	4860	4861	EnHo.1122.00096.0002i_04860	EnHo.1122.00096.0002i_04861	REBASE:M.Pan71ORF21170P	97.275	unknown	REBASE:Pan71ORF21170P	93.781	unknown
CCWGG	EnHo.1122.00097.0001	unknown	3577	3576	EnHo.1122.00097.0001i_03577	EnHo.1122.00097.0001i_03576	REBASE:M.Pmi1I	100.000	unknown	REBASE:YpsR1ORFAP	100.000	unknown
CCWGG	EnHo.1122.00098.0004	unknown	5089	5090	EnHo.1122.00098.0004i_05089	EnHo.1122.00098.0004i_05090	REBASE:M.Pmi1I	100.000	unknown	REBASE:YpsR1ORFAP	100.000	unknown
CCWGG	EnHo.1122.00099.0005	unknown	4776	4775	EnHo.1122.00099.0005i_04776	EnHo.1122.00099.0005i_04775	REBASE:M.Pmi1I	100.000	unknown	REBASE:YpsR1ORFAP	100.000	unknown
CCWGG	EnHo.1122.00100.0003	unknown	4747	4746	EnHo.1122.00100.0003i_04747	EnHo.1122.00100.0003i_04746	REBASE:M.Pmi1I	100.000	unknown	REBASE:Sen23701ORF24490P	100.000	unknown
CCWGG	EnHo.1122.00103.0001	unknown	2426	2427	EnHo.1122.00103.0001i_02426	EnHo.1122.00103.0001i_02427	REBASE:M.Pmi1I	100.000	unknown	REBASE:Sen23701ORF24490P	100.000	unknown
CCWGG	EnHo.1122.00105.0003	unknown	4708	4709	EnHo.1122.00105.0003i_04708	EnHo.1122.00105.0003i_04709	REBASE:M.Pmi1I	100.000	unknown	REBASE:YpsR1ORFAP	100.000	unknown
CCWGG	EnHo.1122.00106.0007	unknown	4408	4407	EnHo.1122.00106.0007i_04408	EnHo.1122.00106.0007i_04407	REBASE:M.Pmi1I	100.000	unknown	REBASE:YpsR1ORFAP	100.000	unknown
CCWGG	EnHo.1122.00107.0002	unknown	4374	4375	EnHo.1122.00107.0002i_04374	EnHo.1122.00107.0002i_04375	REBASE:M.Pmi1I	100.000	unknown	REBASE:YpsR1ORFAP	100.000	unknown
CCWGG	EnHo.1122.00109.0004	unknown	5278	5277	EnHo.1122.00109.0004i_05278	EnHo.1122.00109.0004i_05277	REBASE:M.Pmi1I	100.000	unknown	REBASE:YpsR1ORFAP	100.000	unknown
CCWGG	EnHo.1122.00113.0002	unknown	4363	4364	EnHo.1122.00113.0002i_04363	EnHo.1122.00113.0002i_04364	REBASE:M.Pmi1I	100.000	unknown	REBASE:YpsR1ORFAP	100.000	unknown
CCWGG	EnHo.1122.00114.0003	unknown	4894	4893	EnHo.1122.00114.0003i_04894	EnHo.1122.00114.0003i_04893	REBASE:M.Pmi1I	100.000	unknown	REBASE:YpsR1ORFAP	100.000	unknown
GCGCGC	EnHo.1122.00115.0001	unknown	369	370	EnHo.1122.00115.0001i_00369	EnHo.1122.00115.0001i_00370	REBASE:M.Eho316ORF1925P	100.000	unknown	REBASE:Kqu52299ORF7270P	100.000	unknown
CCWGG	EnHo.1122.00117.0001	unknown	574	575	EnHo.1122.00117.0001i_00574	EnHo.1122.00117.0001i_00575	REBASE:M.CfrSA79ORF8230P	100.000	unknown	REBASE:CfrSA79ORF8230P	100.000	unknown
CCWGG	EnHo.1122.00118.0001	unknown	3343	3344	EnHo.1122.00118.0001i_03343	EnHo.1122.00118.0001i_03344	REBASE:M.Pan71ORF21170P	93.501	unknown	REBASE:CfrSA79ORF8230P	96.269	unknown
CCWGG	EnHo.1122.00119.0003	unknown	4372	4371	EnHo.1122.00119.0003i_04372	EnHo.1122.00119.0003i_04371	REBASE:M.Pmi1I	100.000	unknown	REBASE:YpsR1ORFAP	100.000	unknown
CCWGG	EnHo.1122.00120.0003	unknown	4440	4439	EnHo.1122.00120.0003i_04440	EnHo.1122.00120.0003i_04439	REBASE:M.Pmi1I	100.000	unknown	REBASE:YpsR1ORFAP	100.000	unknown
CCWGG	EnHo.1122.00121.0004	unknown	4351	4350	EnHo.1122.00121.0004i_04351	EnHo.1122.00121.0004i_04350	REBASE:M.Pmi1I	100.000	unknown	REBASE:YpsR1ORFAP	100.000	unknown
CCWGG	EnHo.1122.00122.0003	unknown	4504	4503	EnHo.1122.00122.0003i_04504	EnHo.1122.00122.0003i_04503	REBASE:M.Pmi1I	100.000	unknown	REBASE:YpsR1ORFAP	100.000	unknown
GCCGGC	EnHo.1122.00122.0001	unknown	2197	2196	EnHo.1122.00122.0001i_02197	EnHo.1122.00122.0001i_02196	REBASE:M.EhoC44ORF11075P	100.000	unknown	REBASE:EhoC44ORF11075P	100.000	unknown
CCWGG	EnHo.1122.00125.0005	unknown	5174	5173	EnHo.1122.00125.0005i_05174	EnHo.1122.00125.0005i_05173	REBASE:M.Pmi1I	100.000	unknown	REBASE:YpsR1ORFAP	100.000	unknown
CCGCGG	EnHo.1122.00080.0001	unknown	635	636	EnHo.1122.00080.0001i_00635	EnHo.1122.00081.0001i_00636	REBASE:M.Eco452ORFCP	99.752	unknown	REBASE:EhoM1ORF15735P	99.002	unknown
CCGCGG	EnHo.1122.00087.0001	unknown	588	589	EnHo.1122.00087.0001i_00588	EnHo.1122.00087.0001i_00589	REBASE:M.Eho40ORF3055P	100.000	unknown	REBASE:KpnJA29ORFEP	100.000	unknown
CCGCGG	EnHo.1122.00009.0001	unknown	535	536	EnHo.1122.00102.0001i_00535	EnHo.1122.00009.0001i_00536	REBASE:M.Sen318IV	69.841	unknown	REBASE:Eho1533ORF4180P	100.000	unknown
GAAGAC	EnHo.1122.00005.0001	unknown	522	524	EnHo.1122.00005.0001i_00522	EnHo.1122.00005.0001i_00524	REBASE:M1.SspMM1ORF18420P	69.776	unknown	REBASE:R1.SspMM1ORF18420P	71.705	unknown
CTGCAG	EnHo.1122.00075.0001	unknown	3091	3090	EnHo.1122.00075.0001i_03091	EnHo.1122.00075.0001i_03090	REBASE:M.Eho7538ORF23435P	95.192	unknown	REBASE:Eho71764ORF11050P	100.000	unknown
CTGCAG	EnHo.1122.00072.0001	unknown	1722	1721	EnHo.1122.00072.0001i_01722	EnHo.1122.00072.0001i_01721	REBASE:M.Eho7538ORF23435P	95.192	unknown	REBASE:Eho71764ORF11050P	100.000	unknown
CTGCAG	EnHo.1122.00036.0001	unknown	3538	3539	EnHo.1122.00036.0001i_03538	EnHo.1122.00036.0001i_03539	REBASE:M.Eho7538ORF23435P	95.192	unknown	REBASE:Eho71764ORF11050P	100.000	unknown
GCGCGC	EnHo.1122.00115.0001	unknown	369	370	EnHo.1122.00115.0001i_00369	EnHo.1122.00115.0001i_00370	REBASE:M.Eho316ORF1925P	100.000	unknown	REBASE:Kqu52299ORF7270P	100.000	unknown
GACNNNGTC	EnHo.1122.00056.0001	unknown	3445	3444	EnHo.1122.00056.0001i_03445	EnHo.1122.00056.0001i_03444	REBASE:M.SfoP33ORF4037P	86.686	unknown	REBASE:SfoP33ORF4037P	83.551	unknown
GACNNNGTC	EnHo.1122.00070.0001	unknown	3484	3483	EnHo.1122.00070.0001i_03484	EnHo.1122.00070.0001i_03483	REBASE:M.SfoP33ORF4037P	86.686	unknown	REBASE:SfoP33ORF4037P	83.551	unknown
GCCGGC	EnHo.1122.00059.0001	unknown	906	907	EnHo.1122.00059.0001i_00906	EnHo.1122.00059.0001i_00907	REBASE:M.Sen6241ORF3730P	91.755	unknown	REBASE:Sen6218ORF5615P	90.154	unknown
GCCGGC	EnHo.1122.00122.0001	unknown	2197	2196	EnHo.1122.00122.0001i_02197	EnHo.1122.00122.0001i_02196	REBASE:M.EhoC44ORF11075P	100.000	unknown	REBASE:EhoC44ORF11075P	100.000	unknown
GCCGGC	EnHo.1122.00093.0001	unknown	2266	2265	EnHo.1122.00093.0001i_02266	EnHo.1122.00093.0001i_02265	REBASE:M.Ecl50II	100.000	unknown	REBASE:EhoEH1ORF11755P	100.000	unknown
GCCGGC	EnHo.1122.00017.0001	unknown	2169	2168	EnHo.1122.00017.0001i_02169	EnHo.1122.00017.0001i_02168	REBASE:M.Ecl50II	100.000	unknown	REBASE:Eho19181ORF11155P	100.000	unknown
GCCGGC	EnHo.1122.00089.0001	unknown	2132	2131	EnHo.1122.00089.0001i_02132	EnHo.1122.00089.0001i_02131	REBASE:M.EhoC44ORF11075P	100.000	unknown	REBASE:EhoC44ORF11075P	100.000	unknown
GCCGGC	EnHo.1122.00052.0001	unknown	2182	2181	EnHo.1122.00052.0001i_02182	EnHo.1122.00052.0001i_02181	REBASE:M.Ecl50II	100.000	unknown	REBASE:EspDR25ORFDP	100.000	unknown
GCCGGC	EnHo.1122.00001.0001	unknown	2121	2120	EnHo.1122.00001.0001i_02121	EnHo.1122.00001.0001i_02120	REBASE:M.Ecl11571ORF2202P	100.000	unknown	REBASE:EspDR25ORFDP	100.000	unknown
GCCGGC	EnHo.1122.00086.0001	unknown	2091	2090	EnHo.1122.00086.0001i_02091	EnHo.1122.00086.0001i_02090	REBASE:M.Ecl50II	100.000	unknown	REBASE:EspDR25ORFDP	100.000	unknown
GCCGGC	EnHo.1122.00029.0001	unknown	2123	2122	EnHo.1122.00029.0001i_02123	EnHo.1122.00029.0001i_02122	REBASE:M.Ecl50II	100.000	unknown	REBASE:EspDR25ORFDP	100.000	unknown
GTCGAC	EnHo.1122.00072.0001	unknown	3638	3637	EnHo.1122.00072.0001i_03638	EnHo.1122.00072.0001i_03637	REBASE:M.Spl4RORF4470P	83.143	unknown	REBASE:PpnRB38ORF11825P	62.873	unknown
GTCGAC	EnHo.1122.00082.0001	unknown	975	976	EnHo.1122.00006.0001i_00975	EnHo.1122.00082.0001i_00976	REBASE:M.Eho55602ORFAP	99.879	unknown	REBASE:Eho1176ORF5990P	100.000	unknown
GTCGAC	EnHo.1122.00024.0001	unknown	1203	1204	EnHo.1122.00024.0001i_01203	EnHo.1122.00024.0001i_01204	REBASE:M.Eho1176ORF5990P	100.000	unknown	REBASE:Eho1176ORF5990P	100.000	unknown
GTCGAC	EnHo.1122.00041.0001	unknown	3372	3371	EnHo.1122.00041.0001i_03372	EnHo.1122.00041.0001i_03371	REBASE:M.Eho1176ORF5990P	100.000	unknown	REBASE:Eho1176ORF5990P	100.000	unknown
CCWGG	EnHo.1122.00037.0001	unknown	2081	2082	EnHo.1122.00037.0001i_02081	EnHo.1122.00037.0001i_02082	REBASE:M.Eco16443ORF647P	98.101	unknown	REBASE:EclSD21ORF19365P	93.548	unknown
CCWGG	EnHo.1122.00025.0003	unknown	4441	4442	EnHo.1122.00025.0003i_04441	EnHo.1122.00025.0003i_04442	REBASE:M.Pmi1I	100.000	unknown	REBASE:YpsR1ORFAP	100.000	unknown
CCWGG	EnHo.1122.00037.0002	unknown	4880	4881	EnHo.1122.00037.0002i_04880	EnHo.1122.00037.0002i_04881	REBASE:M.Pmi1I	99.790	unknown	REBASE:Eho56ORF25085P	100.000	unknown
CCWGG	EnHo.1122.00034.0003	unknown	4743	4742	EnHo.1122.00034.0003i_04743	EnHo.1122.00034.0003i_04742	REBASE:M.Pmi1I	100.000	unknown	REBASE:Sen23701ORF24490P	100.000	unknown
CCWGG	EnHo.1122.00103.0001	unknown	2426	2427	EnHo.1122.00103.0001i_02426	EnHo.1122.00103.0001i_02427	REBASE:M.Pmi1I	100.000	unknown	REBASE:Sen23701ORF24490P	100.000	unknown
CCWGG	EnHo.1122.00011.0001	unknown	469	468	EnHo.1122.00011.0001i_00469	EnHo.1122.00011.0001i_00468	REBASE:M.YpeI	86.395	unknown	REBASE:YpeC830ORF17340P	76.163	unknown
CCWGG	EnHo.1122.00100.0003	unknown	4747	4746	EnHo.1122.00100.0003i_04747	EnHo.1122.00100.0003i_04746	REBASE:M.Pmi1I	100.000	unknown	REBASE:Sen23701ORF24490P	100.000	unknown
CCWGG	EnHo.1122.00055.0002	unknown	4396	4395	EnHo.1122.00055.0002i_04396	EnHo.1122.00055.0002i_04395	REBASE:M.Pmi1I	100.000	unknown	REBASE:YpsR1ORFAP	100.000	unknown
CCWGG	EnHo.1122.00084.0005	unknown	4512	4511	EnHo.1122.00084.0005i_04512	EnHo.1122.00084.0005i_04511	REBASE:M.Pmi1I	100.000	unknown	REBASE:YpsR1ORFAP	100.000	unknown
CCWGG	EnHo.1122.00107.0002	unknown	4374	4375	EnHo.1122.00107.0002i_04374	EnHo.1122.00107.0002i_04375	REBASE:M.Pmi1I	100.000	unknown	REBASE:YpsR1ORFAP	100.000	unknown
CCWGG	EnHo.1122.00048.0002	unknown	4430	4431	EnHo.1122.00024.0001i_04430	EnHo.1122.00048.0002i_04431	REBASE:M.Ssp26605ORFAP	56.000	unknown	REBASE:YpsR1ORFAP	100.000	unknown
CCWGG	EnHo.1122.00079.0004	unknown	4577	4578	EnHo.1122.00079.0004i_04577	EnHo.1122.00079.0004i_04578	REBASE:M.Pmi1I	100.000	unknown	REBASE:YpsR1ORFAP	100.000	unknown
CCWGG	EnHo.1122.00122.0003	unknown	4504	4503	EnHo.1122.00122.0003i_04504	EnHo.1122.00122.0003i_04503	REBASE:M.Pmi1I	100.000	unknown	REBASE:YpsR1ORFAP	100.000	unknown
CCWGG	EnHo.1122.00012.0002	unknown	4311	4310	EnHo.1122.00012.0002i_04311	EnHo.1122.00012.0002i_04310	REBASE:M.Pmi1I	100.000	unknown	REBASE:YpsR1ORFAP	100.000	unknown
CCWGG	EnHo.1122.00072.0004	unknown	4661	4660	EnHo.1122.00072.0004i_04661	EnHo.1122.00072.0004i_04660	REBASE:M.Kpn3SPORF70P	99.791	unknown	REBASE:Sen23701ORF24490P	100.000	unknown
CCWGG	EnHo.1122.00099.0005	unknown	4776	4775	EnHo.1122.00033.0003i_04776	EnHo.1122.00099.0005i_04775	REBASE:M.SmaYL4ORF26345P	99.612	unknown	REBASE:YpsR1ORFAP	100.000	unknown
CCWGG	EnHo.1122.00117.0001	unknown	574	575	EnHo.1122.00117.0001i_00574	EnHo.1122.00117.0001i_00575	REBASE:M.CfrSA79ORF8230P	100.000	unknown	REBASE:CfrSA79ORF8230P	100.000	unknown
CCWGG	EnHo.1122.00109.0004	unknown	5278	5277	EnHo.1122.00109.0004i_05278	EnHo.1122.00109.0004i_05277	REBASE:M.Pmi1I	100.000	unknown	REBASE:YpsR1ORFAP	100.000	unknown
CCWGG	EnHo.1122.00081.0002	unknown	4779	4778	EnHo.1122.00081.0002i_04779	EnHo.1122.00081.0002i_04778	REBASE:M.Pmi1I	100.000	unknown	REBASE:YpsR1ORFAP	100.000	unknown
CCWGG	EnHo.1122.00121.0004	unknown	4351	4350	EnHo.1122.00121.0004i_04351	EnHo.1122.00121.0004i_04350	REBASE:M.Pmi1I	100.000	unknown	REBASE:YpsR1ORFAP	100.000	unknown
CCWGG	EnHo.1122.00029.0002	unknown	4475	4474	EnHo.1122.00029.0002i_04475	EnHo.1122.00029.0002i_04474	REBASE:M.Pan71ORF21170P	97.484	unknown	REBASE:Pan71ORF21170P	93.781	unknown
CCWGG	EnHo.1122.00119.0003	unknown	4372	4371	EnHo.1122.00117.0002i_04372	EnHo.1122.00119.0003i_04371	REBASE:M.EclSENG6ORF9395P	83.793	unknown	REBASE:YpsR1ORFAP	100.000	unknown
CCWGG	EnHo.1122.00063.0004	unknown	4478	4479	EnHo.1122.00008.0001i_04478	EnHo.1122.00063.0004i_04479	REBASE:M.Eho18JORF5495P	100.000	unknown	REBASE:YpsR1ORFAP	100.000	unknown
CCWGG	EnHo.1122.00008.0001	unknown	3786	3785	EnHo.1122.00008.0001i_03786	EnHo.1122.00008.0001i_03785	REBASE:M.Pmi1I	100.000	unknown	REBASE:YpsR1ORFAP	100.000	unknown
CCWGG	EnHo.1122.00125.0005	unknown	5174	5173	EnHo.1122.00125.0005i_05174	EnHo.1122.00125.0005i_05173	REBASE:M.Pmi1I	100.000	unknown	REBASE:YpsR1ORFAP	100.000	unknown
CCWGG	EnHo.1122.00114.0003	unknown	4894	4893	EnHo.1122.00114.0003i_04894	EnHo.1122.00114.0003i_04893	REBASE:M.Pmi1I	100.000	unknown	REBASE:YpsR1ORFAP	100.000	unknown
CCWGG	EnHo.1122.00105.0003	unknown	4708	4709	EnHo.1122.00105.0003i_04708	EnHo.1122.00105.0003i_04709	REBASE:M.Pmi1I	100.000	unknown	REBASE:YpsR1ORFAP	100.000	unknown
CCWGG	EnHo.1122.00079.0004	unknown	4577	4578	EnHo.1122.00079.0004i_04577	EnHo.1122.00079.0004i_04578	REBASE:M.Pmi1I	100.000	unknown	REBASE:YpsR1ORFAP	100.000	unknown
CCWGG	EnHo.1122.00030.0002	unknown	4411	4412	EnHo.1122.00030.0002i_04411	EnHo.1122.00030.0002i_04412	REBASE:M.Pmi1I	100.000	unknown	REBASE:YpsR1ORFAP	100.000	unknown
CCWGG	EnHo.1122.00118.0001	unknown	3343	3344	EnHo.1122.00118.0001i_03343	EnHo.1122.00118.0001i_03344	REBASE:M.Pan71ORF21170P	93.501	unknown	REBASE:CfrSA79ORF8230P	96.269	unknown
CCWGG	EnHo.1122.00044.0001	unknown	1612	1613	EnHo.1122.00044.0001i_01612	EnHo.1122.00044.0001i_01613	REBASE:M.Pmi1I	100.000	unknown	REBASE:YpsR1ORFAP	100.000	unknown
CCWGG	EnHo.1122.00077.0004	unknown	4635	4634	EnHo.1122.00077.0004i_04635	EnHo.1122.00077.0004i_04634	REBASE:M.Pmi1I	100.000	unknown	REBASE:YpsR1ORFAP	100.000	unknown
CCWGG	EnHo.1122.00085.0003	unknown	5173	5174	EnHo.1122.00085.0003i_05173	EnHo.1122.00085.0003i_05174	REBASE:M.Cko25I	100.000	unknown	REBASE:Kpn9645ORFAP	100.000	unknown
CCWGG	EnHo.1122.00091.0003	unknown	4707	4708	EnHo.1122.00091.0003i_04707	EnHo.1122.00091.0003i_04708	REBASE:M.Kpn3SPORF70P	99.791	unknown	REBASE:Sen23701ORF24490P	100.000	unknown
CCWGG	EnHo.1122.00089.0002	unknown	4389	4390	EnHo.1122.00029.0002i_04389	EnHo.1122.00089.0002i_04390	REBASE:M.SenNS015ORFEP	89.823	unknown	REBASE:YpsR1ORFAP	100.000	unknown
CCWGG	EnHo.1122.00047.0001	unknown	3673	3674	EnHo.1122.00047.0001i_03673	EnHo.1122.00047.0001i_03674	REBASE:M.KmiK254ORF4130P	100.000	unknown	REBASE:KmiK254ORF4130P	100.000	unknown
CCWGG	EnHo.1122.00054.0003	unknown	4536	4537	EnHo.1122.00054.0003i_04536	EnHo.1122.00054.0003i_04537	REBASE:M.Pmi1I	100.000	unknown	REBASE:YpsR1ORFAP	100.000	unknown
CCWGG	EnHo.1122.00043.0002	unknown	4658	4659	EnHo.1122.00043.0002i_04658	EnHo.1122.00043.0002i_04659	REBASE:M.Pmi1I	100.000	unknown	REBASE:YpsR1ORFAP	100.000	unknown
CCWGG	EnHo.1122.00081.0001	unknown	637	636	EnHo.1122.00081.0001i_00637	EnHo.1122.00081.0001i_00636	REBASE:M.EhoM1ORF15735P	99.367	unknown	REBASE:EhoM1ORF15735P	99.002	unknown
CCWGG	EnHo.1122.00048.0003	unknown	4843	4845	EnHo.1122.00048.0003i_04843	EnHo.1122.00048.0003i_04845	REBASE:M.Sen51401ORF25550P	99.580	unknown	REBASE:Sen59886ORF20870P	99.751	unknown
CCWGG	EnHo.1122.00113.0002	unknown	4363	4364	EnHo.1122.00113.0002i_04363	EnHo.1122.00113.0002i_04364	REBASE:M.Pmi1I	100.000	unknown	REBASE:YpsR1ORFAP	100.000	unknown
CCWGG	EnHo.1122.00013.0001	unknown	3926	3927	EnHo.1122.00021.0001i_03926	EnHo.1122.00013.0001i_03927	REBASE:M.EasLFORF4083P	96.296	unknown	REBASE:Eho1435ORF20235P	100.000	unknown
CCWGG	EnHo.1122.00093.0004	unknown	4847	4846	EnHo.1122.00076.0002i_04847	EnHo.1122.00093.0004i_04846	REBASE:M.SmaYL4ORF26345P	99.612	unknown	REBASE:Sen23701ORF24490P	100.000	unknown
CCWGG	EnHo.1122.00094.0003	unknown	4753	4754	EnHo.1122.00094.0003i_04753	EnHo.1122.00094.0003i_04754	REBASE:M.Pmi1I	100.000	unknown	REBASE:YpsR1ORFAP	100.000	unknown
CCWGG	EnHo.1122.00037.0001	unknown	2081	2082	EnHo.1122.00037.0001i_02081	EnHo.1122.00037.0001i_02082	REBASE:M.Eco16443ORF647P	98.101	unknown	REBASE:EclSD21ORF19365P	93.548	unknown
CCWGG	EnHo.1122.00045.0003	unknown	5081	5082	EnHo.1122.00045.0003i_05081	EnHo.1122.00045.0003i_05082	REBASE:M.Pmi1I	100.000	unknown	REBASE:YpsR1ORFAP	100.000	unknown
CCWGG	EnHo.1122.00030.0002	unknown	4440	4438	EnHo.1122.00102.0001i_04440	EnHo.1122.00030.0002i_04438	REBASE:M.EasLFORF4083P	96.667	unknown	REBASE:Eho1575ORF22755P	94.444	unknown
CCWGG	EnHo.1122.00030.0002	unknown	4440	4438	EnHo.1122.00102.0001i_04440	EnHo.1122.00030.0002i_04438	REBASE:M.EasLFORF4083P	96.667	unknown	REBASE:Eho1575ORF22755P	94.444	unknown
CCWGG	EnHo.1122.00033.0001	unknown	1532	1531	EnHo.1122.00033.0001i_01532	EnHo.1122.00033.0001i_01531	REBASE:M.KmiK254ORF4130P	100.000	unknown	REBASE:KmiK254ORF4130P	100.000	unknown
CCWGG	EnHo.1122.00048.0002	unknown	4429	4431	EnHo.1122.00048.0002i_04429	EnHo.1122.00048.0002i_04431	REBASE:M.Pmi1I	99.580	unknown	REBASE:YpsR1ORFAP	100.000	unknown
CCWGG	EnHo.1122.00067.0004	unknown	4574	4573	EnHo.1122.00067.0004i_04574	EnHo.1122.00067.0004i_04573	REBASE:M.Pmi1I	100.000	unknown	REBASE:YpsR1ORFAP	100.000	unknown
CCWGG	EnHo.1122.00094.0003	unknown	4559	4560	EnHo.1122.00094.0003i_04559	EnHo.1122.00094.0003i_04560	REBASE:M.Pmi1I	100.000	unknown	REBASE:YpsR1ORFAP	100.000	unknown
CCWGG	EnHo.1122.00048.0003	unknown	4844	4845	EnHo.1122.00048.0003i_04844	EnHo.1122.00048.0003i_04845	REBASE:M.Sen51401ORF25550P	92.893	unknown	REBASE:Sen59886ORF20870P	99.751	unknown
CCWGG	EnHo.1122.00059.0001	unknown	902	901	EnHo.1122.00059.0001i_00902	EnHo.1122.00059.0001i_00901	REBASE:M.Pmi1I	100.000	unknown	REBASE:Sen23701ORF24490P	100.000	unknown
CCWGG	EnHo.1122.00097.0001	unknown	3577	3576	EnHo.1122.00097.0001i_03577	EnHo.1122.00097.0001i_03576	REBASE:M.Pmi1I	100.000	unknown	REBASE:YpsR1ORFAP	100.000	unknown
CCWGG	EnHo.1122.00010.0001	unknown	4705	4704	EnHo.1122.00010.0001i_04705	EnHo.1122.00010.0001i_04704	REBASE:M.EhoM1ORF15735P	99.367	unknown	REBASE:EhoM1ORF15735P	99.002	unknown
CCWGG	EnHo.1122.00096.0002	unknown	4860	4861	EnHo.1122.00096.0002i_04860	EnHo.1122.00096.0002i_04861	REBASE:M.Pan71ORF21170P	97.275	unknown	REBASE:Pan71ORF21170P	93.781	unknown
CCWGG	EnHo.1122.00019.0002	unknown	4864	4863	EnHo.1122.00019.0002i_04864	EnHo.1122.00019.0002i_04863	REBASE:M.Pmi1I	100.000	unknown	REBASE:YpsR1ORFAP	100.000	unknown
CCWGG	EnHo.1122.00019.0001	unknown	2354	2355	EnHo.1122.00019.0001i_02354	EnHo.1122.00019.0001i_02355	REBASE:M.Pmi1I	100.000	unknown	REBASE:YpsR1ORFAP	100.000	unknown
CCWGG	EnHo.1122.00098.0004	unknown	5089	5090	EnHo.1122.00098.0004i_05089	EnHo.1122.00098.0004i_05090	REBASE:M.Pmi1I	100.000	unknown	REBASE:YpsR1ORFAP	100.000	unknown
CCWGG	EnHo.1122.00057.0002	unknown	4676	4675	EnHo.1122.00057.0002i_04676	EnHo.1122.00057.0002i_04675	REBASE:M.Pmi1I	100.000	unknown	REBASE:YpsR1ORFAP	100.000	unknown
CCWGG	EnHo.1122.00066.0001	unknown	612	611	EnHo.1122.00061.0001i_00612	EnHo.1122.00066.0001i_00611	REBASE:M.EasLFORF4083P	96.296	unknown	REBASE:EhoM1ORF15735P	99.002	unknown
CCWGG	EnHo.1122.00106.0007	unknown	4408	4407	EnHo.1122.00106.0007i_04408	EnHo.1122.00106.0007i_04407	REBASE:M.Pmi1I	100.000	unknown	REBASE:YpsR1ORFAP	100.000	unknown
CCCGGG	EnHo.1122.00068.0001	unknown	537	538	EnHo.1122.00068.0001i_00537	EnHo.1122.00068.0001i_00538	REBASE:M.EcoA16II	100.000	unknown	REBASE:Esp07ORF4424P	98.494	unknown
CCGG	EnFa.1122.00002.0001	unknown	1773	1772	EnFa.1122.00002.0001i_01773	EnFa.1122.00002.0001i_01772	REBASE:M.EfaRFII	99.762	unknown	REBASE:EfaRFIIP	100.000	unknown
GCWGC	EnFa.1122.00002.0001	unknown	1581	1580	EnFa.1122.00002.0001i_01581	EnFa.1122.00002.0001i_01580	REBASE:M.EfaRFI	100.000	unknown	REBASE:EfaTC2ORF8335P	100.000	unknown
CCGG	EnFa.1122.00009.0001	unknown	2098	2097	EnFa.1122.00009.0001i_02098	EnFa.1122.00009.0001i_02097	REBASE:M.EfaRFII	99.762	unknown	REBASE:EfaRFIIP	99.618	unknown
CCGG	EnFa.1122.00017.0001	unknown	2398	2397	EnFa.1122.00017.0001i_02398	EnFa.1122.00017.0001i_02397	REBASE:M.EfaRFII	99.762	unknown	REBASE:EfaM9ORF9230P	100.000	unknown
GATC	EnFa.1122.00022.0001	unknown	1726	1725	EnFa.1122.00022.0001i_01726	EnFa.1122.00022.0001i_01725	REBASE:M.Efa700221ORF2635P	98.325	unknown	REBASE:Efa700221ORF2635P	99.187	unknown
GGATTY	EnFa.1122.00023.0001	unknown	2276	2273	EnFa.1122.00023.0001i_02276	EnFa.1122.00023.0001i_02273	REBASE:M.Lmo545I	67.909	unknown	REBASE:LmoLM30ORF2410P(LmoLM30ORF2410CP)	53.365	unknown
GGATTY	EnFa.1122.00023.0001	unknown	2276	2274	EnFa.1122.00023.0001i_02276	EnFa.1122.00023.0001i_02274	REBASE:M.Lmo545I	67.909	unknown	REBASE:LmoLM30ORF2410P(LmoLM30ORF2410BP)	65.559	unknown
CCGG	EnFa.1122.00031.0001	unknown	1830	1829	EnFa.1122.00031.0001i_01830	EnFa.1122.00031.0001i_01829	REBASE:M.EfaRFII	99.762	unknown	REBASE:EfaRFIIP	100.000	unknown
GCWGC	EnFa.1122.00031.0001	unknown	1638	1637	EnFa.1122.00031.0001i_01638	EnFa.1122.00031.0001i_01637	REBASE:M.EfaRFI	100.000	unknown	REBASE:EfaTC2ORF8335P	100.000	unknown
CCGG	EnFa.1122.00034.0001	unknown	1815	1814	EnFa.1122.00034.0001i_01815	EnFa.1122.00034.0001i_01814	REBASE:M.EfaRFII	99.762	unknown	REBASE:EfaRFIIP	100.000	unknown
GCWGC	EnFa.1122.00034.0001	unknown	1623	1622	EnFa.1122.00034.0001i_01623	EnFa.1122.00034.0001i_01622	REBASE:M.EfaRFI	100.000	unknown	REBASE:EfaTC2ORF8335P	100.000	unknown
GCATC	EnFa.1122.00035.0001	unknown	983	982	EnFa.1122.00035.0001i_00983	EnFa.1122.00035.0001i_00982	REBASE:M.SsuS10ORFAP	99.429	unknown	REBASE:SsuS10ORFAP	99.846	unknown
GTCTC	EnFa.1122.00037.0002	unknown	2546	2545	EnFa.1122.00037.0002i_02546	EnFa.1122.00037.0002i_02545	REBASE:M1.Hpy655ORF350P	65.691	unknown	REBASE:BsmAI	55.484	unknown
GCNGC	EnFa.1122.00043.0001	unknown	720	719	EnFa.1122.00043.0001i_00720	EnFa.1122.00043.0001i_00719	REBASE:M.Lsp7ORF13115P	92.429	unknown	REBASE:Efa1368ORFAP	100.000	unknown
GGCC	EnFa.1122.00047.0001	unknown	1977	1976	EnFa.1122.00047.0001i_01977	EnFa.1122.00047.0001i_01976	REBASE:M.Efa29212ORF2020P	100.000	unknown	REBASE:Efa29212ORF2020P	100.000	unknown
GCATC	EnFa.1122.00048.0001	unknown	2495	2494	EnFa.1122.00048.0001i_02495	EnFa.1122.00048.0001i_02494	REBASE:M.SsuS10ORFAP	99.429	unknown	REBASE:SsuS10ORFAP	99.846	unknown
GATC	EnFa.1122.00022.0001	unknown	1726	1725	EnFa.1122.00022.0001i_01726	EnFa.1122.00022.0001i_01725	REBASE:M.Efa700221ORF2635P	98.325	unknown	REBASE:Efa700221ORF2635P	99.187	unknown
GTCTC	EnFa.1122.00037.0002	unknown	2546	2545	EnFa.1122.00037.0002i_02546	EnFa.1122.00037.0002i_02545	REBASE:M1.Hpy655ORF350P	65.691	unknown	REBASE:BsmAI	55.484	unknown
GCATC	EnFa.1122.00035.0001	unknown	983	982	EnFa.1122.00035.0001i_00983	EnFa.1122.00035.0001i_00982	REBASE:M.SsuS10ORFAP	99.429	unknown	REBASE:SsuS10ORFAP	99.846	unknown
GCATC	EnFa.1122.00048.0001	unknown	2495	2494	EnFa.1122.00048.0001i_02495	EnFa.1122.00048.0001i_02494	REBASE:M.SsuS10ORFAP	99.429	unknown	REBASE:SsuS10ORFAP	99.846	unknown
GGCC	EnFa.1122.00047.0001	unknown	1977	1976	EnFa.1122.00047.0001i_01977	EnFa.1122.00047.0001i_01976	REBASE:M.Efa29212ORF2020P	100.000	unknown	REBASE:Efa29212ORF2020P	100.000	unknown
GCWGC	EnFa.1122.00031.0001	unknown	1638	1637	EnFa.1122.00031.0001i_01638	EnFa.1122.00031.0001i_01637	REBASE:M.EfaRFI	100.000	unknown	REBASE:EfaTC2ORF8335P	100.000	unknown
GCWGC	EnFa.1122.00002.0001	unknown	1581	1580	EnFa.1122.00002.0001i_01581	EnFa.1122.00002.0001i_01580	REBASE:M.EfaRFI	100.000	unknown	REBASE:EfaTC2ORF8335P	100.000	unknown
GCWGC	EnFa.1122.00034.0001	unknown	1623	1622	EnFa.1122.00034.0001i_01623	EnFa.1122.00034.0001i_01622	REBASE:M.EfaRFI	100.000	unknown	REBASE:EfaTC2ORF8335P	100.000	unknown
GGATTY	EnFa.1122.00023.0001	unknown	2276	2273	EnFa.1122.00023.0001i_02276	EnFa.1122.00023.0001i_02273	REBASE:M.Lmo545I	67.909	unknown	REBASE:LmoLM30ORF2410P(LmoLM30ORF2410CP)	53.365	unknown
GGATTY	EnFa.1122.00023.0001	unknown	2276	2274	EnFa.1122.00023.0001i_02276	EnFa.1122.00023.0001i_02274	REBASE:M.Lmo545I	67.909	unknown	REBASE:LmoLM30ORF2410P(LmoLM30ORF2410BP)	65.559	unknown
CCGG	EnFa.1122.00034.0001	unknown	1815	1814	EnFa.1122.00034.0001i_01815	EnFa.1122.00034.0001i_01814	REBASE:M.EfaRFII	99.762	unknown	REBASE:EfaRFIIP	100.000	unknown
CCGG	EnFa.1122.00017.0001	unknown	2398	2397	EnFa.1122.00017.0001i_02398	EnFa.1122.00017.0001i_02397	REBASE:M.EfaRFII	99.762	unknown	REBASE:EfaM9ORF9230P	100.000	unknown
CCGG	EnFa.1122.00031.0001	unknown	1830	1829	EnFa.1122.00031.0001i_01830	EnFa.1122.00031.0001i_01829	REBASE:M.EfaRFII	99.762	unknown	REBASE:EfaRFIIP	100.000	unknown
CCGG	EnFa.1122.00009.0001	unknown	2098	2097	EnFa.1122.00009.0001i_02098	EnFa.1122.00009.0001i_02097	REBASE:M.EfaRFII	99.762	unknown	REBASE:EfaRFIIP	99.618	unknown
CCGG	EnFa.1122.00002.0001	unknown	1773	1772	EnFa.1122.00002.0001i_01773	EnFa.1122.00002.0001i_01772	REBASE:M.EfaRFII	99.762	unknown	REBASE:EfaRFIIP	100.000	unknown
GCNGC	EnFa.1122.00010.0001	unknown	1042	1043	EnFa.1122.00010.0001i_01042	EnFa.1122.00010.0001i_01043	REBASE:M.Efa10021ORF1058P	100.000	unknown	REBASE:Efa10021ORF1058P	100.000	unknown
GATC	EnFa.1122.00016.0001	unknown	119	120	EnFa.1122.00016.0001i_00119	EnFa.1122.00016.0001i_00120	REBASE:M.Efa700221ORF2635P	98.565	unknown	REBASE:Efa700221ORF2635P	99.187	unknown
GAATTC	EnFa.1122.00035.0001	unknown	314	315	EnFa.1122.00035.0001i_00314	EnFa.1122.00035.0001i_00315	REBASE:M.Ega163ORF12520P	85.930	unknown	REBASE:EcoM1886ORF9020P	67.179	unknown
GGNCC	EnFa.1122.00037.0001	unknown	668	667	EnFa.1122.00037.0001i_00668	EnFa.1122.00037.0001i_00667	REBASE:M.Efa635ORF34P	99.779	unknown	REBASE:Cdi3aORF15570P	63.025	unknown
GAATTC	EnFa.1122.00044.0002	unknown	2653	2654	EnFa.1122.00044.0002i_02653	EnFa.1122.00044.0002i_02654	REBASE:M.CspJC272ORF11215P	66.307	unknown	REBASE:EcoM1886ORF9020P	67.526	unknown
GAATTC	EnFa.1122.00045.0002	unknown	2645	2644	EnFa.1122.00045.0002i_02645	EnFa.1122.00045.0002i_02644	REBASE:M.CspJC272ORF11215P	66.307	unknown	REBASE:EcoM1886ORF9020P	67.526	unknown
GATC	EnFa.1122.00106.0001	unknown	2073	2072	EnFa.1122.00106.0001i_02073	EnFa.1122.00106.0001i_02072	REBASE:M.Efa700221ORF2635P	98.804	unknown	REBASE:Efa700221ORF2635P	99.187	unknown
GCATC	EnFa.1122.00171.0003	unknown	2909	2910	EnFa.1122.00171.0003i_02909	EnFa.1122.00171.0003i_02910	REBASE:M.Efa10ORF34960P	100.000	unknown	REBASE:SsuS10ORFAP	100.000	unknown
GATC	EnFa.1122.00182.0001	unknown	2051	2050	EnFa.1122.00182.0001i_02051	EnFa.1122.00182.0001i_02050	REBASE:M.Efa700221ORF2635P	98.804	unknown	REBASE:Efa700221ORF2635P	99.187	unknown
GCNGC	EnFa.1122.00185.0006	unknown	2972	2973	EnFa.1122.00185.0006i_02972	EnFa.1122.00185.0006i_02973	REBASE:M.Efa13828ORF15285P	100.000	unknown	REBASE:Efa13828ORF15285P	100.000	unknown
GCATC	EnFa.1122.00171.0003	unknown	2909	2910	EnFa.1122.00171.0003i_02909	EnFa.1122.00171.0003i_02910	REBASE:M.Efa10ORF34960P	100.000	unknown	REBASE:SsuS10ORFAP	100.000	unknown
GATC	EnFa.1122.00016.0001	unknown	119	120	EnFa.1122.00016.0001i_00119	EnFa.1122.00016.0001i_00120	REBASE:M.Efa700221ORF2635P	98.565	unknown	REBASE:Efa700221ORF2635P	99.187	unknown
GATC	EnFa.1122.00182.0001	unknown	2051	2050	EnFa.1122.00182.0001i_02051	EnFa.1122.00182.0001i_02050	REBASE:M.Efa700221ORF2635P	98.804	unknown	REBASE:Efa700221ORF2635P	99.187	unknown
GATC	EnFa.1122.00106.0001	unknown	2073	2072	EnFa.1122.00106.0001i_02073	EnFa.1122.00106.0001i_02072	REBASE:M.Efa700221ORF2635P	98.804	unknown	REBASE:Efa700221ORF2635P	99.187	unknown
GAATTC	EnFa.1122.00035.0001	unknown	314	315	EnFa.1122.00035.0001i_00314	EnFa.1122.00035.0001i_00315	REBASE:M.Ega163ORF12520P	85.930	unknown	REBASE:EcoM1886ORF9020P	67.179	unknown
GAATTC	EnFa.1122.00045.0002	unknown	2645	2644	EnFa.1122.00111.0001i_02645	EnFa.1122.00045.0002i_02644	REBASE:M.Efa29212ORF1527P	83.448	unknown	REBASE:EcoM1886ORF9020P	67.526	unknown
GAATTC	EnFa.1122.00044.0002	unknown	2653	2654	EnFa.1122.00044.0002i_02653	EnFa.1122.00044.0002i_02654	REBASE:M.CspJC272ORF11215P	66.307	unknown	REBASE:EcoM1886ORF9020P	67.526	unknown
GGNCC	EnFa.1122.00037.0001	unknown	668	667	EnFa.1122.00037.0001i_00668	EnFa.1122.00037.0001i_00667	REBASE:M.Efa635ORF34P	99.779	unknown	REBASE:Cdi3aORF15570P	63.025	unknown
GCNGC	EnFa.1122.00010.0001	unknown	1042	1043	EnFa.1122.00010.0001i_01042	EnFa.1122.00010.0001i_01043	REBASE:M.Efa10021ORF1058P	100.000	unknown	REBASE:Efa10021ORF1058P	100.000	unknown
RCCGGY	EsCo.1122.00009.0001	unknown	4330	4331	EsCo.1122.00009.0001i_04330	EsCo.1122.00009.0001i_04331	REBASE:M.Eco9281III	100.000	unknown	REBASE:Eco5392ORF19915P	100.000	unknown
GTCGAC	EsCo.1122.00014.0001	unknown	4045	4044	EsCo.1122.00014.0001i_04045	EsCo.1122.00014.0001i_04044	REBASE:M.EcoST131ORF16015P	100.000	unknown	REBASE:R2.Eco10420ORF20235P	100.000	unknown
GTCGAC	EsCo.1122.00014.0001	unknown	4045	4043	EsCo.1122.00014.0001i_04045	EsCo.1122.00014.0001i_04043	REBASE:M.EcoST131ORF16015P	100.000	unknown	REBASE:R1.Eco655RtORF19385P	100.000	unknown
RCCGGY	EsCo.1122.00015.0001	unknown	4333	4334	EsCo.1122.00015.0001i_04333	EsCo.1122.00015.0001i_04334	REBASE:M.Eco9281III	100.000	unknown	REBASE:Eco5392ORF19915P	100.000	unknown
GRGCYC	EsCo.1122.00024.0001	unknown	2254	2253	EsCo.1122.00024.0001i_02254	EsCo.1122.00024.0001i_02253	REBASE:M.EcoT38I	96.133	unknown	REBASE:EcoT38I	100.000	unknown
CCWGG	EsCo.1122.00029.0001	unknown	3453	3452	EsCo.1122.00029.0001i_03453	EsCo.1122.00029.0001i_03452	REBASE:M.EcoS7438ORFHP	99.791	unknown	REBASE:SflSTLE1ORF5615P	99.752	unknown
GTCGAC	EsCo.1122.00033.0001	unknown	1581	1579	EsCo.1122.00033.0001i_01581	EsCo.1122.00033.0001i_01579	REBASE:M.SenSMEHORF12920P	100.000	unknown	REBASE:R2.SenSMEHORF12920P	99.737	unknown
GTCGAC	EsCo.1122.00033.0001	unknown	1581	1580	EsCo.1122.00033.0001i_01581	EsCo.1122.00033.0001i_01580	REBASE:M.SenSMEHORF12920P	100.000	unknown	REBASE:R1.SenSMEHORF12920P	100.000	unknown
RCCGGY	EsCo.1122.00037.0001	unknown	4288	4289	EsCo.1122.00037.0001i_04288	EsCo.1122.00037.0001i_04289	REBASE:M.Eco9281III	100.000	unknown	REBASE:Eco5392ORF19915P	100.000	unknown
GCCGGC	EsCo.1122.00047.0001	unknown	2902	2901	EsCo.1122.00047.0001i_02902	EsCo.1122.00047.0001i_02901	REBASE:M.Eco9003II	100.000	unknown	REBASE:EcoR43ORF25195P	100.000	unknown
GRGCYC	EsCo.1122.00051.0001	unknown	30	31	EsCo.1122.00051.0001i_00030	EsCo.1122.00051.0001i_00031	REBASE:M.EcoM9245ORF155P	99.713	unknown	REBASE:EcoT38I	100.000	unknown
TGGCCA	EsCo.1122.00068.0001	unknown	3	2	EsCo.1122.00068.0001i_00003	EsCo.1122.00068.0001i_00002	REBASE:M.EcoJA03PII	100.000	unknown	REBASE:EcoSN137ORF7570P	100.000	unknown
CCWGG	EsCo.1122.00072.0001	unknown	2293	2294	EsCo.1122.00072.0001i_02293	EsCo.1122.00072.0001i_02294	REBASE:M.Ecoi362ORF3506P	99.156	unknown	REBASE:Eco3108ORF228P	99.246	unknown
GAGCTC	EsCo.1122.00079.0001	unknown	3417	3416	EsCo.1122.00079.0001i_03417	EsCo.1122.00079.0001i_03416	REBASE:M.Kpn8895III	100.000	unknown	REBASE:Sen7349IP	100.000	unknown
GTCGAC	EsCo.1122.00093.0001	unknown	4129	4127	EsCo.1122.00093.0001i_04129	EsCo.1122.00093.0001i_04127	REBASE:M.EcoST131ORF16015P	100.000	unknown	REBASE:R1.Eco655RtORF19385P	100.000	unknown
GTCGAC	EsCo.1122.00093.0001	unknown	4129	4128	EsCo.1122.00093.0001i_04129	EsCo.1122.00093.0001i_04128	REBASE:M.EcoST131ORF16015P	100.000	unknown	REBASE:R2.Eco10420ORF20235P	100.000	unknown
CCNGG	EsCo.1122.00096.0001	unknown	2196	2197	EsCo.1122.00096.0001i_02196	EsCo.1122.00096.0001i_02197	REBASE:M.EclBTORFBP	97.406	unknown	REBASE:AbaM1753ORFEP	53.846	unknown
GGTCTC	EsCo.1122.00098.0001	unknown	4827	4826	EsCo.1122.00098.0001i_04827	EsCo.1122.00098.0001i_04826	REBASE:M2.Eco31I	100.000	unknown	REBASE:Eco31I	100.000	unknown
GGTCTC	EsCo.1122.00098.0001	unknown	4828	4826	EsCo.1122.00098.0001i_04828	EsCo.1122.00098.0001i_04826	REBASE:M1.Eco31I	99.815	unknown	REBASE:Eco31I	100.000	unknown
RGGNCCY	EsCo.1122.00100.0001	unknown	3318	3319	EsCo.1122.00100.0001i_03318	EsCo.1122.00100.0001i_03319	REBASE:M.EcoO109I	100.000	unknown	REBASE:EcoO109I	100.000	unknown
GCGCGC	EsCo.1122.00101.0001	unknown	838	839	EsCo.1122.00101.0001i_00838	EsCo.1122.00101.0001i_00839	REBASE:M.EcoD181I	100.000	unknown	REBASE:Mmo12289ORF1444P	100.000	unknown
TGGCCA	EsCo.1122.00110.0001	unknown	1777	1776	EsCo.1122.00110.0001i_01777	EsCo.1122.00110.0001i_01776	REBASE:M.EcoMSI001I	100.000	unknown	REBASE:EcoMSI001IP	100.000	unknown
GGTCTC	EsCo.1122.00119.0001	unknown	4028	4027	EsCo.1122.00119.0001i_04028	EsCo.1122.00119.0001i_04027	REBASE:M2.Eco31I	100.000	unknown	REBASE:Eco31I	100.000	unknown
GGTCTC	EsCo.1122.00119.0001	unknown	4029	4027	EsCo.1122.00119.0001i_04029	EsCo.1122.00119.0001i_04027	REBASE:M1.Eco31I	99.815	unknown	REBASE:Eco31I	100.000	unknown
TGGCCA	EsCo.1122.00124.0001	unknown	1633	1632	EsCo.1122.00124.0001i_01633	EsCo.1122.00124.0001i_01632	REBASE:M.EcoJA03PII	100.000	unknown	REBASE:Eco9008ORF1701P	100.000	unknown
CTGCAG	EsCo.1122.00126.0001	unknown	1521	1522	EsCo.1122.00126.0001i_01521	EsCo.1122.00126.0001i_01522	REBASE:M.EcoGIII	100.000	unknown	REBASE:Sso1099IP	100.000	unknown
GGTCTC	EsCo.1122.00127.0001	unknown	3680	3681	EsCo.1122.00127.0001i_03680	EsCo.1122.00127.0001i_03681	REBASE:M2.Eco31I	100.000	unknown	REBASE:Eco31I	100.000	unknown
GGTCTC	EsCo.1122.00127.0001	unknown	3679	3681	EsCo.1122.00127.0001i_03679	EsCo.1122.00127.0001i_03681	REBASE:M1.Eco31I	99.815	unknown	REBASE:Eco31I	100.000	unknown
GRGCYC	EsCo.1122.00129.0001	unknown	2960	2961	EsCo.1122.00129.0001i_02960	EsCo.1122.00129.0001i_02961	REBASE:M.EcoM9245ORF155P	99.713	unknown	REBASE:EcoT38I	100.000	unknown
RCCGGY	EsCo.1122.00130.0001	unknown	3839	3842	EsCo.1122.00130.0001i_03839	EsCo.1122.00130.0001i_03842	REBASE:M.Eco9281III	99.454	unknown	REBASE:EcoC0090ORF6035P(EcoC0090ORF6035BP)	98.990	unknown
RCCGGY	EsCo.1122.00130.0001	unknown	3840	3842	EsCo.1122.00130.0001i_03840	EsCo.1122.00130.0001i_03842	REBASE:M.Eco9281III	99.435	unknown	REBASE:EcoC0090ORF6035P(EcoC0090ORF6035BP)	98.990	unknown
CCGCGG	EsCo.1122.00135.0001	unknown	3805	3804	EsCo.1122.00135.0001i_03805	EsCo.1122.00135.0001i_03804	REBASE:M.Eco452ORFCP	99.752	unknown	REBASE:EcoSCU172ORF2910P	100.000	unknown
GRGCYC	EsCo.1122.00146.0001	unknown	2762	2763	EsCo.1122.00146.0001i_02762	EsCo.1122.00146.0001i_02763	REBASE:M.EcoT38I	99.713	unknown	REBASE:EcoT38I	100.000	unknown
GGTCTC	EsCo.1122.00153.0001	unknown	4435	4437	EsCo.1122.00153.0001i_04435	EsCo.1122.00153.0001i_04437	REBASE:M1.Eco31I	99.815	unknown	REBASE:Eco31I	100.000	unknown
GGTCTC	EsCo.1122.00153.0001	unknown	4436	4437	EsCo.1122.00153.0001i_04436	EsCo.1122.00153.0001i_04437	REBASE:M2.Eco31I	100.000	unknown	REBASE:Eco31I	100.000	unknown
GRGCYC	EsCo.1122.00163.0001	unknown	2784	2785	EsCo.1122.00163.0001i_02784	EsCo.1122.00163.0001i_02785	REBASE:M.EcoT38I	99.648	unknown	REBASE:EcoT38I	100.000	unknown
CTGCAG	EsCo.1122.00170.0001	unknown	964	965	EsCo.1122.00170.0001i_00964	EsCo.1122.00170.0001i_00965	REBASE:M.EcoGIII	100.000	unknown	REBASE:Sso1099IP	100.000	unknown
GGTCTC	EsCo.1122.00174.0001	unknown	658	659	EsCo.1122.00174.0001i_00658	EsCo.1122.00174.0001i_00659	REBASE:M2.Eco31I	100.000	unknown	REBASE:Eco31I	100.000	unknown
GGTCTC	EsCo.1122.00174.0001	unknown	657	659	EsCo.1122.00174.0001i_00657	EsCo.1122.00174.0001i_00659	REBASE:M1.Eco31I	99.815	unknown	REBASE:Eco31I	100.000	unknown
CCWGG	EsCo.1122.00174.0001	unknown	250	249	EsCo.1122.00174.0001i_00250	EsCo.1122.00174.0001i_00249	REBASE:M.Pmi1I	100.000	unknown	REBASE:YpsR1ORFAP	99.752	unknown
GCGCGC	EsCo.1122.00175.0001	unknown	834	835	EsCo.1122.00175.0001i_00834	EsCo.1122.00175.0001i_00835	REBASE:M.EcoD181I	100.000	unknown	REBASE:Mmo12289ORF1444P	100.000	unknown
GGTCTC	EsCo.1122.00181.0001	unknown	483	485	EsCo.1122.00181.0001i_00483	EsCo.1122.00181.0001i_00485	REBASE:M1.Eco31I	99.815	unknown	REBASE:Eco31I	100.000	unknown
GGTCTC	EsCo.1122.00181.0001	unknown	484	485	EsCo.1122.00181.0001i_00484	EsCo.1122.00181.0001i_00485	REBASE:M2.Eco31I	100.000	unknown	REBASE:Eco31I	100.000	unknown
GGTCTC	EsCo.1122.00185.0001	unknown	1533	1532	EsCo.1122.00185.0001i_01533	EsCo.1122.00185.0001i_01532	REBASE:M2.Eco31I	100.000	unknown	REBASE:Eco31I	100.000	unknown
GGTCTC	EsCo.1122.00185.0001	unknown	1534	1532	EsCo.1122.00185.0001i_01534	EsCo.1122.00185.0001i_01532	REBASE:M1.Eco31I	99.815	unknown	REBASE:Eco31I	100.000	unknown
GCCGGC	EsCo.1122.00211.0001	unknown	4555	4554	EsCo.1122.00211.0001i_04555	EsCo.1122.00211.0001i_04554	REBASE:M.Eco22207ORF28545P	100.000	unknown	REBASE:Eco9234ORF22550P	100.000	unknown
CCWGG	EsCo.1122.00212.0001	unknown	2779	2778	EsCo.1122.00212.0001i_02779	EsCo.1122.00212.0001i_02778	REBASE:M.EcoS7438ORFHP	99.791	unknown	REBASE:SflSTLE1ORF5615P	99.752	unknown
GTCGAC	EsCo.1122.00214.0001	unknown	1023	1024	EsCo.1122.00214.0001i_01023	EsCo.1122.00214.0001i_01024	REBASE:M.SflFF22ORF10P	100.000	unknown	REBASE:EcoZ144ORF15P	100.000	unknown
GGTCTC	EsCo.1122.00216.0001	unknown	3712	3710	EsCo.1122.00216.0001i_03712	EsCo.1122.00216.0001i_03710	REBASE:M1.Eco31I	99.815	unknown	REBASE:Eco31I	100.000	unknown
GGTCTC	EsCo.1122.00216.0001	unknown	3711	3710	EsCo.1122.00216.0001i_03711	EsCo.1122.00216.0001i_03710	REBASE:M2.Eco31I	100.000	unknown	REBASE:Eco31I	100.000	unknown
GGTCTC	EsCo.1122.00218.0001	unknown	4203	4202	EsCo.1122.00218.0001i_04203	EsCo.1122.00218.0001i_04202	REBASE:M2.Eco31I	100.000	unknown	REBASE:Eco31I	99.723	unknown
GGTCTC	EsCo.1122.00218.0001	unknown	4203	4199	EsCo.1122.00218.0001i_04203	EsCo.1122.00218.0001i_04199	REBASE:M2.Eco31I	100.000	unknown	REBASE:Eco31I	99.490	unknown
GGTCTC	EsCo.1122.00218.0001	unknown	4204	4202	EsCo.1122.00218.0001i_04204	EsCo.1122.00218.0001i_04202	REBASE:M1.Eco31I	99.815	unknown	REBASE:Eco31I	99.723	unknown
GTCGAC	EsCo.1122.00218.0001	unknown	2116	2117	EsCo.1122.00218.0001i_02116	EsCo.1122.00218.0001i_02117	REBASE:M.Ecop11BORF10950P	100.000	unknown	REBASE:R1.Ecop11BORF10950P	100.000	unknown
GTCGAC	EsCo.1122.00218.0001	unknown	2116	2118	EsCo.1122.00218.0001i_02116	EsCo.1122.00218.0001i_02118	REBASE:M.Ecop11BORF10950P	100.000	unknown	REBASE:R2.Ecop11BORF10950P	100.000	unknown
CCWGG	EsCo.1122.00218.0001	unknown	1217	1218	EsCo.1122.00218.0001i_01217	EsCo.1122.00218.0001i_01218	REBASE:M.EcoS7438ORFHP	99.791	unknown	REBASE:SflSTLE1ORF5615P	99.752	unknown
GGTCTC	EsCo.1122.00225.0001	unknown	4502	4500	EsCo.1122.00225.0001i_04502	EsCo.1122.00225.0001i_04500	REBASE:M1.Eco31I	99.815	unknown	REBASE:Eco31I	100.000	unknown
GGTCTC	EsCo.1122.00225.0001	unknown	4501	4500	EsCo.1122.00225.0001i_04501	EsCo.1122.00225.0001i_04500	REBASE:M2.Eco31I	100.000	unknown	REBASE:Eco31I	100.000	unknown
RCCGGY	EsCo.1122.00241.0001	unknown	4126	4127	EsCo.1122.00241.0001i_04126	EsCo.1122.00241.0001i_04127	REBASE:M.Eco9281III	100.000	unknown	REBASE:Eco5392ORF19915P	100.000	unknown
GGTCTC	EsCo.1122.00254.0001	unknown	4305	4303	EsCo.1122.00254.0001i_04305	EsCo.1122.00254.0001i_04303	REBASE:M1.Eco31I	99.815	unknown	REBASE:Eco31I	100.000	unknown
GGTCTC	EsCo.1122.00254.0001	unknown	4304	4303	EsCo.1122.00254.0001i_04304	EsCo.1122.00254.0001i_04303	REBASE:M2.Eco31I	100.000	unknown	REBASE:Eco31I	100.000	unknown
RCCGGY	EsCo.1122.00260.0001	unknown	4210	4211	EsCo.1122.00260.0001i_04210	EsCo.1122.00260.0001i_04211	REBASE:M.EcoIAIORF4498P	100.000	unknown	REBASE:EcoIAIORF4498P	99.656	unknown
CCWGG	EsCo.1122.00263.0001	unknown	240	239	EsCo.1122.00263.0001i_00240	EsCo.1122.00263.0001i_00239	REBASE:M.Pmi1I	100.000	unknown	REBASE:YpsR1ORFAP	99.752	unknown
RCCGGY	EsCo.1122.00263.0001	unknown	711	710	EsCo.1122.00263.0001i_00711	EsCo.1122.00263.0001i_00710	REBASE:M.Eco9281III	100.000	unknown	REBASE:Eco5392ORF19915P	100.000	unknown
GGTCTC	EsCo.1122.00267.0001	unknown	5075	5074	EsCo.1122.00267.0001i_05075	EsCo.1122.00267.0001i_05074	REBASE:M2.Eco31I	100.000	unknown	REBASE:Eco31I	100.000	unknown
GGTCTC	EsCo.1122.00267.0001	unknown	5076	5074	EsCo.1122.00267.0001i_05076	EsCo.1122.00267.0001i_05074	REBASE:M1.Eco31I	99.815	unknown	REBASE:Eco31I	100.000	unknown
GTCGAC	EsCo.1122.00270.0001	unknown	2156	2157	EsCo.1122.00270.0001i_02156	EsCo.1122.00270.0001i_02157	REBASE:M.Ama64ORF2455P	59.884	unknown	REBASE:RpaBORF4309P	57.977	unknown
RCCGGY	EsCo.1122.00272.0001	unknown	4309	4310	EsCo.1122.00272.0001i_04309	EsCo.1122.00272.0001i_04310	REBASE:M.Eco9281III	100.000	unknown	REBASE:Eco5392ORF19915P	100.000	unknown
CTGCAG	EsCo.1122.00274.0001	unknown	703	704	EsCo.1122.00274.0001i_00703	EsCo.1122.00274.0001i_00704	REBASE:M.EcoGIII	100.000	unknown	REBASE:Sso1099IP	100.000	unknown
RCCGGY	EsCo.1122.00280.0001	unknown	4286	4287	EsCo.1122.00280.0001i_04286	EsCo.1122.00280.0001i_04287	REBASE:M.Eco9281III	100.000	unknown	REBASE:Eco5392ORF19915P	100.000	unknown
GTCGAC	EsCo.1122.00283.0001	unknown	3610	3608	EsCo.1122.00283.0001i_03610	EsCo.1122.00283.0001i_03608	REBASE:M.EcoST131ORF16015P	100.000	unknown	REBASE:R1.Eco655RtORF19385P	100.000	unknown
GTCGAC	EsCo.1122.00283.0001	unknown	3610	3609	EsCo.1122.00283.0001i_03610	EsCo.1122.00283.0001i_03609	REBASE:M.EcoST131ORF16015P	100.000	unknown	REBASE:R2.Eco10420ORF20235P	100.000	unknown
RCCGGY	EsCo.1122.00286.0001	unknown	4251	4252	EsCo.1122.00286.0001i_04251	EsCo.1122.00286.0001i_04252	REBASE:M.Eco9281III	100.000	unknown	REBASE:Eco5392ORF19915P	100.000	unknown
CCWGG	EsCo.1122.00288.0001	unknown	3325	3324	EsCo.1122.00288.0001i_03325	EsCo.1122.00288.0001i_03324	REBASE:M.EcoS7438ORFHP	99.791	unknown	REBASE:SflSTLE1ORF5615P	99.752	unknown
RCCGGY	EsCo.1122.00289.0001	unknown	4598	4597	EsCo.1122.00289.0001i_04598	EsCo.1122.00289.0001i_04597	REBASE:M.Eco9281III	100.000	unknown	REBASE:Eco5392ORF19915P	100.000	unknown
RCCGGY	EsCo.1122.00291.0001	unknown	4671	4670	EsCo.1122.00291.0001i_04671	EsCo.1122.00291.0001i_04670	REBASE:M.Eco9281III	100.000	unknown	REBASE:Eco5392ORF19915P	100.000	unknown
GGTCTC	EsCo.1122.00296.0001	unknown	4439	4441	EsCo.1122.00296.0001i_04439	EsCo.1122.00296.0001i_04441	REBASE:M1.Eco31I	99.815	unknown	REBASE:Eco31I	100.000	unknown
GGTCTC	EsCo.1122.00296.0001	unknown	4440	4441	EsCo.1122.00296.0001i_04440	EsCo.1122.00296.0001i_04441	REBASE:M2.Eco31I	100.000	unknown	REBASE:Eco31I	100.000	unknown
CCWGG	EsCo.1122.00299.0001	unknown	2743	2742	EsCo.1122.00299.0001i_02743	EsCo.1122.00299.0001i_02742	REBASE:M.EcoS7438ORFHP	99.791	unknown	REBASE:EcoPa1sORF18470P	100.000	unknown
GGTCTC	EsCo.1122.00300.0001	unknown	1957	1959	EsCo.1122.00300.0001i_01957	EsCo.1122.00300.0001i_01959	REBASE:M1.Eco31I	99.815	unknown	REBASE:Eco31I	100.000	unknown
GGTCTC	EsCo.1122.00300.0001	unknown	1958	1959	EsCo.1122.00300.0001i_01958	EsCo.1122.00300.0001i_01959	REBASE:M2.Eco31I	100.000	unknown	REBASE:Eco31I	100.000	unknown
RGGNCCY	EsCo.1122.00318.0001	unknown	537	536	EsCo.1122.00318.0001i_00537	EsCo.1122.00318.0001i_00536	REBASE:M.EcoO109I	100.000	unknown	REBASE:EcoO109I	100.000	unknown
GGTCTC	EsCo.1122.00322.0001	unknown	3807	3808	EsCo.1122.00322.0001i_03807	EsCo.1122.00322.0001i_03808	REBASE:M2.Eco31I	100.000	unknown	REBASE:Eco31I	100.000	unknown
GGTCTC	EsCo.1122.00322.0001	unknown	3806	3808	EsCo.1122.00322.0001i_03806	EsCo.1122.00322.0001i_03808	REBASE:M1.Eco31I	99.815	unknown	REBASE:Eco31I	100.000	unknown
GCCGGC	EsCo.1122.00327.0001	unknown	4252	4253	EsCo.1122.00327.0001i_04252	EsCo.1122.00327.0001i_04253	REBASE:M.Eco22207ORF28545P	100.000	unknown	REBASE:Eco9234ORF22550P	100.000	unknown
GTCGAC	EsCo.1122.00330.0001	unknown	3515	3518	EsCo.1122.00330.0001i_03515	EsCo.1122.00330.0001i_03518	REBASE:M.EcoB185ORFCP	81.780	unknown	REBASE:Pag365ORF1536P	56.011	unknown
GTCGAC	EsCo.1122.00330.0001	unknown	3515	3517	EsCo.1122.00330.0001i_03515	EsCo.1122.00330.0001i_03517	REBASE:M.EcoB185ORFCP	81.780	unknown	REBASE:EcoB185ORFCP	63.750	unknown
GTCGAC	EsCo.1122.00330.0001	unknown	3516	3518	EsCo.1122.00330.0001i_03516	EsCo.1122.00330.0001i_03518	REBASE:M.Ppu102ORF22195P	86.842	unknown	REBASE:Pag365ORF1536P	56.011	unknown
GTCGAC	EsCo.1122.00330.0001	unknown	3516	3517	EsCo.1122.00330.0001i_03516	EsCo.1122.00330.0001i_03517	REBASE:M.Ppu102ORF22195P	86.842	unknown	REBASE:EcoB185ORFCP	63.750	unknown
RCCGGY	EsCo.1122.00332.0001	unknown	3628	3627	EsCo.1122.00332.0001i_03628	EsCo.1122.00332.0001i_03627	REBASE:M.EcoVCSW7ORF19490P	100.000	unknown	REBASE:EcoSTEC384ORFGP	99.718	unknown
CTGCAG	EsCo.1122.00335.0001	unknown	1501	1500	EsCo.1122.00335.0001i_01501	EsCo.1122.00335.0001i_01500	REBASE:M.EcoGIII	100.000	unknown	REBASE:Sso1099IP	100.000	unknown
CTGCAG	EsCo.1122.00336.0001	unknown	1341	1342	EsCo.1122.00336.0001i_01341	EsCo.1122.00336.0001i_01342	REBASE:M.Eco51542II	100.000	unknown	REBASE:Kpn1161ORF7980P	100.000	unknown
GCCGGC	EsCo.1122.00343.0001	unknown	2709	2708	EsCo.1122.00343.0001i_02709	EsCo.1122.00343.0001i_02708	REBASE:M.Eco9003II	100.000	unknown	REBASE:EcoZ1833ORF10980P	100.000	unknown
RGGNCCY	EsCo.1122.00344.0001	unknown	4763	4764	EsCo.1122.00344.0001i_04763	EsCo.1122.00344.0001i_04764	REBASE:M.EcoO109I	100.000	unknown	REBASE:EcoO109I	100.000	unknown
GGTCTC	EsCo.1122.00348.0001	unknown	4620	4621	EsCo.1122.00348.0001i_04620	EsCo.1122.00348.0001i_04621	REBASE:M2.Eco31I	100.000	unknown	REBASE:Eco31I	100.000	unknown
GGTCTC	EsCo.1122.00348.0001	unknown	4619	4621	EsCo.1122.00348.0001i_04619	EsCo.1122.00348.0001i_04621	REBASE:M1.Eco31I	99.815	unknown	REBASE:Eco31I	100.000	unknown
GCCGGC	EsCo.1122.00351.0001	unknown	2825	2826	EsCo.1122.00351.0001i_02825	EsCo.1122.00351.0001i_02826	REBASE:M.Eco9003II	100.000	unknown	REBASE:EcoZ1833ORF10980P	100.000	unknown
GTCGAC	EsCo.1122.00358.0001	unknown	4273	4272	EsCo.1122.00358.0001i_04273	EsCo.1122.00358.0001i_04272	REBASE:M.SflFF22ORF10P	99.713	unknown	REBASE:EcoZ144ORF15P	100.000	unknown
RCCGGY	EsCo.1122.00359.0001	unknown	1295	1294	EsCo.1122.00359.0001i_01295	EsCo.1122.00359.0001i_01294	REBASE:M.Eco9281III	100.000	unknown	REBASE:Eco5392ORF19915P	100.000	unknown
GGTCTC	EsCo.1122.00359.0001	unknown	1347	1348	EsCo.1122.00359.0001i_01347	EsCo.1122.00359.0001i_01348	REBASE:M2.Eco31I	100.000	unknown	REBASE:Eco31I	100.000	unknown
GGTCTC	EsCo.1122.00359.0001	unknown	1346	1348	EsCo.1122.00359.0001i_01346	EsCo.1122.00359.0001i_01348	REBASE:M1.Eco31I	99.815	unknown	REBASE:Eco31I	100.000	unknown
RCCGGY	EsCo.1122.00367.0001	unknown	4069	4070	EsCo.1122.00367.0001i_04069	EsCo.1122.00367.0001i_04070	REBASE:M.EcoVCSW7ORF19490P	100.000	unknown	REBASE:EcoSTEC384ORFGP	99.718	unknown
TGGCCA	EsCo.1122.00369.0001	unknown	3	2	EsCo.1122.00369.0001i_00003	EsCo.1122.00369.0001i_00002	REBASE:M.Eco1334ORF20P	100.000	unknown	REBASE:EcoSN137ORF7570P	100.000	unknown
GCCGGC	EsCo.1122.00371.0001	unknown	2683	2684	EsCo.1122.00371.0001i_02683	EsCo.1122.00371.0001i_02684	REBASE:M.Eco9003II	100.000	unknown	REBASE:EcoZ1833ORF10980P	100.000	unknown
GGTCTC	EsCo.1122.00373.0001	unknown	2763	2761	EsCo.1122.00373.0001i_02763	EsCo.1122.00373.0001i_02761	REBASE:M1.Eco31I	99.815	unknown	REBASE:Eco31I	100.000	unknown
GGTCTC	EsCo.1122.00373.0001	unknown	2762	2761	EsCo.1122.00373.0001i_02762	EsCo.1122.00373.0001i_02761	REBASE:M2.Eco31I	100.000	unknown	REBASE:Eco31I	100.000	unknown
RCCGGY	EsCo.1122.00373.0001	unknown	2812	2813	EsCo.1122.00373.0001i_02812	EsCo.1122.00373.0001i_02813	REBASE:M.Eco9281III	100.000	unknown	REBASE:Eco5392ORF19915P	100.000	unknown
RGGNCCY	EsCo.1122.00376.0001	unknown	5003	5002	EsCo.1122.00376.0001i_05003	EsCo.1122.00376.0001i_05002	REBASE:M.EcoO109I	100.000	unknown	REBASE:EcoO109I	100.000	unknown
RGGNCCY	EsCo.1122.00379.0001	unknown	4831	4832	EsCo.1122.00379.0001i_04831	EsCo.1122.00379.0001i_04832	REBASE:M.EcoO109I	100.000	unknown	REBASE:EcoO109I	100.000	unknown
RCCGGY	EsCo.1122.00386.0001	unknown	3866	3867	EsCo.1122.00386.0001i_03866	EsCo.1122.00386.0001i_03867	REBASE:M.EcoVCSW7ORF19490P	100.000	unknown	REBASE:EcoSTEC384ORFGP	99.718	unknown
CCWGG	EsCo.1122.00387.0001	unknown	3454	3453	EsCo.1122.00387.0001i_03454	EsCo.1122.00387.0001i_03453	REBASE:M.Efe4045ORF21215P	99.790	unknown	REBASE:EcoET9511ORF16985P	99.752	unknown
RCCGGY	EsCo.1122.00389.0001	unknown	4292	4293	EsCo.1122.00389.0001i_04292	EsCo.1122.00389.0001i_04293	REBASE:M.Eco9281III	100.000	unknown	REBASE:Eco5392ORF19915P	100.000	unknown
CCWGG	EsCo.1122.00390.0002	unknown	4569	4570	EsCo.1122.00390.0002i_04569	EsCo.1122.00390.0002i_04570	REBASE:M.Pmi1I	100.000	unknown	REBASE:YpsR1ORFAP	99.752	unknown
CCWGG	EsCo.1122.00390.0002	unknown	4606	4607	EsCo.1122.00390.0002i_04606	EsCo.1122.00390.0002i_04607	REBASE:M.Pan71ORF21170P	97.065	unknown	REBASE:Pan71ORF21170P	93.035	unknown
CCWGG	EsCo.1122.00392.0002	unknown	4606	4607	EsCo.1122.00392.0002i_04606	EsCo.1122.00392.0002i_04607	REBASE:M.Kqu645ORF52040P	100.000	unknown	REBASE:KvaKGB1ORF27305P	100.000	unknown
GAATTC	EsCo.1122.00393.0001	unknown	1710	1706	EsCo.1122.00393.0001i_01710	EsCo.1122.00393.0001i_01706	REBASE:M.Mhas184ORF8115P	73.822	unknown	REBASE:EcoM1886ORF9020P	92.086	unknown
GAATTC	EsCo.1122.00393.0001	unknown	1710	1709	EsCo.1122.00393.0001i_01710	EsCo.1122.00393.0001i_01709	REBASE:M.Mhas184ORF8115P	73.822	unknown	REBASE:EcoM1886ORF9020P	95.390	unknown
CTGCAG	EsCo.1122.00393.0001	unknown	4937	4938	EsCo.1122.00393.0001i_04937	EsCo.1122.00393.0001i_04938	REBASE:M.Eco3121ORFEP	100.000	unknown	REBASE:Eco3121ORFEP	100.000	unknown
CCWGG	EsCo.1122.00395.0001	unknown	4325	4324	EsCo.1122.00395.0001i_04325	EsCo.1122.00395.0001i_04324	REBASE:M.EcoS7438ORFHP	99.791	unknown	REBASE:SflSTLE1ORF5615P	99.752	unknown
RGGNCCY	EsCo.1122.00400.0001	unknown	4780	4781	EsCo.1122.00400.0001i_04780	EsCo.1122.00400.0001i_04781	REBASE:M.EcoO109I	100.000	unknown	REBASE:EcoO109I	100.000	unknown
GCCGGC	EsCo.1122.00401.0001	unknown	2557	2558	EsCo.1122.00401.0001i_02557	EsCo.1122.00401.0001i_02558	REBASE:M.Eco9003II	100.000	unknown	REBASE:EcoZ1833ORF10980P	100.000	unknown
RGGNCCY	EsCo.1122.00404.0001	unknown	4749	4750	EsCo.1122.00404.0001i_04749	EsCo.1122.00404.0001i_04750	REBASE:M.EcoO109I	100.000	unknown	REBASE:EcoO109I	100.000	unknown
GCCGGC	EsCo.1122.00406.0001	unknown	2646	2647	EsCo.1122.00406.0001i_02646	EsCo.1122.00406.0001i_02647	REBASE:M.Eco9003II	100.000	unknown	REBASE:EcoZ1833ORF10980P	100.000	unknown
RCCGGY	EsCo.1122.00407.0001	unknown	3617	3616	EsCo.1122.00407.0001i_03617	EsCo.1122.00407.0001i_03616	REBASE:M.EcoVCSW7ORF19490P	100.000	unknown	REBASE:EcoSTEC384ORFGP	99.718	unknown
TGGCCA	EsCo.1122.00409.0001	unknown	4061	4062	EsCo.1122.00409.0001i_04061	EsCo.1122.00409.0001i_04062	REBASE:M.EcoMSI001I	100.000	unknown	REBASE:Eco380102ORF20P	100.000	unknown
GCCGGC	EsCo.1122.00412.0001	unknown	2740	2741	EsCo.1122.00412.0001i_02740	EsCo.1122.00412.0001i_02741	REBASE:M.Eco9003II	100.000	unknown	REBASE:EcoZ1833ORF10980P	100.000	unknown
GCCGGC	EsCo.1122.00417.0001	unknown	2908	2907	EsCo.1122.00417.0001i_02908	EsCo.1122.00417.0001i_02907	REBASE:M.Eco9003II	100.000	unknown	REBASE:EcoZ1833ORF10980P	100.000	unknown
CCWGG	EsCo.1122.00421.0001	unknown	4772	4773	EsCo.1122.00421.0001i_04772	EsCo.1122.00421.0001i_04773	REBASE:M.EcoS7438ORFHP	99.791	unknown	REBASE:EcoPa1sORF18470P	100.000	unknown
GCGCGC	EsCo.1122.00428.0001	unknown	4239	4238	EsCo.1122.00428.0001i_04239	EsCo.1122.00428.0001i_04238	REBASE:M.EcoD181I	100.000	unknown	REBASE:Mmo12289ORF1444P	100.000	unknown
CCWGG	EsCo.1122.00430.0001	unknown	1218	1219	EsCo.1122.00430.0001i_01218	EsCo.1122.00430.0001i_01219	REBASE:M.EcoS7438ORFHP	99.791	unknown	REBASE:SflSTLE1ORF5615P	99.752	unknown
GTCGAC	EsCo.1122.00430.0001	unknown	2116	2117	EsCo.1122.00430.0001i_02116	EsCo.1122.00430.0001i_02117	REBASE:M.Ecop11BORF10950P	100.000	unknown	REBASE:R1.Ecop11BORF10950P	100.000	unknown
GTCGAC	EsCo.1122.00430.0001	unknown	2116	2118	EsCo.1122.00430.0001i_02116	EsCo.1122.00430.0001i_02118	REBASE:M.Ecop11BORF10950P	100.000	unknown	REBASE:R2.Ecop11BORF10950P	100.000	unknown
GGTCTC	EsCo.1122.00430.0001	unknown	4201	4199	EsCo.1122.00430.0001i_04201	EsCo.1122.00430.0001i_04199	REBASE:M1.Eco31I	99.815	unknown	REBASE:Eco31I	100.000	unknown
GGTCTC	EsCo.1122.00430.0001	unknown	4200	4199	EsCo.1122.00430.0001i_04200	EsCo.1122.00430.0001i_04199	REBASE:M2.Eco31I	100.000	unknown	REBASE:Eco31I	100.000	unknown
RCCGGY	EsCo.1122.00431.0001	unknown	4288	4289	EsCo.1122.00431.0001i_04288	EsCo.1122.00431.0001i_04289	REBASE:M.Eco9281III	100.000	unknown	REBASE:Eco5392ORF19915P	100.000	unknown
CTGCAG	EsCo.1122.00432.0001	unknown	1181	1180	EsCo.1122.00432.0001i_01181	EsCo.1122.00432.0001i_01180	REBASE:M.EcoGIII	100.000	unknown	REBASE:Sso1099IP	100.000	unknown
CTGCAG	EsCo.1122.00432.0001	unknown	2937	2938	EsCo.1122.00432.0001i_02937	EsCo.1122.00432.0001i_02938	REBASE:M.Eco3121ORFEP	100.000	unknown	REBASE:Sso1099IP	100.000	unknown
GGTCTC	EsCo.1122.00434.0001	unknown	1588	1590	EsCo.1122.00434.0001i_01588	EsCo.1122.00434.0001i_01590	REBASE:M1.Eco31I	99.815	unknown	REBASE:Eco31I	100.000	unknown
GGTCTC	EsCo.1122.00434.0001	unknown	1589	1590	EsCo.1122.00434.0001i_01589	EsCo.1122.00434.0001i_01590	REBASE:M2.Eco31I	100.000	unknown	REBASE:Eco31I	100.000	unknown
GCCGGC	EsCo.1122.00435.0001	unknown	2679	2680	EsCo.1122.00435.0001i_02679	EsCo.1122.00435.0001i_02680	REBASE:M.Eco9003II	100.000	unknown	REBASE:EcoZ1833ORF10980P	100.000	unknown
CTGCAG	EsCo.1122.00436.0001	unknown	1779	1780	EsCo.1122.00436.0001i_01779	EsCo.1122.00436.0001i_01780	REBASE:M.Eco2012I	100.000	unknown	REBASE:EcoPV0671ORF1581P	100.000	unknown
GCCGGC	EsCo.1122.00437.0001	unknown	2971	2970	EsCo.1122.00437.0001i_02971	EsCo.1122.00437.0001i_02970	REBASE:M.Eco9003II	100.000	unknown	REBASE:EcoZ1833ORF10980P	100.000	unknown
RCCGGY	EsCo.1122.00440.0001	unknown	3810	3811	EsCo.1122.00440.0001i_03810	EsCo.1122.00440.0001i_03811	REBASE:M.EcoVCSW7ORF19490P	100.000	unknown	REBASE:EcoVCSW7ORF19490P	100.000	unknown
RGGNCCY	EsCo.1122.00442.0001	unknown	4807	4808	EsCo.1122.00442.0001i_04807	EsCo.1122.00442.0001i_04808	REBASE:M.EcoO109I	100.000	unknown	REBASE:EcoO109I	100.000	unknown
RGGNCCY	EsCo.1122.00446.0001	unknown	577	576	EsCo.1122.00446.0001i_00577	EsCo.1122.00446.0001i_00576	REBASE:M.EcoO109I	100.000	unknown	REBASE:EcoO109I	100.000	unknown
GGTCTC	EsCo.1122.00453.0001	unknown	2478	2479	EsCo.1122.00453.0001i_02478	EsCo.1122.00453.0001i_02479	REBASE:M2.Eco31I	100.000	unknown	REBASE:Eco31I	100.000	unknown
GGTCTC	EsCo.1122.00453.0001	unknown	2477	2479	EsCo.1122.00453.0001i_02477	EsCo.1122.00453.0001i_02479	REBASE:M1.Eco31I	99.815	unknown	REBASE:Eco31I	100.000	unknown
RCCGGY	EsCo.1122.00456.0001	unknown	3982	3983	EsCo.1122.00456.0001i_03982	EsCo.1122.00456.0001i_03983	REBASE:M.Eco9281III	100.000	unknown	REBASE:Eco5392ORF19915P	100.000	unknown
GGTCTC	EsCo.1122.00456.0001	unknown	3931	3930	EsCo.1122.00456.0001i_03931	EsCo.1122.00456.0001i_03930	REBASE:M2.Eco31I	100.000	unknown	REBASE:Eco31I	100.000	unknown
GGTCTC	EsCo.1122.00456.0001	unknown	3932	3930	EsCo.1122.00456.0001i_03932	EsCo.1122.00456.0001i_03930	REBASE:M2.Eco9069I	100.000	unknown	REBASE:Eco31I	100.000	unknown
GCCGGC	EsCo.1122.00457.0001	unknown	247	248	EsCo.1122.00457.0001i_00247	EsCo.1122.00457.0001i_00248	REBASE:M.Eco9003II	100.000	unknown	REBASE:EcoZ1833ORF10980P	100.000	unknown
GGTNACC	EsCo.1122.00457.0001	unknown	1337	1338	EsCo.1122.00457.0001i_01337	EsCo.1122.00457.0001i_01338	REBASE:M.Eco9065II	100.000	unknown	REBASE:Eco3101ORFHP	99.666	unknown
CTGCAG	EsCo.1122.00458.0001	unknown	1502	1501	EsCo.1122.00458.0001i_01502	EsCo.1122.00458.0001i_01501	REBASE:M.EcoSH1III	100.000	unknown	REBASE:Sso1099IP	100.000	unknown
GTCGAC	EsCo.1122.00460.0001	unknown	4603	4602	EsCo.1122.00460.0001i_04603	EsCo.1122.00460.0001i_04602	REBASE:M.XarXcp1ORF20720P	66.379	unknown	REBASE:NspAD6ORF1105P	55.860	unknown
GAGCTC	EsCo.1122.00461.0001	unknown	2832	2833	EsCo.1122.00461.0001i_02832	EsCo.1122.00461.0001i_02833	REBASE:M.Kpn8895III	100.000	unknown	REBASE:Sen7349IP	100.000	unknown
RGGNCCY	EsCo.1122.00463.0001	unknown	5104	5103	EsCo.1122.00463.0001i_05104	EsCo.1122.00463.0001i_05103	REBASE:M.EcoO109I	100.000	unknown	REBASE:EcoO109I	100.000	unknown
CTGCAG	EsCo.1122.00466.0001	unknown	2817	2818	EsCo.1122.00466.0001i_02817	EsCo.1122.00466.0001i_02818	REBASE:M.Eco12581I	100.000	unknown	REBASE:Eco103ORF2855P(Eco103ORF2855BP)	100.000	unknown
GGTNACC	EsCo.1122.00466.0001	unknown	848	847	EsCo.1122.00466.0001i_00848	EsCo.1122.00466.0001i_00847	REBASE:M.Eco9065II	100.000	unknown	REBASE:Eco3101ORFHP	99.666	unknown
RGGNCCY	EsCo.1122.00467.0001	unknown	537	536	EsCo.1122.00467.0001i_00537	EsCo.1122.00467.0001i_00536	REBASE:M.EcoO109I	100.000	unknown	REBASE:EcoO109I	100.000	unknown
GTCGAC	EsCo.1122.00471.0001	unknown	2427	2429	EsCo.1122.00471.0001i_02427	EsCo.1122.00471.0001i_02429	REBASE:M.Sso53GORFDP	100.000	unknown	REBASE:R2.Eal10507ORF21875P	100.000	unknown
GTCGAC	EsCo.1122.00471.0001	unknown	2427	2428	EsCo.1122.00471.0001i_02427	EsCo.1122.00471.0001i_02428	REBASE:M.Sso53GORFDP	100.000	unknown	REBASE:Sso53GORFDP	100.000	unknown
GGTCTC	EsCo.1122.00477.0001	unknown	4194	4195	EsCo.1122.00477.0001i_04194	EsCo.1122.00477.0001i_04195	REBASE:M2.Eco31I	100.000	unknown	REBASE:Eco31I	100.000	unknown
GGTCTC	EsCo.1122.00477.0001	unknown	4193	4195	EsCo.1122.00477.0001i_04193	EsCo.1122.00477.0001i_04195	REBASE:M1.Eco31I	99.815	unknown	REBASE:Eco31I	100.000	unknown
RCCGGY	EsCo.1122.00477.0001	unknown	4142	4141	EsCo.1122.00477.0001i_04142	EsCo.1122.00477.0001i_04141	REBASE:M.Eco9281III	100.000	unknown	REBASE:Eco5392ORF19915P	100.000	unknown
CCWGG	EsCo.1122.00481.0001	unknown	1019	1020	EsCo.1122.00481.0001i_01019	EsCo.1122.00481.0001i_01020	REBASE:M.EcoS7438ORFHP	99.791	unknown	REBASE:EcoPa1sORF18470P	100.000	unknown
CCNGG	EsCo.1122.00482.0001	unknown	3588	3587	EsCo.1122.00482.0001i_03588	EsCo.1122.00482.0001i_03587	REBASE:M.EclBTORFBP	97.406	unknown	REBASE:AbaM1753ORFEP	53.846	unknown
GGTCTC	EsCo.1122.00493.0001	unknown	3812	3811	EsCo.1122.00493.0001i_03812	EsCo.1122.00493.0001i_03811	REBASE:M2.Eco31I	100.000	unknown	REBASE:Eco31I	100.000	unknown
GGTCTC	EsCo.1122.00493.0001	unknown	3813	3811	EsCo.1122.00493.0001i_03813	EsCo.1122.00493.0001i_03811	REBASE:M1.Eco31I	99.815	unknown	REBASE:Eco31I	100.000	unknown
RCCGGY	EsCo.1122.00493.0001	unknown	3863	3864	EsCo.1122.00493.0001i_03863	EsCo.1122.00493.0001i_03864	REBASE:M.Eco9281III	100.000	unknown	REBASE:Eco5392ORF19915P	100.000	unknown
CTGCAG	EsCo.1122.00495.0001	unknown	2295	2296	EsCo.1122.00495.0001i_02295	EsCo.1122.00495.0001i_02296	REBASE:M.EcoGIII	100.000	unknown	REBASE:Sso1099IP	100.000	unknown
CTGCAG	EsCo.1122.00496.0001	unknown	1507	1506	EsCo.1122.00496.0001i_01507	EsCo.1122.00496.0001i_01506	REBASE:M.EcoGIII	100.000	unknown	REBASE:Sso1099IP	100.000	unknown
CTGCAG	EsCo.1122.00500.0001	unknown	1466	1465	EsCo.1122.00500.0001i_01466	EsCo.1122.00500.0001i_01465	REBASE:M.EcoGIII	100.000	unknown	REBASE:Sso1099IP	100.000	unknown
GCCGGC	EsCo.1122.00501.0001	unknown	1634	1633	EsCo.1122.00501.0001i_01634	EsCo.1122.00501.0001i_01633	REBASE:M.Eco22207ORF28545P	100.000	unknown	REBASE:Eco9234ORF22550P	100.000	unknown
RGGNCCY	EsCo.1122.00502.0001	unknown	5355	5354	EsCo.1122.00502.0001i_05355	EsCo.1122.00502.0001i_05354	REBASE:M.EcoO109I	100.000	unknown	REBASE:EcoO109I	100.000	unknown
CCWGG	EsCo.1122.00506.0001	unknown	1214	1215	EsCo.1122.00506.0001i_01214	EsCo.1122.00506.0001i_01215	REBASE:M.EcoS7438ORFHP	99.791	unknown	REBASE:SflSTLE1ORF5615P	99.752	unknown
RCCGGY	EsCo.1122.00511.0001	unknown	1364	1365	EsCo.1122.00511.0001i_01364	EsCo.1122.00511.0001i_01365	REBASE:M.Eco9281III	100.000	unknown	REBASE:Eco5392ORF19915P	100.000	unknown
RGGNCCY	EsCo.1122.00512.0001	unknown	5488	5487	EsCo.1122.00512.0001i_05488	EsCo.1122.00512.0001i_05487	REBASE:M.EcoO109I	100.000	unknown	REBASE:EcoO109I	100.000	unknown
CCWGG	EsCo.1122.00517.0001	unknown	952	953	EsCo.1122.00517.0001i_00952	EsCo.1122.00517.0001i_00953	REBASE:M.EcoS7438ORFHP	99.791	unknown	REBASE:SflSTLE1ORF5615P	99.752	unknown
GGTNACC	EsCo.1122.00525.0001	unknown	609	608	EsCo.1122.00525.0001i_00609	EsCo.1122.00525.0001i_00608	REBASE:M.Eco9065II	100.000	unknown	REBASE:Eco3101ORFHP	99.666	unknown
RCCGGY	EsCo.1122.00530.0001	unknown	3741	3742	EsCo.1122.00530.0001i_03741	EsCo.1122.00530.0001i_03742	REBASE:M.EcoVCSW7ORF19490P	100.000	unknown	REBASE:EcoVCSW7ORF19490P	100.000	unknown
CCWGG	EsCo.1122.00532.0001	unknown	1267	1268	EsCo.1122.00532.0001i_01267	EsCo.1122.00532.0001i_01268	REBASE:M.EcoS7438ORFHP	99.791	unknown	REBASE:EcoPa1sORF18470P	100.000	unknown
RGGNCCY	EsCo.1122.00533.0001	unknown	4823	4824	EsCo.1122.00533.0001i_04823	EsCo.1122.00533.0001i_04824	REBASE:M.EcoO109I	100.000	unknown	REBASE:EcoO109I	100.000	unknown
RGGNCCY	EsCo.1122.00536.0001	unknown	4882	4883	EsCo.1122.00536.0001i_04882	EsCo.1122.00536.0001i_04883	REBASE:M.EcoO109I	100.000	unknown	REBASE:EcoO109I	100.000	unknown
GTCGAC	EsCo.1122.00540.0001	unknown	2087	2089	EsCo.1122.00540.0001i_02087	EsCo.1122.00540.0001i_02089	REBASE:M.Ecop11BORF10950P	100.000	unknown	REBASE:R2.Ecop11BORF10950P	100.000	unknown
GTCGAC	EsCo.1122.00540.0001	unknown	2087	2088	EsCo.1122.00540.0001i_02087	EsCo.1122.00540.0001i_02088	REBASE:M.Ecop11BORF10950P	100.000	unknown	REBASE:R1.Ecop11BORF10950P	100.000	unknown
GGTCTC	EsCo.1122.00540.0001	unknown	4228	4226	EsCo.1122.00540.0001i_04228	EsCo.1122.00540.0001i_04226	REBASE:M1.Eco31I	99.815	unknown	REBASE:Eco31I	100.000	unknown
GGTCTC	EsCo.1122.00540.0001	unknown	4227	4226	EsCo.1122.00540.0001i_04227	EsCo.1122.00540.0001i_04226	REBASE:M2.Eco31I	100.000	unknown	REBASE:Eco31I	100.000	unknown
RCCGGY	EsCo.1122.00541.0001	unknown	3455	3451	EsCo.1122.00541.0001i_03455	EsCo.1122.00541.0001i_03451	REBASE:M.Cko164ORF16660P	97.361	unknown	REBASE:Sen02017ORF19975P	52.201	unknown
RCCGGY	EsCo.1122.00541.0001	unknown	3455	3454	EsCo.1122.00541.0001i_03455	EsCo.1122.00541.0001i_03454	REBASE:M.Cko164ORF16660P	97.361	unknown	REBASE:Cko164ORF16660P	94.828	unknown
GGTCTC	EsCo.1122.00543.0001	unknown	4654	4656	EsCo.1122.00543.0001i_04654	EsCo.1122.00543.0001i_04656	REBASE:M1.Eco31I	99.815	unknown	REBASE:Eco31I	100.000	unknown
GGTCTC	EsCo.1122.00543.0001	unknown	4655	4656	EsCo.1122.00543.0001i_04655	EsCo.1122.00543.0001i_04656	REBASE:M2.Eco31I	100.000	unknown	REBASE:Eco31I	100.000	unknown
CCWGG	EsCo.1122.00544.0001	unknown	2422	2423	EsCo.1122.00544.0001i_02422	EsCo.1122.00544.0001i_02423	REBASE:M.EcoS7438ORFHP	99.791	unknown	REBASE:SflSTLE1ORF5615P	99.752	unknown
CTGCAG	EsCo.1122.00547.0001	unknown	576	577	EsCo.1122.00547.0001i_00576	EsCo.1122.00547.0001i_00577	REBASE:M.Eco2012I	100.000	unknown	REBASE:EcoPV0671ORF1581P	100.000	unknown
RCCGGY	EsCo.1122.00553.0001	unknown	4547	4548	EsCo.1122.00553.0001i_04547	EsCo.1122.00553.0001i_04548	REBASE:M.Eco9281III	100.000	unknown	REBASE:Eco5392ORF19915P	100.000	unknown
GGTCTC	EsCo.1122.00553.0001	unknown	4495	4494	EsCo.1122.00553.0001i_04495	EsCo.1122.00553.0001i_04494	REBASE:M2.Eco31I	100.000	unknown	REBASE:Eco745ORF23965P	100.000	unknown
GGTCTC	EsCo.1122.00553.0001	unknown	4496	4494	EsCo.1122.00553.0001i_04496	EsCo.1122.00553.0001i_04494	REBASE:M1.Eco31I	99.815	unknown	REBASE:Eco745ORF23965P	100.000	unknown
GCCGGC	EsCo.1122.00560.0001	unknown	3524	3525	EsCo.1122.00560.0001i_03524	EsCo.1122.00560.0001i_03525	REBASE:M.Eco9003II	100.000	unknown	REBASE:EcoZ1833ORF10980P	100.000	unknown
CTGCAG	EsCo.1122.00561.0001	unknown	1247	1246	EsCo.1122.00561.0001i_01247	EsCo.1122.00561.0001i_01246	REBASE:M.EcoGIII	100.000	unknown	REBASE:Sso1099IP	100.000	unknown
RCCGGY	EsCo.1122.00566.0001	unknown	1407	1406	EsCo.1122.00566.0001i_01407	EsCo.1122.00566.0001i_01406	REBASE:M.Eco9281III	100.000	unknown	REBASE:Eco5392ORF19915P	100.000	unknown
CCWGG	EsCo.1122.00571.0002	unknown	4691	4692	EsCo.1122.00571.0002i_04691	EsCo.1122.00571.0002i_04692	REBASE:M.Cko25I	100.000	unknown	REBASE:Sma95ORF16810P	100.000	unknown
GGTNACC	EsCo.1122.00573.0001	unknown	2239	2238	EsCo.1122.00573.0001i_02239	EsCo.1122.00573.0001i_02238	REBASE:M1.Eco3925I	100.000	unknown	REBASE:Eco3277ORFGP	99.667	unknown
RGGNCCY	EsCo.1122.00577.0001	unknown	538	537	EsCo.1122.00577.0001i_00538	EsCo.1122.00577.0001i_00537	REBASE:M.EcoO109I	100.000	unknown	REBASE:EcoO109I	100.000	unknown
CCWGG	EsCo.1122.00578.0002	unknown	4431	4430	EsCo.1122.00578.0002i_04431	EsCo.1122.00578.0002i_04430	REBASE:M.Kqu645ORF52040P	100.000	unknown	REBASE:KvaKGB1ORF27305P	100.000	unknown
RCCGGY	EsCo.1122.00581.0001	unknown	609	608	EsCo.1122.00581.0001i_00609	EsCo.1122.00581.0001i_00608	REBASE:M.Eco9281III	100.000	unknown	REBASE:Eco5392ORF19915P	100.000	unknown
RCCGGY	EsCo.1122.00582.0001	unknown	4200	4201	EsCo.1122.00582.0001i_04200	EsCo.1122.00582.0001i_04201	REBASE:M.Eco9281III	100.000	unknown	REBASE:Eco5392ORF19915P	100.000	unknown
CTGCAG	EsCo.1122.00590.0001	unknown	2481	2482	EsCo.1122.00590.0001i_02481	EsCo.1122.00590.0001i_02482	REBASE:M.EcoSH1III	100.000	unknown	REBASE:Sso1099IP	100.000	unknown
GCCGGC	EsCo.1122.00590.0001	unknown	5025	5026	EsCo.1122.00590.0001i_05025	EsCo.1122.00590.0001i_05026	REBASE:M.Eco22207ORF28545P	100.000	unknown	REBASE:Eco9234ORF22550P	100.000	unknown
RGGNCCY	EsCo.1122.00592.0001	unknown	5360	5359	EsCo.1122.00592.0001i_05360	EsCo.1122.00592.0001i_05359	REBASE:M.EcoO109I	100.000	unknown	REBASE:EcoO109I	100.000	unknown
RCCGGY	EsCo.1122.00595.0001	unknown	4260	4261	EsCo.1122.00595.0001i_04260	EsCo.1122.00595.0001i_04261	REBASE:M.Eco9281III	100.000	unknown	REBASE:Eco5392ORF19915P	100.000	unknown
CTGCAG	EsCo.1122.00596.0001	unknown	784	783	EsCo.1122.00596.0001i_00784	EsCo.1122.00596.0001i_00783	REBASE:M.EcoGIII	100.000	unknown	REBASE:Sso1099IP	100.000	unknown
GAATTC	EsCo.1122.00596.0001	unknown	4483	4482	EsCo.1122.00596.0001i_04483	EsCo.1122.00596.0001i_04482	REBASE:M.SenH18ORF28321P	97.917	unknown	REBASE:EcoM1886ORF9020P	96.410	unknown
GGTCTC	EsCo.1122.00597.0001	unknown	4143	4141	EsCo.1122.00597.0001i_04143	EsCo.1122.00597.0001i_04141	REBASE:M1.Eco31I	99.815	unknown	REBASE:Eco31I	100.000	unknown
GGTCTC	EsCo.1122.00597.0001	unknown	4142	4141	EsCo.1122.00597.0001i_04142	EsCo.1122.00597.0001i_04141	REBASE:M2.Eco31I	100.000	unknown	REBASE:Eco31I	100.000	unknown
GGTCTC	EsCo.1122.00598.0001	unknown	4482	4480	EsCo.1122.00598.0001i_04482	EsCo.1122.00598.0001i_04480	REBASE:M1.Eco31I	99.815	unknown	REBASE:Eco31I	100.000	unknown
GGTCTC	EsCo.1122.00598.0001	unknown	4481	4480	EsCo.1122.00598.0001i_04481	EsCo.1122.00598.0001i_04480	REBASE:M2.Eco31I	100.000	unknown	REBASE:Eco31I	100.000	unknown
RCCGGY	EsCo.1122.00599.0001	unknown	4585	4584	EsCo.1122.00599.0001i_04585	EsCo.1122.00599.0001i_04584	REBASE:M.Eco9281III	100.000	unknown	REBASE:Eco5392ORF19915P	100.000	unknown
GGTCTC	EsCo.1122.00599.0001	unknown	4637	4638	EsCo.1122.00599.0001i_04637	EsCo.1122.00599.0001i_04638	REBASE:M2.Eco31I	100.000	unknown	REBASE:Eco31I	100.000	unknown
GGTCTC	EsCo.1122.00599.0001	unknown	4636	4638	EsCo.1122.00599.0001i_04636	EsCo.1122.00599.0001i_04638	REBASE:M1.Eco31I	99.815	unknown	REBASE:Eco31I	100.000	unknown
CTGCAG	EsCo.1122.00603.0001	unknown	5578	5577	EsCo.1122.00603.0001i_05578	EsCo.1122.00603.0001i_05577	REBASE:M.EcoGIII	100.000	unknown	REBASE:Sso1099IP	100.000	unknown
GGTCTC	EsCo.1122.00605.0001	unknown	4754	4755	EsCo.1122.00605.0001i_04754	EsCo.1122.00605.0001i_04755	REBASE:M2.Eco31I	100.000	unknown	REBASE:Eco31I	100.000	unknown
GGTCTC	EsCo.1122.00605.0001	unknown	4753	4755	EsCo.1122.00605.0001i_04753	EsCo.1122.00605.0001i_04755	REBASE:M1.Eco31I	99.815	unknown	REBASE:Eco31I	100.000	unknown
GCCGGC	EsCo.1122.00608.0001	unknown	2912	2913	EsCo.1122.00608.0001i_02912	EsCo.1122.00608.0001i_02913	REBASE:M.Eco22207ORF28545P	100.000	unknown	REBASE:Eco9234ORF22550P	100.000	unknown
GGTCTC	EsCo.1122.00609.0001	unknown	3973	3971	EsCo.1122.00609.0001i_03973	EsCo.1122.00609.0001i_03971	REBASE:M1.Eco31I	99.815	unknown	REBASE:Eco31I	100.000	unknown
GGTCTC	EsCo.1122.00609.0001	unknown	3972	3971	EsCo.1122.00609.0001i_03972	EsCo.1122.00609.0001i_03971	REBASE:M2.Eco31I	100.000	unknown	REBASE:Eco31I	100.000	unknown
CTGCAG	EsCo.1122.00614.0001	unknown	4832	4831	EsCo.1122.00614.0001i_04832	EsCo.1122.00614.0001i_04831	REBASE:M.EcoGIII	100.000	unknown	REBASE:Sso1099IP	100.000	unknown
RGGNCCY	EsCo.1122.00634.0001	unknown	542	541	EsCo.1122.00634.0001i_00542	EsCo.1122.00634.0001i_00541	REBASE:M.EcoO109I	100.000	unknown	REBASE:EcoO109I	100.000	unknown
CCWGG	EsCo.1122.00637.0001	unknown	3564	3565	EsCo.1122.00637.0001i_03564	EsCo.1122.00637.0001i_03565	REBASE:M.Ecoi362ORF3506P	100.000	unknown	REBASE:EcoS1C3ORF279P	100.000	unknown
GCCGGC	EsCo.1122.00639.0001	unknown	959	958	EsCo.1122.00639.0001i_00959	EsCo.1122.00639.0001i_00958	REBASE:M.Eco22207ORF28545P	100.000	unknown	REBASE:Eco9234ORF22550P	100.000	unknown
CTGCAG	EsCo.1122.00640.0001	unknown	4062	4061	EsCo.1122.00640.0001i_04062	EsCo.1122.00640.0001i_04061	REBASE:M.Eco2012I	100.000	unknown	REBASE:EcoPV0671ORF1581P	100.000	unknown
RCCGGY	EsCo.1122.00652.0001	unknown	4379	4380	EsCo.1122.00652.0001i_04379	EsCo.1122.00652.0001i_04380	REBASE:M.Eco9281III	100.000	unknown	REBASE:Eco5392ORF19915P	100.000	unknown
GGTCTC	EsCo.1122.00653.0001	unknown	3873	3871	EsCo.1122.00653.0001i_03873	EsCo.1122.00653.0001i_03871	REBASE:M1.Eco31I	99.815	unknown	REBASE:EcoNC19ORF20015P	100.000	unknown
GGTCTC	EsCo.1122.00653.0001	unknown	3872	3871	EsCo.1122.00653.0001i_03872	EsCo.1122.00653.0001i_03871	REBASE:M2.Eco31I	100.000	unknown	REBASE:EcoNC19ORF20015P	100.000	unknown
RGGNCCY	EsCo.1122.00655.0001	unknown	537	536	EsCo.1122.00655.0001i_00537	EsCo.1122.00655.0001i_00536	REBASE:M.EcoO109I	100.000	unknown	REBASE:EcoO109I	100.000	unknown
GRGCYC	EsCo.1122.00661.0001	unknown	1963	1964	EsCo.1122.00661.0001i_01963	EsCo.1122.00661.0001i_01964	REBASE:M.EcoM9245ORF155P	99.713	unknown	REBASE:EcoT38I	100.000	unknown
GGTCTC	EsCo.1122.00663.0001	unknown	3922	3921	EsCo.1122.00663.0001i_03922	EsCo.1122.00663.0001i_03921	REBASE:M2.Eco31I	100.000	unknown	REBASE:Eco31I	100.000	unknown
GGTCTC	EsCo.1122.00663.0001	unknown	3923	3921	EsCo.1122.00663.0001i_03923	EsCo.1122.00663.0001i_03921	REBASE:M1.Eco31I	99.815	unknown	REBASE:Eco31I	100.000	unknown
RCCGGY	EsCo.1122.00663.0001	unknown	3974	3975	EsCo.1122.00663.0001i_03974	EsCo.1122.00663.0001i_03975	REBASE:M.Eco9281III	100.000	unknown	REBASE:Eco5392ORF19915P	100.000	unknown
RGGNCCY	EsCo.1122.00664.0001	unknown	4572	4573	EsCo.1122.00664.0001i_04572	EsCo.1122.00664.0001i_04573	REBASE:M.EcoO109I	100.000	unknown	REBASE:EcoO109I	100.000	unknown
RCCGGY	EsCo.1122.00665.0001	unknown	4108	4109	EsCo.1122.00665.0001i_04108	EsCo.1122.00665.0001i_04109	REBASE:M.Eco9281III	100.000	unknown	REBASE:Eco5392ORF19915P	100.000	unknown
GGTCTC	EsCo.1122.00665.0001	unknown	4058	4056	EsCo.1122.00665.0001i_04058	EsCo.1122.00665.0001i_04056	REBASE:M1.Eco31I	99.815	unknown	REBASE:Eco31I	100.000	unknown
GGTCTC	EsCo.1122.00665.0001	unknown	4057	4056	EsCo.1122.00665.0001i_04057	EsCo.1122.00665.0001i_04056	REBASE:M2.Eco31I	100.000	unknown	REBASE:Eco31I	100.000	unknown
CTGCAG	EsCo.1122.00667.0001	unknown	2852	2853	EsCo.1122.00667.0001i_02852	EsCo.1122.00667.0001i_02853	REBASE:M.Eco95NR1I	100.000	unknown	REBASE:Sso1099IP	100.000	unknown
GCCGGC	EsCo.1122.00667.0001	unknown	309	308	EsCo.1122.00667.0001i_00309	EsCo.1122.00667.0001i_00308	REBASE:M.Eco22207ORF28545P	100.000	unknown	REBASE:Eco9234ORF22550P	100.000	unknown
CTGCAG	EsCo.1122.00670.0001	unknown	4448	4449	EsCo.1122.00670.0001i_04448	EsCo.1122.00670.0001i_04449	REBASE:M.Eco95NR1I	100.000	unknown	REBASE:Sso1099IP	100.000	unknown
RGGNCCY	EsCo.1122.00674.0001	unknown	4894	4895	EsCo.1122.00674.0001i_04894	EsCo.1122.00674.0001i_04895	REBASE:M.EcoO109I	100.000	unknown	REBASE:EcoO109I	100.000	unknown
TGGCCA	EsCo.1122.00678.0001	unknown	3	2	EsCo.1122.00678.0001i_00003	EsCo.1122.00678.0001i_00002	REBASE:M.EcoMSI001I	100.000	unknown	REBASE:Eco380102ORF20P	100.000	unknown
CCWGG	EsCo.1122.00679.0003	unknown	4667	4668	EsCo.1122.00679.0003i_04667	EsCo.1122.00679.0003i_04668	REBASE:M.Kpn3SPORF70P	99.791	unknown	REBASE:YpsR2ORFAP	100.000	unknown
RGGNCCY	EsCo.1122.00682.0001	unknown	4695	4696	EsCo.1122.00682.0001i_04695	EsCo.1122.00682.0001i_04696	REBASE:M.EcoO109I	100.000	unknown	REBASE:EcoO109I	100.000	unknown
CTGCAG	EsCo.1122.00689.0001	unknown	1499	1498	EsCo.1122.00689.0001i_01499	EsCo.1122.00689.0001i_01498	REBASE:M.EcoGIII	100.000	unknown	REBASE:Sso1099IP	100.000	unknown
RCCGGY	EsCo.1122.00691.0001	unknown	476	477	EsCo.1122.00691.0001i_00476	EsCo.1122.00691.0001i_00477	REBASE:M.SenUA38ORF610P	100.000	unknown	REBASE:Ebu45301ORF3160P	99.656	unknown
RGGNCCY	EsCo.1122.00695.0001	unknown	4747	4748	EsCo.1122.00695.0001i_04747	EsCo.1122.00695.0001i_04748	REBASE:M.EcoO109I	100.000	unknown	REBASE:EcoO109I	100.000	unknown
CCWGG	EsCo.1122.00696.0001	unknown	2072	2075	EsCo.1122.00696.0001i_02072	EsCo.1122.00696.0001i_02075	REBASE:M.Efe4045ORF21215P	99.790	unknown	REBASE:EcoET9511ORF16985P	98.901	unknown
GCCGGC	EsCo.1122.00707.0001	unknown	311	312	EsCo.1122.00707.0001i_00311	EsCo.1122.00707.0001i_00312	REBASE:M.Eco22207ORF28545P	100.000	unknown	REBASE:Eco9234ORF22550P	100.000	unknown
RGGNCCY	EsCo.1122.00708.0001	unknown	5356	5355	EsCo.1122.00708.0001i_05356	EsCo.1122.00708.0001i_05355	REBASE:M.EcoO109I	100.000	unknown	REBASE:EcoO109I	100.000	unknown
GGTNACC	EsCo.1122.00711.0001	unknown	3299	3300	EsCo.1122.00711.0001i_03299	EsCo.1122.00711.0001i_03300	REBASE:M.Eco9065II	100.000	unknown	REBASE:Eco3101ORFHP	99.666	unknown
RCCGGY	EsCo.1122.00714.0001	unknown	3263	3262	EsCo.1122.00714.0001i_03263	EsCo.1122.00714.0001i_03262	REBASE:M.Eco9281III	100.000	unknown	REBASE:Eco5392ORF19915P	100.000	unknown
GGTCTC	EsCo.1122.00714.0001	unknown	3312	3314	EsCo.1122.00714.0001i_03312	EsCo.1122.00714.0001i_03314	REBASE:M1.Eco31I	99.815	unknown	REBASE:Eco31I	100.000	unknown
GGTCTC	EsCo.1122.00714.0001	unknown	3313	3314	EsCo.1122.00714.0001i_03313	EsCo.1122.00714.0001i_03314	REBASE:M2.Eco31I	100.000	unknown	REBASE:Eco31I	100.000	unknown
CTGCAG	EsCo.1122.00716.0001	unknown	3346	3347	EsCo.1122.00716.0001i_03346	EsCo.1122.00716.0001i_03347	REBASE:M.EcoGIII	100.000	unknown	REBASE:Sso1099IP	100.000	unknown
GGTCTC	EsCo.1122.00718.0001	unknown	3894	3893	EsCo.1122.00718.0001i_03894	EsCo.1122.00718.0001i_03893	REBASE:M2.Eco31I	100.000	unknown	REBASE:Eco31I	100.000	unknown
GGTCTC	EsCo.1122.00718.0001	unknown	3895	3893	EsCo.1122.00718.0001i_03895	EsCo.1122.00718.0001i_03893	REBASE:M1.Eco31I	99.815	unknown	REBASE:Eco31I	100.000	unknown
RCCGGY	EsCo.1122.00718.0001	unknown	3946	3947	EsCo.1122.00718.0001i_03946	EsCo.1122.00718.0001i_03947	REBASE:M.Eco9281III	100.000	unknown	REBASE:Eco5392ORF19915P	100.000	unknown
GTCGAC	EsCo.1122.00720.0001	unknown	2846	2847	EsCo.1122.00720.0001i_02846	EsCo.1122.00720.0001i_02847	REBASE:M.Sso53GORFDP	100.000	unknown	REBASE:Sso53GORFDP	100.000	unknown
GTCGAC	EsCo.1122.00720.0001	unknown	2846	2848	EsCo.1122.00720.0001i_02846	EsCo.1122.00720.0001i_02848	REBASE:M.Sso53GORFDP	100.000	unknown	REBASE:R2.Eal10507ORF21875P	100.000	unknown
CCWGG	EsCo.1122.00725.0001	unknown	1216	1217	EsCo.1122.00725.0001i_01216	EsCo.1122.00725.0001i_01217	REBASE:M.EcoS7438ORFHP	99.791	unknown	REBASE:SflSTLE1ORF5615P	99.752	unknown
GTCGAC	EsCo.1122.00725.0001	unknown	2173	2174	EsCo.1122.00725.0001i_02173	EsCo.1122.00725.0001i_02174	REBASE:M.Ecop11BORF10950P	100.000	unknown	REBASE:R1.Ecop11BORF10950P	100.000	unknown
GTCGAC	EsCo.1122.00725.0001	unknown	2173	2175	EsCo.1122.00725.0001i_02173	EsCo.1122.00725.0001i_02175	REBASE:M.Ecop11BORF10950P	100.000	unknown	REBASE:R2.Ecop11BORF10950P	100.000	unknown
GGTCTC	EsCo.1122.00725.0001	unknown	4263	4262	EsCo.1122.00725.0001i_04263	EsCo.1122.00725.0001i_04262	REBASE:M2.Eco31I	100.000	unknown	REBASE:Eco31I	100.000	unknown
GGTCTC	EsCo.1122.00725.0001	unknown	4264	4262	EsCo.1122.00725.0001i_04264	EsCo.1122.00725.0001i_04262	REBASE:M1.Eco31I	99.815	unknown	REBASE:Eco31I	100.000	unknown
CTGCAG	EsCo.1122.00729.0001	unknown	2056	2055	EsCo.1122.00729.0001i_02056	EsCo.1122.00729.0001i_02055	REBASE:M.Eco2012I	100.000	unknown	REBASE:EcoPV0671ORF1581P	100.000	unknown
CCWGG	EsCo.1122.00730.0002	unknown	4354	4355	EsCo.1122.00730.0002i_04354	EsCo.1122.00730.0002i_04355	REBASE:M.Pmi1I	100.000	unknown	REBASE:YpsR1ORFAP	99.752	unknown
GCCGGC	EsCo.1122.00731.0001	unknown	892	893	EsCo.1122.00731.0001i_00892	EsCo.1122.00731.0001i_00893	REBASE:M.Eco22207ORF28545P	100.000	unknown	REBASE:Eco9234ORF22550P	100.000	unknown
GGTNACC	EsCo.1122.00731.0001	unknown	1438	1437	EsCo.1122.00731.0001i_01438	EsCo.1122.00731.0001i_01437	REBASE:M.Eco9065II	100.000	unknown	REBASE:Eco3101ORFHP	99.666	unknown
RGGNCCY	EsCo.1122.00732.0001	unknown	4766	4767	EsCo.1122.00732.0001i_04766	EsCo.1122.00732.0001i_04767	REBASE:M.EcoO109I	100.000	unknown	REBASE:EcoO109I	100.000	unknown
CCWGG	EsCo.1122.00736.0002	unknown	4308	4307	EsCo.1122.00736.0002i_04308	EsCo.1122.00736.0002i_04307	REBASE:M.Sen74905ORFFP	99.791	unknown	REBASE:Ssp3CORF24390P	100.000	unknown
GGTCTC	EsCo.1122.00739.0001	unknown	4157	4155	EsCo.1122.00739.0001i_04157	EsCo.1122.00739.0001i_04155	REBASE:M1.Eco31I	99.815	unknown	REBASE:Eco31I	100.000	unknown
GGTCTC	EsCo.1122.00739.0001	unknown	4156	4155	EsCo.1122.00739.0001i_04156	EsCo.1122.00739.0001i_04155	REBASE:M2.Eco31I	100.000	unknown	REBASE:Eco31I	100.000	unknown
GTCGAC	EsCo.1122.00740.0001	unknown	4093	4091	EsCo.1122.00740.0001i_04093	EsCo.1122.00740.0001i_04091	REBASE:M.EcoST131ORF16015P	100.000	unknown	REBASE:R1.Eco655RtORF19385P	99.741	unknown
GTCGAC	EsCo.1122.00740.0001	unknown	4093	4092	EsCo.1122.00740.0001i_04093	EsCo.1122.00740.0001i_04092	REBASE:M.EcoST131ORF16015P	100.000	unknown	REBASE:EcoSHP24ORF23700P	100.000	unknown
GGTCTC	EsCo.1122.00741.0001	unknown	3959	3958	EsCo.1122.00741.0001i_03959	EsCo.1122.00741.0001i_03958	REBASE:M2.Eco31I	100.000	unknown	REBASE:Eco31I	100.000	unknown
GGTCTC	EsCo.1122.00741.0001	unknown	3960	3958	EsCo.1122.00741.0001i_03960	EsCo.1122.00741.0001i_03958	REBASE:M1.Eco31I	99.815	unknown	REBASE:Eco31I	100.000	unknown
CTGCAG	EsCo.1122.00744.0001	unknown	1692	1691	EsCo.1122.00744.0001i_01692	EsCo.1122.00744.0001i_01691	REBASE:M.EcoSH1III	100.000	unknown	REBASE:Sso1099IP	100.000	unknown
CTGCAG	EsCo.1122.00745.0001	unknown	1504	1503	EsCo.1122.00745.0001i_01504	EsCo.1122.00745.0001i_01503	REBASE:M.EcoGIII	100.000	unknown	REBASE:Sso1099IP	100.000	unknown
GCCGGC	EsCo.1122.00748.0001	unknown	2680	2681	EsCo.1122.00748.0001i_02680	EsCo.1122.00748.0001i_02681	REBASE:M.Eco9003II	100.000	unknown	REBASE:EcoZ1833ORF10980P	100.000	unknown
GCCGGC	EsCo.1122.00749.0001	unknown	319	320	EsCo.1122.00749.0001i_00319	EsCo.1122.00749.0001i_00320	REBASE:M.Eco22207ORF28545P	100.000	unknown	REBASE:Eco9234ORF22550P	100.000	unknown
CTGCAG	EsCo.1122.00753.0001	unknown	629	628	EsCo.1122.00753.0001i_00629	EsCo.1122.00753.0001i_00628	REBASE:M.EcoGIII	100.000	unknown	REBASE:Sso1099IP	100.000	unknown
CTGCAG	EsCo.1122.00755.0001	unknown	1436	1437	EsCo.1122.00755.0001i_01436	EsCo.1122.00755.0001i_01437	REBASE:M.EcoGIII	100.000	unknown	REBASE:Sso1099IP	100.000	unknown
RCCGGY	EsCo.1122.00756.0001	unknown	3442	3441	EsCo.1122.00756.0001i_03442	EsCo.1122.00756.0001i_03441	REBASE:M.Eco9281III	100.000	unknown	REBASE:Eco5392ORF19915P	100.000	unknown
GGTCTC	EsCo.1122.00756.0001	unknown	3494	3495	EsCo.1122.00756.0001i_03494	EsCo.1122.00756.0001i_03495	REBASE:M2.Eco31I	100.000	unknown	REBASE:Eco31I	100.000	unknown
GGTCTC	EsCo.1122.00756.0001	unknown	3493	3495	EsCo.1122.00756.0001i_03493	EsCo.1122.00756.0001i_03495	REBASE:M1.Eco31I	99.815	unknown	REBASE:Eco31I	100.000	unknown
CTGCAG	EsCo.1122.00757.0001	unknown	2990	2991	EsCo.1122.00757.0001i_02990	EsCo.1122.00757.0001i_02991	REBASE:M.Eco12581I	100.000	unknown	REBASE:Eco973250ORFCP	100.000	unknown
CCWGG	EsCo.1122.00761.0003	unknown	4723	4722	EsCo.1122.00761.0003i_04723	EsCo.1122.00761.0003i_04722	REBASE:M.Sen74905ORFFP	99.791	unknown	REBASE:Ssp3CORF24390P	100.000	unknown
GCCGGC	EsCo.1122.00762.0001	unknown	308	309	EsCo.1122.00762.0001i_00308	EsCo.1122.00762.0001i_00309	REBASE:M.Eco22207ORF28545P	100.000	unknown	REBASE:Eco9234ORF22550P	100.000	unknown
TGGCCA	EsCo.1122.00763.0001	unknown	2602	2601	EsCo.1122.00763.0001i_02602	EsCo.1122.00763.0001i_02601	REBASE:M.EcoJA03PII	100.000	unknown	REBASE:Ecoppa10ORF13455P	100.000	unknown
CCWGG	EsCo.1122.00763.0001	unknown	2036	2037	EsCo.1122.00763.0001i_02036	EsCo.1122.00763.0001i_02037	REBASE:M.EcoS7438ORFHP	99.791	unknown	REBASE:SflSTLE1ORF5615P	99.752	unknown
CCWGG	EsCo.1122.00765.0001	unknown	4406	4407	EsCo.1122.00765.0001i_04406	EsCo.1122.00765.0001i_04407	REBASE:M.Eco4315ORF17100P	100.000	unknown	REBASE:EcoPa1sORF18470P	100.000	unknown
CTGCAG	EsCo.1122.00766.0001	unknown	1804	1803	EsCo.1122.00766.0001i_01804	EsCo.1122.00766.0001i_01803	REBASE:M.Eco12581I	100.000	unknown	REBASE:Eco973250ORFCP	100.000	unknown
RCCGGY	EsCo.1122.00767.0001	unknown	2611	2610	EsCo.1122.00767.0001i_02611	EsCo.1122.00767.0001i_02610	REBASE:M.EcoVCSW7ORF19490P	100.000	unknown	REBASE:EcoSTEC384ORFGP	99.718	unknown
CCWGG	EsCo.1122.00769.0003	unknown	5043	5044	EsCo.1122.00769.0003i_05043	EsCo.1122.00769.0003i_05044	REBASE:M.Pmi1I	100.000	unknown	REBASE:YpsR1ORFAP	99.752	unknown
GGTCTC	EsCo.1122.00769.0001	unknown	1584	1585	EsCo.1122.00769.0001i_01584	EsCo.1122.00769.0001i_01585	REBASE:M2.Eco31I	100.000	unknown	REBASE:Eco31I	100.000	unknown
GGTCTC	EsCo.1122.00769.0001	unknown	1583	1585	EsCo.1122.00769.0001i_01583	EsCo.1122.00769.0001i_01585	REBASE:M1.Eco31I	99.815	unknown	REBASE:Eco31I	100.000	unknown
CCNGG	EsCo.1122.00774.0001	unknown	951	952	EsCo.1122.00774.0001i_00951	EsCo.1122.00774.0001i_00952	REBASE:M.EclBTORFBP	97.406	unknown	REBASE:AbaM1753ORFEP	53.846	unknown
CCWGG	EsCo.1122.00776.0001	unknown	4061	4062	EsCo.1122.00776.0001i_04061	EsCo.1122.00776.0001i_04062	REBASE:M.EcoS7438ORFHP	99.582	unknown	REBASE:SflSTLE1ORF5615P	99.752	unknown
CCWGG	EsCo.1122.00777.0001	unknown	3623	3622	EsCo.1122.00777.0001i_03623	EsCo.1122.00777.0001i_03622	REBASE:M.EcoS7438ORFHP	99.791	unknown	REBASE:EcoPa1sORF18470P	100.000	unknown
GGTCTC	EsCo.1122.00784.0001	unknown	4707	4709	EsCo.1122.00784.0001i_04707	EsCo.1122.00784.0001i_04709	REBASE:M1.Eco31I	99.815	unknown	REBASE:Eco31I	100.000	unknown
GGTCTC	EsCo.1122.00784.0001	unknown	4708	4709	EsCo.1122.00784.0001i_04708	EsCo.1122.00784.0001i_04709	REBASE:M2.Eco31I	100.000	unknown	REBASE:Eco31I	100.000	unknown
RCCGGY	EsCo.1122.00785.0001	unknown	3927	3928	EsCo.1122.00785.0001i_03927	EsCo.1122.00785.0001i_03928	REBASE:M.EcoVCSW7ORF19490P	100.000	unknown	REBASE:EcoSTEC384ORFGP	99.718	unknown
CTGCAG	EsCo.1122.00786.0001	unknown	1637	1638	EsCo.1122.00786.0001i_01637	EsCo.1122.00786.0001i_01638	REBASE:M.EcoGIII	100.000	unknown	REBASE:Sso1099IP	100.000	unknown
RCCGGY	EsCo.1122.00787.0001	unknown	3948	3949	EsCo.1122.00787.0001i_03948	EsCo.1122.00787.0001i_03949	REBASE:M.SenUA38ORF610P	100.000	unknown	REBASE:Ebu45301ORF3160P	99.656	unknown
GGTCTC	EsCo.1122.00788.0001	unknown	2309	2307	EsCo.1122.00788.0001i_02309	EsCo.1122.00788.0001i_02307	REBASE:M1.Eco31I	99.815	unknown	REBASE:Eco31I	100.000	unknown
GGTCTC	EsCo.1122.00788.0001	unknown	2308	2307	EsCo.1122.00788.0001i_02308	EsCo.1122.00788.0001i_02307	REBASE:M2.Eco31I	100.000	unknown	REBASE:Eco31I	100.000	unknown
CCWGG	EsCo.1122.00789.0003	unknown	4727	4726	EsCo.1122.00789.0003i_04727	EsCo.1122.00789.0003i_04726	REBASE:M.Pmi1I	100.000	unknown	REBASE:YpsR1ORFAP	99.752	unknown
GGTCTC	EsCo.1122.00793.0001	unknown	1003	1001	EsCo.1122.00793.0001i_01003	EsCo.1122.00793.0001i_01001	REBASE:M1.Eco31I	99.815	unknown	REBASE:Eco31I	100.000	unknown
GGTCTC	EsCo.1122.00793.0001	unknown	1002	1001	EsCo.1122.00793.0001i_01002	EsCo.1122.00793.0001i_01001	REBASE:M2.Eco31I	100.000	unknown	REBASE:Eco31I	100.000	unknown
CTGCAG	EsCo.1122.00801.0001	unknown	1461	1462	EsCo.1122.00801.0001i_01461	EsCo.1122.00801.0001i_01462	REBASE:M.EcoGIII	100.000	unknown	REBASE:Sso1099IP	100.000	unknown
GGTCTC	EsCo.1122.00803.0001	unknown	4654	4656	EsCo.1122.00803.0001i_04654	EsCo.1122.00803.0001i_04656	REBASE:M1.Eco31I	99.815	unknown	REBASE:Eco31I	100.000	unknown
GGTCTC	EsCo.1122.00803.0001	unknown	4655	4656	EsCo.1122.00803.0001i_04655	EsCo.1122.00803.0001i_04656	REBASE:M2.Eco31I	100.000	unknown	REBASE:Eco31I	100.000	unknown
CCWGG	EsCo.1122.00810.0001	unknown	3466	3465	EsCo.1122.00810.0001i_03466	EsCo.1122.00810.0001i_03465	REBASE:M.Efe4045ORF21215P	99.790	unknown	REBASE:EcoET9511ORF16985P	99.752	unknown
RCCGGY	EsCo.1122.00812.0001	unknown	1277	1276	EsCo.1122.00812.0001i_01277	EsCo.1122.00812.0001i_01276	REBASE:M.Eco9281III	100.000	unknown	REBASE:Eco5392ORF19915P	100.000	unknown
GGTCTC	EsCo.1122.00812.0001	unknown	1329	1330	EsCo.1122.00812.0001i_01329	EsCo.1122.00812.0001i_01330	REBASE:M2.Eco31I	100.000	unknown	REBASE:Eco31I	100.000	unknown
GGTCTC	EsCo.1122.00812.0001	unknown	1328	1330	EsCo.1122.00812.0001i_01328	EsCo.1122.00812.0001i_01330	REBASE:M1.Eco31I	99.815	unknown	REBASE:Eco31I	100.000	unknown
CCWGG	EsCo.1122.00816.0003	unknown	4857	4856	EsCo.1122.00816.0003i_04857	EsCo.1122.00816.0003i_04856	REBASE:M.Pmi1I	100.000	unknown	REBASE:Kpn3210ORFBP	100.000	unknown
CCWGG	EsCo.1122.00816.0003	unknown	4857	4855	EsCo.1122.00816.0003i_04857	EsCo.1122.00816.0003i_04855	REBASE:M.Pmi1I	100.000	unknown	REBASE:Eco128I	99.242	unknown
GGTCTC	EsCo.1122.00825.0001	unknown	3064	3066	EsCo.1122.00825.0001i_03064	EsCo.1122.00825.0001i_03066	REBASE:M1.Eco31I	99.815	unknown	REBASE:Eco31I	100.000	unknown
GGTCTC	EsCo.1122.00825.0001	unknown	3065	3066	EsCo.1122.00825.0001i_03065	EsCo.1122.00825.0001i_03066	REBASE:M2.Eco31I	100.000	unknown	REBASE:Eco31I	100.000	unknown
GGTCTC	EsCo.1122.00827.0001	unknown	4136	4137	EsCo.1122.00827.0001i_04136	EsCo.1122.00827.0001i_04137	REBASE:M2.Eco31I	100.000	unknown	REBASE:Eco31I	100.000	unknown
GGTCTC	EsCo.1122.00827.0001	unknown	4135	4137	EsCo.1122.00827.0001i_04135	EsCo.1122.00827.0001i_04137	REBASE:M1.Eco31I	99.815	unknown	REBASE:Eco31I	100.000	unknown
RCCGGY	EsCo.1122.00827.0001	unknown	4083	4082	EsCo.1122.00827.0001i_04083	EsCo.1122.00827.0001i_04082	REBASE:M.Eco9281III	100.000	unknown	REBASE:Eco5392ORF19915P	100.000	unknown
GTCGAC	EsCo.1122.00835.0001	unknown	3243	3244	EsCo.1122.00835.0001i_03243	EsCo.1122.00835.0001i_03244	REBASE:M.SenSMEHORF12920P	100.000	unknown	REBASE:R1.SenSMEHORF12920P	100.000	unknown
GTCGAC	EsCo.1122.00835.0001	unknown	3243	3245	EsCo.1122.00835.0001i_03243	EsCo.1122.00835.0001i_03245	REBASE:M.SenSMEHORF12920P	100.000	unknown	REBASE:R2.SenSMEHORF12920P	100.000	unknown
GGTCTC	EsCo.1122.00838.0001	unknown	4171	4170	EsCo.1122.00838.0001i_04171	EsCo.1122.00838.0001i_04170	REBASE:M2.Eco31I	100.000	unknown	REBASE:Eco31I	100.000	unknown
GGTCTC	EsCo.1122.00838.0001	unknown	4172	4170	EsCo.1122.00838.0001i_04172	EsCo.1122.00838.0001i_04170	REBASE:M1.Eco31I	99.815	unknown	REBASE:Eco31I	100.000	unknown
GTCGAC	EsCo.1122.00840.0001	unknown	4247	4246	EsCo.1122.00840.0001i_04247	EsCo.1122.00840.0001i_04246	REBASE:M.SflFF22ORF10P	100.000	unknown	REBASE:EcoZ144ORF15P	100.000	unknown
CCWGG	EsCo.1122.00841.0001	unknown	3459	3458	EsCo.1122.00841.0001i_03459	EsCo.1122.00841.0001i_03458	REBASE:M.Efe4045ORF21215P	99.790	unknown	REBASE:EcoET9511ORF16985P	99.752	unknown
GGTNACC	EsCo.1122.00842.0001	unknown	4862	4861	EsCo.1122.00842.0001i_04862	EsCo.1122.00842.0001i_04861	REBASE:M1.Eco3925I	100.000	unknown	REBASE:Eco3277ORFGP	99.667	unknown
GCGCGC	EsCo.1122.00843.0001	unknown	2425	2424	EsCo.1122.00843.0001i_02425	EsCo.1122.00843.0001i_02424	REBASE:M.EcoD181I	100.000	unknown	REBASE:Mmo12289ORF1444P	100.000	unknown
CCWGG	EsCo.1122.00844.0001	unknown	3942	3943	EsCo.1122.00844.0001i_03942	EsCo.1122.00844.0001i_03943	REBASE:M.Efe4045ORF21215P	99.790	unknown	REBASE:SflSTLE1ORF5615P	99.752	unknown
GGTCTC	EsCo.1122.00851.0001	unknown	4010	4008	EsCo.1122.00851.0001i_04010	EsCo.1122.00851.0001i_04008	REBASE:M1.Eco31I	99.815	unknown	REBASE:Eco31I	100.000	unknown
GGTCTC	EsCo.1122.00851.0001	unknown	4009	4008	EsCo.1122.00851.0001i_04009	EsCo.1122.00851.0001i_04008	REBASE:M2.Eco31I	100.000	unknown	REBASE:Eco31I	100.000	unknown
GCCGGC	EsCo.1122.00853.0001	unknown	2142	2143	EsCo.1122.00853.0001i_02142	EsCo.1122.00853.0001i_02143	REBASE:M.Eco9003II	100.000	unknown	REBASE:EcoZ1833ORF10980P	100.000	unknown
RCCGGY	EsCo.1122.00854.0001	unknown	412	411	EsCo.1122.00854.0001i_00412	EsCo.1122.00854.0001i_00411	REBASE:M.Eco9281III	100.000	unknown	REBASE:Eco5392ORF19915P	100.000	unknown
CCWGG	EsCo.1122.00858.0003	unknown	4450	4451	EsCo.1122.00858.0003i_04450	EsCo.1122.00858.0003i_04451	REBASE:M.Sen74905ORFFP	99.791	unknown	REBASE:Ssp3CORF24390P	100.000	unknown
GGTCTC	EsCo.1122.00859.0001	unknown	181	179	EsCo.1122.00859.0001i_00181	EsCo.1122.00859.0001i_00179	REBASE:M1.Eco31I	99.815	unknown	REBASE:Eco31I	100.000	unknown
GGTCTC	EsCo.1122.00859.0001	unknown	180	179	EsCo.1122.00859.0001i_00180	EsCo.1122.00859.0001i_00179	REBASE:M2.Eco31I	100.000	unknown	REBASE:Eco31I	100.000	unknown
CCWGG	EsCo.1122.00859.0003	unknown	4996	4997	EsCo.1122.00859.0003i_04996	EsCo.1122.00859.0003i_04997	REBASE:M.Pmi1I	100.000	unknown	REBASE:YpsR2ORFAP	100.000	unknown
CTGCAG	EsCo.1122.00862.0001	unknown	1453	1452	EsCo.1122.00862.0001i_01453	EsCo.1122.00862.0001i_01452	REBASE:M.Eco3121ORFEP	100.000	unknown	REBASE:Sso1099IP	100.000	unknown
CCWGG	EsCo.1122.00864.0001	unknown	3773	3774	EsCo.1122.00864.0001i_03773	EsCo.1122.00864.0001i_03774	REBASE:M.Sen74905ORFFP	99.791	unknown	REBASE:Ssp3CORF24390P	100.000	unknown
RCCGGY	EsCo.1122.00866.0001	unknown	3793	3797	EsCo.1122.00866.0001i_03793	EsCo.1122.00866.0001i_03797	REBASE:M.Cko164ORF16660P	97.361	unknown	REBASE:Sen02017ORF19975P	52.201	unknown
RCCGGY	EsCo.1122.00866.0001	unknown	3793	3794	EsCo.1122.00866.0001i_03793	EsCo.1122.00866.0001i_03794	REBASE:M.Cko164ORF16660P	97.361	unknown	REBASE:Cko164ORF16660P	94.828	unknown
RCCGGY	EsCo.1122.00867.0001	unknown	4672	4673	EsCo.1122.00867.0001i_04672	EsCo.1122.00867.0001i_04673	REBASE:M.Eco9281III	100.000	unknown	REBASE:Eco5392ORF19915P	100.000	unknown
GGTCTC	EsCo.1122.00867.0001	unknown	4608	4607	EsCo.1122.00867.0001i_04608	EsCo.1122.00867.0001i_04607	REBASE:M1.EcoR37ORF20055P	100.000	unknown	REBASE:Eco31I	100.000	unknown
GGTCTC	EsCo.1122.00867.0001	unknown	4609	4607	EsCo.1122.00867.0001i_04609	EsCo.1122.00867.0001i_04607	REBASE:M1.Eco31I	99.815	unknown	REBASE:Eco31I	100.000	unknown
GCGCGC	EsCo.1122.00867.0001	unknown	4814	4813	EsCo.1122.00867.0001i_04814	EsCo.1122.00867.0001i_04813	REBASE:M.EcoD181I	100.000	unknown	REBASE:Mmo12289ORF1444P	100.000	unknown
RCCGGY	EsCo.1122.00871.0001	unknown	202	201	EsCo.1122.00871.0001i_00202	EsCo.1122.00871.0001i_00201	REBASE:M.SenUA38ORF610P	100.000	unknown	REBASE:Ebu45301ORF3160P	99.656	unknown
GGTCTC	EsCo.1122.00874.0001	unknown	3856	3854	EsCo.1122.00874.0001i_03856	EsCo.1122.00874.0001i_03854	REBASE:M1.Eco31I	99.815	unknown	REBASE:Eco31I	100.000	unknown
GGTCTC	EsCo.1122.00874.0001	unknown	3855	3854	EsCo.1122.00874.0001i_03855	EsCo.1122.00874.0001i_03854	REBASE:M2.Eco31I	100.000	unknown	REBASE:Eco31I	100.000	unknown
GGTNACC	EsCo.1122.00876.0001	unknown	845	844	EsCo.1122.00876.0001i_00845	EsCo.1122.00876.0001i_00844	REBASE:M.Eco9065II	100.000	unknown	REBASE:Eco3101ORFHP	99.666	unknown
GRGCYC	EsCo.1122.00880.0001	unknown	2398	2399	EsCo.1122.00880.0001i_02398	EsCo.1122.00880.0001i_02399	REBASE:M.EcoM9245ORF155P	99.713	unknown	REBASE:EcoT38I	100.000	unknown
CGGCCG	EsCo.1122.00880.0001	unknown	2929	2928	EsCo.1122.00880.0001i_02929	EsCo.1122.00880.0001i_02928	REBASE:M.Sen24759ORF9125P	100.000	unknown	REBASE:Sen24759ORF9125P	99.669	unknown
CCWGG	EsCo.1122.00881.0001	unknown	1111	1112	EsCo.1122.00881.0001i_01111	EsCo.1122.00881.0001i_01112	REBASE:M.EcoS7438ORFHP	99.791	unknown	REBASE:SflSTLE1ORF5615P	99.752	unknown
GGTCTC	EsCo.1122.00882.0001	unknown	2321	2323	EsCo.1122.00882.0001i_02321	EsCo.1122.00882.0001i_02323	REBASE:M1.Eco31I	99.815	unknown	REBASE:Eco31I	100.000	unknown
GGTCTC	EsCo.1122.00882.0001	unknown	2322	2323	EsCo.1122.00882.0001i_02322	EsCo.1122.00882.0001i_02323	REBASE:M2.Eco31I	100.000	unknown	REBASE:Eco31I	100.000	unknown
CCWGG	EsCo.1122.00883.0003	unknown	4770	4769	EsCo.1122.00883.0003i_04770	EsCo.1122.00883.0003i_04769	REBASE:M.Sen74905ORFFP	99.791	unknown	REBASE:Ssp3CORF24390P	100.000	unknown
CCWGG	EsCo.1122.00884.0002	unknown	4390	4389	EsCo.1122.00884.0002i_04390	EsCo.1122.00884.0002i_04389	REBASE:M.Pmi1I	100.000	unknown	REBASE:YpsR1ORFAP	99.752	unknown
GRGCYC	EsCo.1122.00885.0001	unknown	1421	1420	EsCo.1122.00885.0001i_01421	EsCo.1122.00885.0001i_01420	REBASE:M.EcoT38I	96.133	unknown	REBASE:Eco0801ORF7385P	100.000	unknown
GGTCTC	EsCo.1122.00891.0001	unknown	3356	3357	EsCo.1122.00891.0001i_03356	EsCo.1122.00891.0001i_03357	REBASE:M2.Eco31I	100.000	unknown	REBASE:Eco31I	100.000	unknown
GGTCTC	EsCo.1122.00891.0001	unknown	3355	3357	EsCo.1122.00891.0001i_03355	EsCo.1122.00891.0001i_03357	REBASE:M1.Eco31I	99.815	unknown	REBASE:Eco31I	100.000	unknown
RGGNCCY	EsCo.1122.00892.0001	unknown	4939	4940	EsCo.1122.00892.0001i_04939	EsCo.1122.00892.0001i_04940	REBASE:M.EcoO109I	100.000	unknown	REBASE:EcoO109I	100.000	unknown
GGTCTC	EsCo.1122.00894.0001	unknown	4154	4152	EsCo.1122.00894.0001i_04154	EsCo.1122.00894.0001i_04152	REBASE:M1.Eco31I	99.815	unknown	REBASE:Eco31I	100.000	unknown
GGTCTC	EsCo.1122.00894.0001	unknown	4153	4152	EsCo.1122.00894.0001i_04153	EsCo.1122.00894.0001i_04152	REBASE:M2.Eco31I	100.000	unknown	REBASE:Eco31I	100.000	unknown
CTGCAG	EsCo.1122.00899.0001	unknown	1504	1503	EsCo.1122.00899.0001i_01504	EsCo.1122.00899.0001i_01503	REBASE:M.EcoGIII	100.000	unknown	REBASE:Sso1099IP	100.000	unknown
CCWGG	EsCo.1122.00900.0003	unknown	5130	5131	EsCo.1122.00900.0003i_05130	EsCo.1122.00900.0003i_05131	REBASE:M.Pmi1I	100.000	unknown	REBASE:YpsR1ORFAP	99.752	unknown
[truncated: 10,905 more rows]
