# Supplementary material for: Restriction-modification systems have shaped the evolution and distribution of plasmids across bacteria
Source: Nucleic Acids Res. 2023 May 31;51(13):6806–18. doi: 10.1093/nar/gkad452 (PMC10359461; doi:10.1093/nar/gkad452)
Supplement: gkad452_Supplemental_Files [file gkad452_supplemental_files.zip › SuppDataS3-species-ftps.csv]

Acinetobacter_baumannii	https://ftp.ncbi.nlm.nih.gov/genomes/all/GCF/000/226/275/GCF_000226275.2_ASM22627v2/GCF_000226275.2_ASM22627v2_genomic.fna.gz
Acinetobacter_baumannii	https://ftp.ncbi.nlm.nih.gov/genomes/all/GCF/001/578/145/GCF_001578145.1_ASM157814v1/GCF_001578145.1_ASM157814v1_genomic.fna.gz
Acinetobacter_baumannii	https://ftp.ncbi.nlm.nih.gov/genomes/all/GCF/001/573/085/GCF_001573085.1_ASM157308v1/GCF_001573085.1_ASM157308v1_genomic.fna.gz
Acinetobacter_baumannii	https://ftp.ncbi.nlm.nih.gov/genomes/all/GCF/002/762/095/GCF_002762095.1_ASM276209v1/GCF_002762095.1_ASM276209v1_genomic.fna.gz
Acinetobacter_baumannii	https://ftp.ncbi.nlm.nih.gov/genomes/all/GCF/004/101/745/GCF_004101745.1_ASM410174v1/GCF_004101745.1_ASM410174v1_genomic.fna.gz
Acinetobacter_baumannii	https://ftp.ncbi.nlm.nih.gov/genomes/all/GCF/008/244/905/GCF_008244905.1_ASM824490v1/GCF_008244905.1_ASM824490v1_genomic.fna.gz
Acinetobacter_baumannii	https://ftp.ncbi.nlm.nih.gov/genomes/all/GCF/009/455/505/GCF_009455505.1_ASM945550v1/GCF_009455505.1_ASM945550v1_genomic.fna.gz
Acinetobacter_baumannii	https://ftp.ncbi.nlm.nih.gov/genomes/all/GCF/003/931/775/GCF_003931775.1_ASM393177v1/GCF_003931775.1_ASM393177v1_genomic.fna.gz
Acinetobacter_baumannii	https://ftp.ncbi.nlm.nih.gov/genomes/all/GCF/001/573/105/GCF_001573105.1_ASM157310v1/GCF_001573105.1_ASM157310v1_genomic.fna.gz
Acinetobacter_baumannii	https://ftp.ncbi.nlm.nih.gov/genomes/all/GCF/001/941/765/GCF_001941765.1_ASM194176v1/GCF_001941765.1_ASM194176v1_genomic.fna.gz
Acinetobacter_baumannii	https://ftp.ncbi.nlm.nih.gov/genomes/all/GCF/000/746/605/GCF_000746605.1_ASM74660v1/GCF_000746605.1_ASM74660v1_genomic.fna.gz
Acinetobacter_baumannii	https://ftp.ncbi.nlm.nih.gov/genomes/all/GCF/002/948/925/GCF_002948925.1_ASM294892v1/GCF_002948925.1_ASM294892v1_genomic.fna.gz
Acinetobacter_baumannii	https://ftp.ncbi.nlm.nih.gov/genomes/all/GCF/017/098/265/GCF_017098265.1_ASM1709826v1/GCF_017098265.1_ASM1709826v1_genomic.fna.gz
Acinetobacter_baumannii	https://ftp.ncbi.nlm.nih.gov/genomes/all/GCF/002/762/155/GCF_002762155.1_ASM276215v1/GCF_002762155.1_ASM276215v1_genomic.fna.gz
Acinetobacter_baumannii	https://ftp.ncbi.nlm.nih.gov/genomes/all/GCF/014/267/385/GCF_014267385.1_ASM1426738v1/GCF_014267385.1_ASM1426738v1_genomic.fna.gz
Acinetobacter_baumannii	https://ftp.ncbi.nlm.nih.gov/genomes/all/GCF/014/672/755/GCF_014672755.1_ASM1467275v1/GCF_014672755.1_ASM1467275v1_genomic.fna.gz
Acinetobacter_baumannii	https://ftp.ncbi.nlm.nih.gov/genomes/all/GCF/000/746/645/GCF_000746645.1_ASM74664v1/GCF_000746645.1_ASM74664v1_genomic.fna.gz
Acinetobacter_baumannii	https://ftp.ncbi.nlm.nih.gov/genomes/all/GCF/001/573/065/GCF_001573065.1_ASM157306v1/GCF_001573065.1_ASM157306v1_genomic.fna.gz
Acinetobacter_baumannii	https://ftp.ncbi.nlm.nih.gov/genomes/all/GCF/009/833/005/GCF_009833005.1_ASM983300v1/GCF_009833005.1_ASM983300v1_genomic.fna.gz
Acinetobacter_baumannii	https://ftp.ncbi.nlm.nih.gov/genomes/all/GCF/018/831/465/GCF_018831465.1_ASM1883146v1/GCF_018831465.1_ASM1883146v1_genomic.fna.gz
Acinetobacter_baumannii	https://ftp.ncbi.nlm.nih.gov/genomes/all/GCF/001/573/125/GCF_001573125.1_ASM157312v1/GCF_001573125.1_ASM157312v1_genomic.fna.gz
Acinetobacter_baumannii	https://ftp.ncbi.nlm.nih.gov/genomes/all/GCF/006/385/075/GCF_006385075.1_ASM638507v1/GCF_006385075.1_ASM638507v1_genomic.fna.gz
Acinetobacter_baumannii	https://ftp.ncbi.nlm.nih.gov/genomes/all/GCF/003/591/615/GCF_003591615.1_ASM359161v1/GCF_003591615.1_ASM359161v1_genomic.fna.gz
Acinetobacter_baumannii	https://ftp.ncbi.nlm.nih.gov/genomes/all/GCF/000/828/795/GCF_000828795.1_ASM82879v1/GCF_000828795.1_ASM82879v1_genomic.fna.gz
Acinetobacter_baumannii	https://ftp.ncbi.nlm.nih.gov/genomes/all/GCF/019/903/175/GCF_019903175.1_ASM1990317v1/GCF_019903175.1_ASM1990317v1_genomic.fna.gz
Acinetobacter_baumannii	https://ftp.ncbi.nlm.nih.gov/genomes/all/GCF/021/484/905/GCF_021484905.1_ASM2148490v1/GCF_021484905.1_ASM2148490v1_genomic.fna.gz
Acinetobacter_baumannii	https://ftp.ncbi.nlm.nih.gov/genomes/all/GCF/013/305/465/GCF_013305465.1_ASM1330546v1/GCF_013305465.1_ASM1330546v1_genomic.fna.gz
Acinetobacter_baumannii	https://ftp.ncbi.nlm.nih.gov/genomes/all/GCF/000/498/375/GCF_000498375.2_ASM49837v2/GCF_000498375.2_ASM49837v2_genomic.fna.gz
Acinetobacter_baumannii	https://ftp.ncbi.nlm.nih.gov/genomes/all/GCF/002/803/025/GCF_002803025.2_ASM280302v2/GCF_002803025.2_ASM280302v2_genomic.fna.gz
Acinetobacter_baumannii	https://ftp.ncbi.nlm.nih.gov/genomes/all/GCF/008/630/895/GCF_008630895.1_ASM863089v1/GCF_008630895.1_ASM863089v1_genomic.fna.gz
Acinetobacter_baumannii	https://ftp.ncbi.nlm.nih.gov/genomes/all/GCF/002/082/745/GCF_002082745.1_ASM208274v1/GCF_002082745.1_ASM208274v1_genomic.fna.gz
Acinetobacter_baumannii	https://ftp.ncbi.nlm.nih.gov/genomes/all/GCF/016/864/295/GCF_016864295.1_ASM1686429v1/GCF_016864295.1_ASM1686429v1_genomic.fna.gz
Acinetobacter_baumannii	https://ftp.ncbi.nlm.nih.gov/genomes/all/GCF/020/906/565/GCF_020906565.1_ASM2090656v1/GCF_020906565.1_ASM2090656v1_genomic.fna.gz
Acinetobacter_baumannii	https://ftp.ncbi.nlm.nih.gov/genomes/all/GCF/000/761/175/GCF_000761175.1_ASM76117v1/GCF_000761175.1_ASM76117v1_genomic.fna.gz
Acinetobacter_baumannii	https://ftp.ncbi.nlm.nih.gov/genomes/all/GCF/000/302/575/GCF_000302575.1_ASM30257v1/GCF_000302575.1_ASM30257v1_genomic.fna.gz
Acinetobacter_baumannii	https://ftp.ncbi.nlm.nih.gov/genomes/all/GCF/014/159/355/GCF_014159355.1_ASM1415935v1/GCF_014159355.1_ASM1415935v1_genomic.fna.gz
Acinetobacter_baumannii	https://ftp.ncbi.nlm.nih.gov/genomes/all/GCF/016/864/335/GCF_016864335.1_ASM1686433v1/GCF_016864335.1_ASM1686433v1_genomic.fna.gz
Acinetobacter_baumannii	https://ftp.ncbi.nlm.nih.gov/genomes/all/GCF/016/865/465/GCF_016865465.1_ASM1686546v1/GCF_016865465.1_ASM1686546v1_genomic.fna.gz
Acinetobacter_baumannii	https://ftp.ncbi.nlm.nih.gov/genomes/all/GCF/015/732/435/GCF_015732435.1_ASM1573243v1/GCF_015732435.1_ASM1573243v1_genomic.fna.gz
Acinetobacter_baumannii	https://ftp.ncbi.nlm.nih.gov/genomes/all/GCF/019/903/215/GCF_019903215.1_ASM1990321v1/GCF_019903215.1_ASM1990321v1_genomic.fna.gz
Acinetobacter_baumannii	https://ftp.ncbi.nlm.nih.gov/genomes/all/GCF/019/356/075/GCF_019356075.1_ASM1935607v1/GCF_019356075.1_ASM1935607v1_genomic.fna.gz
Acinetobacter_baumannii	https://ftp.ncbi.nlm.nih.gov/genomes/all/GCF/016/864/315/GCF_016864315.1_ASM1686431v1/GCF_016864315.1_ASM1686431v1_genomic.fna.gz
Acinetobacter_baumannii	https://ftp.ncbi.nlm.nih.gov/genomes/all/GCF/007/221/455/GCF_007221455.1_ASM722145v1/GCF_007221455.1_ASM722145v1_genomic.fna.gz
Acinetobacter_baumannii	https://ftp.ncbi.nlm.nih.gov/genomes/all/GCF/001/261/895/GCF_001261895.2_R2090/GCF_001261895.2_R2090_genomic.fna.gz
Acinetobacter_baumannii	https://ftp.ncbi.nlm.nih.gov/genomes/all/GCF/001/077/555/GCF_001077555.2_ASM107755v2/GCF_001077555.2_ASM107755v2_genomic.fna.gz
Acinetobacter_baumannii	https://ftp.ncbi.nlm.nih.gov/genomes/all/GCF/002/762/115/GCF_002762115.1_ASM276211v1/GCF_002762115.1_ASM276211v1_genomic.fna.gz
Acinetobacter_baumannii	https://ftp.ncbi.nlm.nih.gov/genomes/all/GCF/008/124/045/GCF_008124045.1_ASM812404v1/GCF_008124045.1_ASM812404v1_genomic.fna.gz
Acinetobacter_baumannii	https://ftp.ncbi.nlm.nih.gov/genomes/all/GCF/001/721/705/GCF_001721705.1_ASM172170v1/GCF_001721705.1_ASM172170v1_genomic.fna.gz
Acinetobacter_baumannii	https://ftp.ncbi.nlm.nih.gov/genomes/all/GCF/009/498/335/GCF_009498335.1_ASM949833v1/GCF_009498335.1_ASM949833v1_genomic.fna.gz
Acinetobacter_baumannii	https://ftp.ncbi.nlm.nih.gov/genomes/all/GCF/002/082/845/GCF_002082845.1_ASM208284v1/GCF_002082845.1_ASM208284v1_genomic.fna.gz
Acinetobacter_baumannii	https://ftp.ncbi.nlm.nih.gov/genomes/all/GCF/014/672/735/GCF_014672735.1_ASM1467273v1/GCF_014672735.1_ASM1467273v1_genomic.fna.gz
Acinetobacter_baumannii	https://ftp.ncbi.nlm.nih.gov/genomes/all/GCF/002/082/805/GCF_002082805.1_ASM208280v1/GCF_002082805.1_ASM208280v1_genomic.fna.gz
Acinetobacter_baumannii	https://ftp.ncbi.nlm.nih.gov/genomes/all/GCF/900/478/145/GCF_900478145.1_34555_D01/GCF_900478145.1_34555_D01_genomic.fna.gz
Acinetobacter_baumannii	https://ftp.ncbi.nlm.nih.gov/genomes/all/GCF/002/082/685/GCF_002082685.1_ASM208268v1/GCF_002082685.1_ASM208268v1_genomic.fna.gz
Acinetobacter_baumannii	https://ftp.ncbi.nlm.nih.gov/genomes/all/GCF/021/398/135/GCF_021398135.1_ASM2139813v1/GCF_021398135.1_ASM2139813v1_genomic.fna.gz
Acinetobacter_baumannii	https://ftp.ncbi.nlm.nih.gov/genomes/all/GCF/001/895/985/GCF_001895985.1_ASM189598v1/GCF_001895985.1_ASM189598v1_genomic.fna.gz
Acinetobacter_baumannii	https://ftp.ncbi.nlm.nih.gov/genomes/all/GCF/014/705/885/GCF_014705885.1_ASM1470588v1/GCF_014705885.1_ASM1470588v1_genomic.fna.gz
Acinetobacter_baumannii	https://ftp.ncbi.nlm.nih.gov/genomes/all/GCF/018/831/485/GCF_018831485.1_ASM1883148v1/GCF_018831485.1_ASM1883148v1_genomic.fna.gz
Acinetobacter_baumannii	https://ftp.ncbi.nlm.nih.gov/genomes/all/GCF/014/705/825/GCF_014705825.1_ASM1470582v1/GCF_014705825.1_ASM1470582v1_genomic.fna.gz
Acinetobacter_baumannii	https://ftp.ncbi.nlm.nih.gov/genomes/all/GCF/013/394/265/GCF_013394265.1_ASM1339426v1/GCF_013394265.1_ASM1339426v1_genomic.fna.gz
Acinetobacter_baumannii	https://ftp.ncbi.nlm.nih.gov/genomes/all/GCF/001/457/535/GCF_001457535.1_CIP70.10/GCF_001457535.1_CIP70.10_genomic.fna.gz
Acinetobacter_baumannii	https://ftp.ncbi.nlm.nih.gov/genomes/all/GCF/003/522/845/GCF_003522845.1_ASM352284v1/GCF_003522845.1_ASM352284v1_genomic.fna.gz
Acinetobacter_baumannii	https://ftp.ncbi.nlm.nih.gov/genomes/all/GCF/001/887/305/GCF_001887305.1_ASM188730v1/GCF_001887305.1_ASM188730v1_genomic.fna.gz
Acinetobacter_baumannii	https://ftp.ncbi.nlm.nih.gov/genomes/all/GCF/017/098/245/GCF_017098245.2_ASM1709824v2/GCF_017098245.2_ASM1709824v2_genomic.fna.gz
Acinetobacter_baumannii	https://ftp.ncbi.nlm.nih.gov/genomes/all/GCF/001/806/405/GCF_001806405.1_ASM180640v1/GCF_001806405.1_ASM180640v1_genomic.fna.gz
Acinetobacter_baumannii	https://ftp.ncbi.nlm.nih.gov/genomes/all/GCF/019/997/865/GCF_019997865.1_ASM1999786v1/GCF_019997865.1_ASM1999786v1_genomic.fna.gz
Acinetobacter_baumannii	https://ftp.ncbi.nlm.nih.gov/genomes/all/GCF/015/870/965/GCF_015870965.1_ASM1587096v1/GCF_015870965.1_ASM1587096v1_genomic.fna.gz
Acinetobacter_baumannii	https://ftp.ncbi.nlm.nih.gov/genomes/all/GCF/016/350/105/GCF_016350105.1_ASM1635010v1/GCF_016350105.1_ASM1635010v1_genomic.fna.gz
Acinetobacter_baumannii	https://ftp.ncbi.nlm.nih.gov/genomes/all/GCF/003/522/665/GCF_003522665.1_ASM352266v1/GCF_003522665.1_ASM352266v1_genomic.fna.gz
Acinetobacter_baumannii	https://ftp.ncbi.nlm.nih.gov/genomes/all/GCF/016/127/515/GCF_016127515.1_ASM1612751v1/GCF_016127515.1_ASM1612751v1_genomic.fna.gz
Acinetobacter_baumannii	https://ftp.ncbi.nlm.nih.gov/genomes/all/GCF/000/419/405/GCF_000419405.1_ASM41940v1/GCF_000419405.1_ASM41940v1_genomic.fna.gz
Acinetobacter_baumannii	https://ftp.ncbi.nlm.nih.gov/genomes/all/GCF/002/947/845/GCF_002947845.1_ASM294784v1/GCF_002947845.1_ASM294784v1_genomic.fna.gz
Acinetobacter_baumannii	https://ftp.ncbi.nlm.nih.gov/genomes/all/GCF/002/996/805/GCF_002996805.1_ASM299680v1/GCF_002996805.1_ASM299680v1_genomic.fna.gz
Acinetobacter_baumannii	https://ftp.ncbi.nlm.nih.gov/genomes/all/GCF/003/949/115/GCF_003949115.2_ASM394911v2/GCF_003949115.2_ASM394911v2_genomic.fna.gz
Acinetobacter_baumannii	https://ftp.ncbi.nlm.nih.gov/genomes/all/GCF/003/264/295/GCF_003264295.1_ASM326429v1/GCF_003264295.1_ASM326429v1_genomic.fna.gz
Acinetobacter_baumannii	https://ftp.ncbi.nlm.nih.gov/genomes/all/GCF/018/135/585/GCF_018135585.1_ASM1813558v1/GCF_018135585.1_ASM1813558v1_genomic.fna.gz
Acinetobacter_baumannii	https://ftp.ncbi.nlm.nih.gov/genomes/all/GCF/002/082/725/GCF_002082725.1_ASM208272v1/GCF_002082725.1_ASM208272v1_genomic.fna.gz
Acinetobacter_baumannii	https://ftp.ncbi.nlm.nih.gov/genomes/all/GCF/001/674/505/GCF_001674505.2_ASM167450v2/GCF_001674505.2_ASM167450v2_genomic.fna.gz
Acinetobacter_baumannii	https://ftp.ncbi.nlm.nih.gov/genomes/all/GCF/001/026/965/GCF_001026965.1_ASM102696v1/GCF_001026965.1_ASM102696v1_genomic.fna.gz
Acinetobacter_baumannii	https://ftp.ncbi.nlm.nih.gov/genomes/all/GCF/002/741/415/GCF_002741415.1_ASM274141v1/GCF_002741415.1_ASM274141v1_genomic.fna.gz
Acinetobacter_baumannii	https://ftp.ncbi.nlm.nih.gov/genomes/all/GCF/017/096/405/GCF_017096405.2_ASM1709640v2/GCF_017096405.2_ASM1709640v2_genomic.fna.gz
Acinetobacter_baumannii	https://ftp.ncbi.nlm.nih.gov/genomes/all/GCF/012/935/045/GCF_012935045.1_ASM1293504v1/GCF_012935045.1_ASM1293504v1_genomic.fna.gz
Acinetobacter_baumannii	https://ftp.ncbi.nlm.nih.gov/genomes/all/GCF/012/272/775/GCF_012272775.1_ASM1227277v1/GCF_012272775.1_ASM1227277v1_genomic.fna.gz
Acinetobacter_baumannii	https://ftp.ncbi.nlm.nih.gov/genomes/all/GCF/002/843/665/GCF_002843665.1_ASM284366v1/GCF_002843665.1_ASM284366v1_genomic.fna.gz
Acinetobacter_baumannii	https://ftp.ncbi.nlm.nih.gov/genomes/all/GCF/001/902/375/GCF_001902375.1_ASM190237v1/GCF_001902375.1_ASM190237v1_genomic.fna.gz
Acinetobacter_baumannii	https://ftp.ncbi.nlm.nih.gov/genomes/all/GCF/002/082/825/GCF_002082825.1_ASM208282v1/GCF_002082825.1_ASM208282v1_genomic.fna.gz
Acinetobacter_baumannii	https://ftp.ncbi.nlm.nih.gov/genomes/all/GCF/014/705/865/GCF_014705865.1_ASM1470586v1/GCF_014705865.1_ASM1470586v1_genomic.fna.gz
Acinetobacter_baumannii	https://ftp.ncbi.nlm.nih.gov/genomes/all/GCF/001/806/365/GCF_001806365.1_ASM180636v1/GCF_001806365.1_ASM180636v1_genomic.fna.gz
Acinetobacter_baumannii	https://ftp.ncbi.nlm.nih.gov/genomes/all/GCF/001/806/445/GCF_001806445.1_ASM180644v1/GCF_001806445.1_ASM180644v1_genomic.fna.gz
Acinetobacter_baumannii	https://ftp.ncbi.nlm.nih.gov/genomes/all/GCF/012/934/985/GCF_012934985.1_ASM1293498v1/GCF_012934985.1_ASM1293498v1_genomic.fna.gz
Acinetobacter_baumannii	https://ftp.ncbi.nlm.nih.gov/genomes/all/GCF/005/280/715/GCF_005280715.1_ASM528071v1/GCF_005280715.1_ASM528071v1_genomic.fna.gz
Acinetobacter_baumannii	https://ftp.ncbi.nlm.nih.gov/genomes/all/GCF/002/082/885/GCF_002082885.1_ASM208288v1/GCF_002082885.1_ASM208288v1_genomic.fna.gz
Acinetobacter_baumannii	https://ftp.ncbi.nlm.nih.gov/genomes/all/GCF/002/082/625/GCF_002082625.2_ASM208262v2/GCF_002082625.2_ASM208262v2_genomic.fna.gz
Acinetobacter_baumannii	https://ftp.ncbi.nlm.nih.gov/genomes/all/GCF/002/761/575/GCF_002761575.1_ASM276157v1/GCF_002761575.1_ASM276157v1_genomic.fna.gz
Acinetobacter_baumannii	https://ftp.ncbi.nlm.nih.gov/genomes/all/GCF/017/096/365/GCF_017096365.2_ASM1709636v2/GCF_017096365.2_ASM1709636v2_genomic.fna.gz
Acinetobacter_baumannii	https://ftp.ncbi.nlm.nih.gov/genomes/all/GCF/001/668/465/GCF_001668465.2_ASM166846v2/GCF_001668465.2_ASM166846v2_genomic.fna.gz
Acinetobacter_baumannii	https://ftp.ncbi.nlm.nih.gov/genomes/all/GCF/000/186/665/GCF_000186665.3_ASM18666v4/GCF_000186665.3_ASM18666v4_genomic.fna.gz
Acinetobacter_baumannii	https://ftp.ncbi.nlm.nih.gov/genomes/all/GCF/009/740/145/GCF_009740145.1_ASM974014v1/GCF_009740145.1_ASM974014v1_genomic.fna.gz
Acinetobacter_baumannii	https://ftp.ncbi.nlm.nih.gov/genomes/all/GCF/900/093/475/GCF_900093475.1_36734_D01_2/GCF_900093475.1_36734_D01_2_genomic.fna.gz
Acinetobacter_baumannii	https://ftp.ncbi.nlm.nih.gov/genomes/all/GCF/017/096/345/GCF_017096345.2_ASM1709634v2/GCF_017096345.2_ASM1709634v2_genomic.fna.gz
Acinetobacter_baumannii	https://ftp.ncbi.nlm.nih.gov/genomes/all/GCF/003/948/535/GCF_003948535.2_ASM394853v2/GCF_003948535.2_ASM394853v2_genomic.fna.gz
Acinetobacter_baumannii	https://ftp.ncbi.nlm.nih.gov/genomes/all/GCF/008/632/635/GCF_008632635.1_ASM863263v1/GCF_008632635.1_ASM863263v1_genomic.fna.gz
Acinetobacter_baumannii	https://ftp.ncbi.nlm.nih.gov/genomes/all/GCF/002/082/785/GCF_002082785.1_ASM208278v1/GCF_002082785.1_ASM208278v1_genomic.fna.gz
Acinetobacter_baumannii	https://ftp.ncbi.nlm.nih.gov/genomes/all/GCF/000/828/935/GCF_000828935.1_ASM82893v1/GCF_000828935.1_ASM82893v1_genomic.fna.gz
Acinetobacter_baumannii	https://ftp.ncbi.nlm.nih.gov/genomes/all/GCF/019/457/715/GCF_019457715.1_ASM1945771v1/GCF_019457715.1_ASM1945771v1_genomic.fna.gz
Acinetobacter_baumannii	https://ftp.ncbi.nlm.nih.gov/genomes/all/GCF/003/948/455/GCF_003948455.2_ASM394845v2/GCF_003948455.2_ASM394845v2_genomic.fna.gz
Acinetobacter_baumannii	https://ftp.ncbi.nlm.nih.gov/genomes/all/GCF/001/517/645/GCF_001517645.1_R2091/GCF_001517645.1_R2091_genomic.fna.gz
Acinetobacter_baumannii	https://ftp.ncbi.nlm.nih.gov/genomes/all/GCF/001/806/485/GCF_001806485.1_ASM180648v1/GCF_001806485.1_ASM180648v1_genomic.fna.gz
Acinetobacter_baumannii	https://ftp.ncbi.nlm.nih.gov/genomes/all/GCF/012/974/585/GCF_012974585.1_ASM1297458v1/GCF_012974585.1_ASM1297458v1_genomic.fna.gz
Acinetobacter_baumannii	https://ftp.ncbi.nlm.nih.gov/genomes/all/GCF/003/288/775/GCF_003288775.1_ASM328877v1/GCF_003288775.1_ASM328877v1_genomic.fna.gz
Acinetobacter_baumannii	https://ftp.ncbi.nlm.nih.gov/genomes/all/GCF/001/896/005/GCF_001896005.1_ASM189600v1/GCF_001896005.1_ASM189600v1_genomic.fna.gz
Acinetobacter_baumannii	https://ftp.ncbi.nlm.nih.gov/genomes/all/GCF/001/077/965/GCF_001077965.2_ASM107796v2/GCF_001077965.2_ASM107796v2_genomic.fna.gz
Acinetobacter_baumannii	https://ftp.ncbi.nlm.nih.gov/genomes/all/GCF/004/194/555/GCF_004194555.1_ASM419455v1/GCF_004194555.1_ASM419455v1_genomic.fna.gz
Acinetobacter_baumannii	https://ftp.ncbi.nlm.nih.gov/genomes/all/GCF/001/514/375/GCF_001514375.1_ASM151437v1/GCF_001514375.1_ASM151437v1_genomic.fna.gz
Acinetobacter_baumannii	https://ftp.ncbi.nlm.nih.gov/genomes/all/GCF/020/132/105/GCF_020132105.1_ASM2013210v1/GCF_020132105.1_ASM2013210v1_genomic.fna.gz
Acinetobacter_baumannii	https://ftp.ncbi.nlm.nih.gov/genomes/all/GCF/012/934/945/GCF_012934945.1_ASM1293494v1/GCF_012934945.1_ASM1293494v1_genomic.fna.gz
Acinetobacter_baumannii	https://ftp.ncbi.nlm.nih.gov/genomes/all/GCF/001/806/345/GCF_001806345.1_ASM180634v1/GCF_001806345.1_ASM180634v1_genomic.fna.gz
Acinetobacter_baumannii	https://ftp.ncbi.nlm.nih.gov/genomes/all/GCF/002/082/645/GCF_002082645.1_ASM208264v1/GCF_002082645.1_ASM208264v1_genomic.fna.gz
Acinetobacter_baumannii	https://ftp.ncbi.nlm.nih.gov/genomes/all/GCF/012/934/925/GCF_012934925.1_ASM1293492v1/GCF_012934925.1_ASM1293492v1_genomic.fna.gz
Acinetobacter_baumannii	https://ftp.ncbi.nlm.nih.gov/genomes/all/GCF/016/903/215/GCF_016903215.1_ASM1690321v1/GCF_016903215.1_ASM1690321v1_genomic.fna.gz
Acinetobacter_baumannii	https://ftp.ncbi.nlm.nih.gov/genomes/all/GCF/012/974/845/GCF_012974845.1_ASM1297484v1/GCF_012974845.1_ASM1297484v1_genomic.fna.gz
Acinetobacter_baumannii	https://ftp.ncbi.nlm.nih.gov/genomes/all/GCF/018/454/385/GCF_018454385.1_ASM1845438v1/GCF_018454385.1_ASM1845438v1_genomic.fna.gz
Acinetobacter_baumannii	https://ftp.ncbi.nlm.nih.gov/genomes/all/GCF/017/098/185/GCF_017098185.2_ASM1709818v2/GCF_017098185.2_ASM1709818v2_genomic.fna.gz
Acinetobacter_baumannii	https://ftp.ncbi.nlm.nih.gov/genomes/all/GCF/007/647/215/GCF_007647215.1_ASM764721v1/GCF_007647215.1_ASM764721v1_genomic.fna.gz
Acinetobacter_baumannii	https://ftp.ncbi.nlm.nih.gov/genomes/all/GCF/000/830/055/GCF_000830055.1_ASM83005v1/GCF_000830055.1_ASM83005v1_genomic.fna.gz
Acinetobacter_baumannii	https://ftp.ncbi.nlm.nih.gov/genomes/all/GCF/003/522/885/GCF_003522885.1_ASM352288v1/GCF_003522885.1_ASM352288v1_genomic.fna.gz
Acinetobacter_baumannii	https://ftp.ncbi.nlm.nih.gov/genomes/all/GCF/003/010/675/GCF_003010675.1_ASM301067v1/GCF_003010675.1_ASM301067v1_genomic.fna.gz
Acinetobacter_baumannii	https://ftp.ncbi.nlm.nih.gov/genomes/all/GCF/001/806/465/GCF_001806465.1_ASM180646v1/GCF_001806465.1_ASM180646v1_genomic.fna.gz
Acinetobacter_baumannii	https://ftp.ncbi.nlm.nih.gov/genomes/all/GCF/017/098/205/GCF_017098205.2_ASM1709820v2/GCF_017098205.2_ASM1709820v2_genomic.fna.gz
Acinetobacter_baumannii	https://ftp.ncbi.nlm.nih.gov/genomes/all/GCF/014/705/845/GCF_014705845.1_ASM1470584v1/GCF_014705845.1_ASM1470584v1_genomic.fna.gz
Acinetobacter_baumannii	https://ftp.ncbi.nlm.nih.gov/genomes/all/GCF/900/088/705/GCF_900088705.1_26872B01/GCF_900088705.1_26872B01_genomic.fna.gz
Acinetobacter_baumannii	https://ftp.ncbi.nlm.nih.gov/genomes/all/GCF/001/806/385/GCF_001806385.1_ASM180638v1/GCF_001806385.1_ASM180638v1_genomic.fna.gz
Acinetobacter_baumannii	https://ftp.ncbi.nlm.nih.gov/genomes/all/GCF/001/922/205/GCF_001922205.1_ASM192220v1/GCF_001922205.1_ASM192220v1_genomic.fna.gz
Acinetobacter_baumannii	https://ftp.ncbi.nlm.nih.gov/genomes/all/GCF/016/903/135/GCF_016903135.1_ASM1690313v1/GCF_016903135.1_ASM1690313v1_genomic.fna.gz
Acinetobacter_baumannii	https://ftp.ncbi.nlm.nih.gov/genomes/all/GCF/018/808/925/GCF_018808925.1_ASM1880892v1/GCF_018808925.1_ASM1880892v1_genomic.fna.gz
Acinetobacter_baumannii	https://ftp.ncbi.nlm.nih.gov/genomes/all/GCF/020/985/285/GCF_020985285.1_ASM2098528v1/GCF_020985285.1_ASM2098528v1_genomic.fna.gz
Acinetobacter_baumannii	https://ftp.ncbi.nlm.nih.gov/genomes/all/GCF/003/522/785/GCF_003522785.1_ASM352278v1/GCF_003522785.1_ASM352278v1_genomic.fna.gz
Acinetobacter_baumannii	https://ftp.ncbi.nlm.nih.gov/genomes/all/GCF/002/082/865/GCF_002082865.1_ASM208286v1/GCF_002082865.1_ASM208286v1_genomic.fna.gz
Acinetobacter_baumannii	https://ftp.ncbi.nlm.nih.gov/genomes/all/GCF/003/431/385/GCF_003431385.1_ASM343138v1/GCF_003431385.1_ASM343138v1_genomic.fna.gz
Acinetobacter_baumannii	https://ftp.ncbi.nlm.nih.gov/genomes/all/GCF/012/272/795/GCF_012272795.1_ASM1227279v1/GCF_012272795.1_ASM1227279v1_genomic.fna.gz
Acinetobacter_baumannii	https://ftp.ncbi.nlm.nih.gov/genomes/all/GCF/001/543/995/GCF_001543995.1_ASM154399v1/GCF_001543995.1_ASM154399v1_genomic.fna.gz
Acinetobacter_baumannii	https://ftp.ncbi.nlm.nih.gov/genomes/all/GCF/001/674/475/GCF_001674475.2_ASM167447v2/GCF_001674475.2_ASM167447v2_genomic.fna.gz
Acinetobacter_baumannii	https://ftp.ncbi.nlm.nih.gov/genomes/all/GCF/018/604/365/GCF_018604365.1_ASM1860436v1/GCF_018604365.1_ASM1860436v1_genomic.fna.gz
Acinetobacter_baumannii	https://ftp.ncbi.nlm.nih.gov/genomes/all/GCF/003/345/235/GCF_003345235.1_ASM334523v1/GCF_003345235.1_ASM334523v1_genomic.fna.gz
Acinetobacter_baumannii	https://ftp.ncbi.nlm.nih.gov/genomes/all/GCF/020/271/605/GCF_020271605.1_ASM2027160v1/GCF_020271605.1_ASM2027160v1_genomic.fna.gz
Acinetobacter_baumannii	https://ftp.ncbi.nlm.nih.gov/genomes/all/GCF/000/188/215/GCF_000188215.1_ASM18821v1/GCF_000188215.1_ASM18821v1_genomic.fna.gz
Acinetobacter_baumannii	https://ftp.ncbi.nlm.nih.gov/genomes/all/GCF/003/516/005/GCF_003516005.1_ASM351600v1/GCF_003516005.1_ASM351600v1_genomic.fna.gz
Acinetobacter_baumannii	https://ftp.ncbi.nlm.nih.gov/genomes/all/GCF/014/169/655/GCF_014169655.1_ASM1416965v1/GCF_014169655.1_ASM1416965v1_genomic.fna.gz
Acinetobacter_baumannii	https://ftp.ncbi.nlm.nih.gov/genomes/all/GCF/005/519/135/GCF_005519135.2_ASM551913v2/GCF_005519135.2_ASM551913v2_genomic.fna.gz
Acinetobacter_baumannii	https://ftp.ncbi.nlm.nih.gov/genomes/all/GCF/012/272/755/GCF_012272755.1_ASM1227275v1/GCF_012272755.1_ASM1227275v1_genomic.fna.gz
Acinetobacter_baumannii	https://ftp.ncbi.nlm.nih.gov/genomes/all/GCF/001/922/245/GCF_001922245.1_ASM192224v1/GCF_001922245.1_ASM192224v1_genomic.fna.gz
Acinetobacter_baumannii	https://ftp.ncbi.nlm.nih.gov/genomes/all/GCF/002/082/705/GCF_002082705.1_ASM208270v1/GCF_002082705.1_ASM208270v1_genomic.fna.gz
Acinetobacter_baumannii	https://ftp.ncbi.nlm.nih.gov/genomes/all/GCF/002/950/495/GCF_002950495.2_ASM295049v2/GCF_002950495.2_ASM295049v2_genomic.fna.gz
Acinetobacter_baumannii	https://ftp.ncbi.nlm.nih.gov/genomes/all/GCF/011/067/065/GCF_011067065.1_ASM1106706v1/GCF_011067065.1_ASM1106706v1_genomic.fna.gz
Acinetobacter_baumannii	https://ftp.ncbi.nlm.nih.gov/genomes/all/GCF/000/505/685/GCF_000505685.1_ASM50568v2/GCF_000505685.1_ASM50568v2_genomic.fna.gz
Acinetobacter_baumannii	https://ftp.ncbi.nlm.nih.gov/genomes/all/GCF/008/802/935/GCF_008802935.1_ASM880293v1/GCF_008802935.1_ASM880293v1_genomic.fna.gz
Acinetobacter_baumannii	https://ftp.ncbi.nlm.nih.gov/genomes/all/GCF/000/786/735/GCF_000786735.1_ASM78673v1/GCF_000786735.1_ASM78673v1_genomic.fna.gz
Acinetobacter_baumannii	https://ftp.ncbi.nlm.nih.gov/genomes/all/GCF/005/280/695/GCF_005280695.1_ASM528069v1/GCF_005280695.1_ASM528069v1_genomic.fna.gz
Acinetobacter_baumannii	https://ftp.ncbi.nlm.nih.gov/genomes/all/GCF/009/035/845/GCF_009035845.1_ASM903584v1/GCF_009035845.1_ASM903584v1_genomic.fna.gz
Acinetobacter_baumannii	https://ftp.ncbi.nlm.nih.gov/genomes/all/GCF/003/812/385/GCF_003812385.1_ASM381238v1/GCF_003812385.1_ASM381238v1_genomic.fna.gz
Acinetobacter_baumannii	https://ftp.ncbi.nlm.nih.gov/genomes/all/GCF/015/910/475/GCF_015910475.1_ASM1591047v1/GCF_015910475.1_ASM1591047v1_genomic.fna.gz
Acinetobacter_baumannii	https://ftp.ncbi.nlm.nih.gov/genomes/all/GCF/016/350/005/GCF_016350005.1_ASM1635000v1/GCF_016350005.1_ASM1635000v1_genomic.fna.gz
Acinetobacter_baumannii	https://ftp.ncbi.nlm.nih.gov/genomes/all/GCF/000/695/855/GCF_000695855.3_ASM69585v3/GCF_000695855.3_ASM69585v3_genomic.fna.gz
Acinetobacter_baumannii	https://ftp.ncbi.nlm.nih.gov/genomes/all/GCF/002/753/915/GCF_002753915.1_ASM275391v1/GCF_002753915.1_ASM275391v1_genomic.fna.gz
Acinetobacter_baumannii	https://ftp.ncbi.nlm.nih.gov/genomes/all/GCF/017/726/575/GCF_017726575.1_ASM1772657v1/GCF_017726575.1_ASM1772657v1_genomic.fna.gz
Acinetobacter_baumannii	https://ftp.ncbi.nlm.nih.gov/genomes/all/GCF/020/520/325/GCF_020520325.1_ASM2052032v1/GCF_020520325.1_ASM2052032v1_genomic.fna.gz
Acinetobacter_baumannii	https://ftp.ncbi.nlm.nih.gov/genomes/all/GCF/005/671/375/GCF_005671375.1_ASM567137v1/GCF_005671375.1_ASM567137v1_genomic.fna.gz
Acinetobacter_baumannii	https://ftp.ncbi.nlm.nih.gov/genomes/all/GCF/001/077/655/GCF_001077655.1_ASM107765v1/GCF_001077655.1_ASM107765v1_genomic.fna.gz
Acinetobacter_baumannii	https://ftp.ncbi.nlm.nih.gov/genomes/all/GCF/013/394/285/GCF_013394285.1_ASM1339428v1/GCF_013394285.1_ASM1339428v1_genomic.fna.gz
Acinetobacter_baumannii	https://ftp.ncbi.nlm.nih.gov/genomes/all/GCF/005/280/435/GCF_005280435.1_ASM528043v1/GCF_005280435.1_ASM528043v1_genomic.fna.gz
Acinetobacter_baumannii	https://ftp.ncbi.nlm.nih.gov/genomes/all/GCF/003/010/655/GCF_003010655.1_ASM301065v1/GCF_003010655.1_ASM301065v1_genomic.fna.gz
Acinetobacter_baumannii	https://ftp.ncbi.nlm.nih.gov/genomes/all/GCF/012/272/715/GCF_012272715.1_ASM1227271v1/GCF_012272715.1_ASM1227271v1_genomic.fna.gz
Acinetobacter_baumannii	https://ftp.ncbi.nlm.nih.gov/genomes/all/GCF/004/136/355/GCF_004136355.1_ASM413635v1/GCF_004136355.1_ASM413635v1_genomic.fna.gz
Acinetobacter_baumannii	https://ftp.ncbi.nlm.nih.gov/genomes/all/GCF/000/187/205/GCF_000187205.2_ASM18720v4/GCF_000187205.2_ASM18720v4_genomic.fna.gz
Acinetobacter_baumannii	https://ftp.ncbi.nlm.nih.gov/genomes/all/GCF/012/935/025/GCF_012935025.1_ASM1293502v1/GCF_012935025.1_ASM1293502v1_genomic.fna.gz
Acinetobacter_baumannii	https://ftp.ncbi.nlm.nih.gov/genomes/all/GCF/019/076/685/GCF_019076685.1_ASM1907668v1/GCF_019076685.1_ASM1907668v1_genomic.fna.gz
Acinetobacter_baumannii	https://ftp.ncbi.nlm.nih.gov/genomes/all/GCF/009/497/995/GCF_009497995.1_ASM949799v1/GCF_009497995.1_ASM949799v1_genomic.fna.gz
Acinetobacter_baumannii	https://ftp.ncbi.nlm.nih.gov/genomes/all/GCF/012/935/065/GCF_012935065.1_ASM1293506v1/GCF_012935065.1_ASM1293506v1_genomic.fna.gz
Acinetobacter_baumannii	https://ftp.ncbi.nlm.nih.gov/genomes/all/GCF/004/797/155/GCF_004797155.2_ASM479715v2/GCF_004797155.2_ASM479715v2_genomic.fna.gz
Acinetobacter_baumannii	https://ftp.ncbi.nlm.nih.gov/genomes/all/GCF/002/504/145/GCF_002504145.1_ASM250414v1/GCF_002504145.1_ASM250414v1_genomic.fna.gz
Acinetobacter_baumannii	https://ftp.ncbi.nlm.nih.gov/genomes/all/GCF/008/807/055/GCF_008807055.1_ASM880705v1/GCF_008807055.1_ASM880705v1_genomic.fna.gz
Acinetobacter_baumannii	https://ftp.ncbi.nlm.nih.gov/genomes/all/GCF/003/949/595/GCF_003949595.2_ASM394959v2/GCF_003949595.2_ASM394959v2_genomic.fna.gz
Acinetobacter_baumannii	https://ftp.ncbi.nlm.nih.gov/genomes/all/GCF/008/033/255/GCF_008033255.2_ASM803325v2/GCF_008033255.2_ASM803325v2_genomic.fna.gz
Acinetobacter_baumannii	https://ftp.ncbi.nlm.nih.gov/genomes/all/GCF/012/935/145/GCF_012935145.1_ASM1293514v1/GCF_012935145.1_ASM1293514v1_genomic.fna.gz
Acinetobacter_baumannii	https://ftp.ncbi.nlm.nih.gov/genomes/all/GCF/012/934/905/GCF_012934905.1_ASM1293490v1/GCF_012934905.1_ASM1293490v1_genomic.fna.gz
Acinetobacter_baumannii	https://ftp.ncbi.nlm.nih.gov/genomes/all/GCF/019/331/655/GCF_019331655.1_ASM1933165v1/GCF_019331655.1_ASM1933165v1_genomic.fna.gz
Acinetobacter_baumannii	https://ftp.ncbi.nlm.nih.gov/genomes/all/GCF/013/416/255/GCF_013416255.1_ASM1341625v1/GCF_013416255.1_ASM1341625v1_genomic.fna.gz
Acinetobacter_baumannii	https://ftp.ncbi.nlm.nih.gov/genomes/all/GCF/000/018/445/GCF_000018445.1_ASM1844v1/GCF_000018445.1_ASM1844v1_genomic.fna.gz
Acinetobacter_baumannii	https://ftp.ncbi.nlm.nih.gov/genomes/all/GCF/013/372/085/GCF_013372085.1_ASM1337208v1/GCF_013372085.1_ASM1337208v1_genomic.fna.gz
Acinetobacter_baumannii	https://ftp.ncbi.nlm.nih.gov/genomes/all/GCF/016/864/915/GCF_016864915.1_ASM1686491v1/GCF_016864915.1_ASM1686491v1_genomic.fna.gz
Acinetobacter_baumannii	https://ftp.ncbi.nlm.nih.gov/genomes/all/GCF/014/705/805/GCF_014705805.1_ASM1470580v1/GCF_014705805.1_ASM1470580v1_genomic.fna.gz
Acinetobacter_baumannii	https://ftp.ncbi.nlm.nih.gov/genomes/all/GCF/012/931/665/GCF_012931665.1_ASM1293166v1/GCF_012931665.1_ASM1293166v1_genomic.fna.gz
Acinetobacter_baumannii	https://ftp.ncbi.nlm.nih.gov/genomes/all/GCF/003/006/035/GCF_003006035.1_ASM300603v1/GCF_003006035.1_ASM300603v1_genomic.fna.gz
Acinetobacter_baumannii	https://ftp.ncbi.nlm.nih.gov/genomes/all/GCF/001/636/235/GCF_001636235.1_ASM163623v1/GCF_001636235.1_ASM163623v1_genomic.fna.gz
Acinetobacter_baumannii	https://ftp.ncbi.nlm.nih.gov/genomes/all/GCF/017/098/225/GCF_017098225.2_ASM1709822v2/GCF_017098225.2_ASM1709822v2_genomic.fna.gz
Acinetobacter_baumannii	https://ftp.ncbi.nlm.nih.gov/genomes/all/GCF/000/419/425/GCF_000419425.1_ASM41942v1/GCF_000419425.1_ASM41942v1_genomic.fna.gz
Acinetobacter_baumannii	https://ftp.ncbi.nlm.nih.gov/genomes/all/GCF/000/939/415/GCF_000939415.2_HGAP_assembly_of_Acinetobacter_baumannii_ORAB01/GCF_000939415.2_HGAP_assembly_of_Acinetobacter_baumannii_ORAB01_genomic.fna.gz
Acinetobacter_baumannii	https://ftp.ncbi.nlm.nih.gov/genomes/all/GCF/001/895/125/GCF_001895125.2_ASM189512v2/GCF_001895125.2_ASM189512v2_genomic.fna.gz
Acinetobacter_baumannii	https://ftp.ncbi.nlm.nih.gov/genomes/all/GCF/013/377/175/GCF_013377175.1_ASM1337717v1/GCF_013377175.1_ASM1337717v1_genomic.fna.gz
Acinetobacter_baumannii	https://ftp.ncbi.nlm.nih.gov/genomes/all/GCF/019/903/155/GCF_019903155.1_ASM1990315v1/GCF_019903155.1_ASM1990315v1_genomic.fna.gz
Acinetobacter_baumannii	https://ftp.ncbi.nlm.nih.gov/genomes/all/GCF/007/107/525/GCF_007107525.1_ASM710752v1/GCF_007107525.1_ASM710752v1_genomic.fna.gz
Acinetobacter_baumannii	https://ftp.ncbi.nlm.nih.gov/genomes/all/GCF/005/518/095/GCF_005518095.1_ASM551809v1/GCF_005518095.1_ASM551809v1_genomic.fna.gz
Acinetobacter_baumannii	https://ftp.ncbi.nlm.nih.gov/genomes/all/GCF/003/029/495/GCF_003029495.1_ASM302949v1/GCF_003029495.1_ASM302949v1_genomic.fna.gz
Acinetobacter_baumannii	https://ftp.ncbi.nlm.nih.gov/genomes/all/GCF/005/280/675/GCF_005280675.1_ASM528067v1/GCF_005280675.1_ASM528067v1_genomic.fna.gz
Acinetobacter_baumannii	https://ftp.ncbi.nlm.nih.gov/genomes/all/GCF/012/931/605/GCF_012931605.1_ASM1293160v1/GCF_012931605.1_ASM1293160v1_genomic.fna.gz
Acinetobacter_baumannii	https://ftp.ncbi.nlm.nih.gov/genomes/all/GCF/003/522/705/GCF_003522705.1_ASM352270v1/GCF_003522705.1_ASM352270v1_genomic.fna.gz
Acinetobacter_baumannii	https://ftp.ncbi.nlm.nih.gov/genomes/all/GCF/017/096/385/GCF_017096385.2_ASM1709638v2/GCF_017096385.2_ASM1709638v2_genomic.fna.gz
Acinetobacter_baumannii	https://ftp.ncbi.nlm.nih.gov/genomes/all/GCF/014/322/245/GCF_014322245.1_ASM1432224v1/GCF_014322245.1_ASM1432224v1_genomic.fna.gz
Acinetobacter_baumannii	https://ftp.ncbi.nlm.nih.gov/genomes/all/GCF/000/963/815/GCF_000963815.1_ASM96381v1/GCF_000963815.1_ASM96381v1_genomic.fna.gz
Acinetobacter_baumannii	https://ftp.ncbi.nlm.nih.gov/genomes/all/GCF/003/812/485/GCF_003812485.1_ASM381248v1/GCF_003812485.1_ASM381248v1_genomic.fna.gz
Acinetobacter_baumannii	https://ftp.ncbi.nlm.nih.gov/genomes/all/GCF/003/812/065/GCF_003812065.1_ASM381206v1/GCF_003812065.1_ASM381206v1_genomic.fna.gz
Acinetobacter_baumannii	https://ftp.ncbi.nlm.nih.gov/genomes/all/GCF/013/416/275/GCF_013416275.1_ASM1341627v1/GCF_013416275.1_ASM1341627v1_genomic.fna.gz
Acinetobacter_baumannii	https://ftp.ncbi.nlm.nih.gov/genomes/all/GCF/004/758/865/GCF_004758865.1_ASM475886v1/GCF_004758865.1_ASM475886v1_genomic.fna.gz
Acinetobacter_baumannii	https://ftp.ncbi.nlm.nih.gov/genomes/all/GCF/003/296/225/GCF_003296225.1_ASM329622v1/GCF_003296225.1_ASM329622v1_genomic.fna.gz
Acinetobacter_baumannii	https://ftp.ncbi.nlm.nih.gov/genomes/all/GCF/017/096/425/GCF_017096425.2_ASM1709642v2/GCF_017096425.2_ASM1709642v2_genomic.fna.gz
Acinetobacter_baumannii	https://ftp.ncbi.nlm.nih.gov/genomes/all/GCF/004/564/095/GCF_004564095.1_ASM456409v1/GCF_004564095.1_ASM456409v1_genomic.fna.gz
Acinetobacter_baumannii	https://ftp.ncbi.nlm.nih.gov/genomes/all/GCF/012/935/125/GCF_012935125.1_ASM1293512v1/GCF_012935125.1_ASM1293512v1_genomic.fna.gz
Acinetobacter_baumannii	https://ftp.ncbi.nlm.nih.gov/genomes/all/GCF/000/814/345/GCF_000814345.1_ASM81434v1/GCF_000814345.1_ASM81434v1_genomic.fna.gz
Acinetobacter_baumannii	https://ftp.ncbi.nlm.nih.gov/genomes/all/GCF/001/669/145/GCF_001669145.2_ASM166914v2/GCF_001669145.2_ASM166914v2_genomic.fna.gz
Acinetobacter_baumannii	https://ftp.ncbi.nlm.nih.gov/genomes/all/GCF/004/564/115/GCF_004564115.1_ASM456411v1/GCF_004564115.1_ASM456411v1_genomic.fna.gz
Acinetobacter_baumannii	https://ftp.ncbi.nlm.nih.gov/genomes/all/GCF/019/356/215/GCF_019356215.1_ASM1935621v1/GCF_019356215.1_ASM1935621v1_genomic.fna.gz
Acinetobacter_baumannii	https://ftp.ncbi.nlm.nih.gov/genomes/all/GCF/012/272/735/GCF_012272735.1_ASM1227273v1/GCF_012272735.1_ASM1227273v1_genomic.fna.gz
Acinetobacter_baumannii	https://ftp.ncbi.nlm.nih.gov/genomes/all/GCF/012/935/185/GCF_012935185.1_ASM1293518v1/GCF_012935185.1_ASM1293518v1_genomic.fna.gz
Acinetobacter_baumannii	https://ftp.ncbi.nlm.nih.gov/genomes/all/GCF/016/919/505/GCF_016919505.2_ASM1691950v2/GCF_016919505.2_ASM1691950v2_genomic.fna.gz
Acinetobacter_baumannii	https://ftp.ncbi.nlm.nih.gov/genomes/all/GCF/017/753/625/GCF_017753625.1_ASM1775362v1/GCF_017753625.1_ASM1775362v1_genomic.fna.gz
Acinetobacter_baumannii	https://ftp.ncbi.nlm.nih.gov/genomes/all/GCF/002/999/195/GCF_002999195.2_ASM299919v2/GCF_002999195.2_ASM299919v2_genomic.fna.gz
Acinetobacter_baumannii	https://ftp.ncbi.nlm.nih.gov/genomes/all/GCF/017/723/975/GCF_017723975.1_ASM1772397v1/GCF_017723975.1_ASM1772397v1_genomic.fna.gz
Acinetobacter_baumannii	https://ftp.ncbi.nlm.nih.gov/genomes/all/GCF/015/571/935/GCF_015571935.1_ASM1557193v1/GCF_015571935.1_ASM1557193v1_genomic.fna.gz
Acinetobacter_baumannii	https://ftp.ncbi.nlm.nih.gov/genomes/all/GCF/003/547/115/GCF_003547115.1_ASM354711v1/GCF_003547115.1_ASM354711v1_genomic.fna.gz
Acinetobacter_baumannii	https://ftp.ncbi.nlm.nih.gov/genomes/all/GCF/002/902/885/GCF_002902885.1_ASM290288v1/GCF_002902885.1_ASM290288v1_genomic.fna.gz
Acinetobacter_baumannii	https://ftp.ncbi.nlm.nih.gov/genomes/all/GCF/001/399/655/GCF_001399655.1_ASM139965v1/GCF_001399655.1_ASM139965v1_genomic.fna.gz
Acinetobacter_baumannii	https://ftp.ncbi.nlm.nih.gov/genomes/all/GCF/018/831/125/GCF_018831125.1_ASM1883112v1/GCF_018831125.1_ASM1883112v1_genomic.fna.gz
Acinetobacter_baumannii	https://ftp.ncbi.nlm.nih.gov/genomes/all/GCF/014/874/575/GCF_014874575.1_ASM1487457v1/GCF_014874575.1_ASM1487457v1_genomic.fna.gz
Acinetobacter_baumannii	https://ftp.ncbi.nlm.nih.gov/genomes/all/GCF/019/458/485/GCF_019458485.1_ASM1945848v1/GCF_019458485.1_ASM1945848v1_genomic.fna.gz
Acinetobacter_baumannii	https://ftp.ncbi.nlm.nih.gov/genomes/all/GCF/000/069/245/GCF_000069245.1_ASM6924v1/GCF_000069245.1_ASM6924v1_genomic.fna.gz
Acinetobacter_baumannii	https://ftp.ncbi.nlm.nih.gov/genomes/all/GCF/003/181/015/GCF_003181015.1_ASM318101v1/GCF_003181015.1_ASM318101v1_genomic.fna.gz
Acinetobacter_baumannii	https://ftp.ncbi.nlm.nih.gov/genomes/all/GCF/013/787/185/GCF_013787185.1_ASM1378718v1/GCF_013787185.1_ASM1378718v1_genomic.fna.gz
Acinetobacter_baumannii	https://ftp.ncbi.nlm.nih.gov/genomes/all/GCF/017/639/875/GCF_017639875.1_ASM1763987v1/GCF_017639875.1_ASM1763987v1_genomic.fna.gz
Acinetobacter_baumannii	https://ftp.ncbi.nlm.nih.gov/genomes/all/GCF/012/931/645/GCF_012931645.1_ASM1293164v1/GCF_012931645.1_ASM1293164v1_genomic.fna.gz
Acinetobacter_baumannii	https://ftp.ncbi.nlm.nih.gov/genomes/all/GCF/012/935/085/GCF_012935085.1_ASM1293508v1/GCF_012935085.1_ASM1293508v1_genomic.fna.gz
Acinetobacter_baumannii	https://ftp.ncbi.nlm.nih.gov/genomes/all/GCF/004/028/375/GCF_004028375.1_ASM402837v1/GCF_004028375.1_ASM402837v1_genomic.fna.gz
Acinetobacter_baumannii	https://ftp.ncbi.nlm.nih.gov/genomes/all/GCF/002/210/065/GCF_002210065.1_ASM221006v1/GCF_002210065.1_ASM221006v1_genomic.fna.gz
Acinetobacter_baumannii	https://ftp.ncbi.nlm.nih.gov/genomes/all/GCF/012/935/005/GCF_012935005.1_ASM1293500v1/GCF_012935005.1_ASM1293500v1_genomic.fna.gz
Acinetobacter_baumannii	https://ftp.ncbi.nlm.nih.gov/genomes/all/GCF/019/903/235/GCF_019903235.1_ASM1990323v1/GCF_019903235.1_ASM1990323v1_genomic.fna.gz
Acinetobacter_baumannii	https://ftp.ncbi.nlm.nih.gov/genomes/all/GCF/004/768/705/GCF_004768705.1_ASM476870v1/GCF_004768705.1_ASM476870v1_genomic.fna.gz
Acinetobacter_baumannii	https://ftp.ncbi.nlm.nih.gov/genomes/all/GCF/012/934/965/GCF_012934965.1_ASM1293496v1/GCF_012934965.1_ASM1293496v1_genomic.fna.gz
Acinetobacter_baumannii	https://ftp.ncbi.nlm.nih.gov/genomes/all/GCF/019/703/285/GCF_019703285.1_ASM1970328v1/GCF_019703285.1_ASM1970328v1_genomic.fna.gz
Acinetobacter_baumannii	https://ftp.ncbi.nlm.nih.gov/genomes/all/GCF/005/280/375/GCF_005280375.1_ASM528037v1/GCF_005280375.1_ASM528037v1_genomic.fna.gz
Acinetobacter_baumannii	https://ftp.ncbi.nlm.nih.gov/genomes/all/GCF/008/931/365/GCF_008931365.1_ASM893136v1/GCF_008931365.1_ASM893136v1_genomic.fna.gz
Acinetobacter_pittii	https://ftp.ncbi.nlm.nih.gov/genomes/all/GCF/020/544/425/GCF_020544425.1_ASM2054442v1/GCF_020544425.1_ASM2054442v1_genomic.fna.gz
Acinetobacter_pittii	https://ftp.ncbi.nlm.nih.gov/genomes/all/GCF/016/890/065/GCF_016890065.1_ASM1689006v1/GCF_016890065.1_ASM1689006v1_genomic.fna.gz
Acinetobacter_pittii	https://ftp.ncbi.nlm.nih.gov/genomes/all/GCF/000/191/145/GCF_000191145.1_ASM19114v1/GCF_000191145.1_ASM19114v1_genomic.fna.gz
Acinetobacter_pittii	https://ftp.ncbi.nlm.nih.gov/genomes/all/GCF/019/046/965/GCF_019046965.1_ASM1904696v1/GCF_019046965.1_ASM1904696v1_genomic.fna.gz
Acinetobacter_pittii	https://ftp.ncbi.nlm.nih.gov/genomes/all/GCF/009/931/315/GCF_009931315.1_ASM993131v1/GCF_009931315.1_ASM993131v1_genomic.fna.gz
Acinetobacter_pittii	https://ftp.ncbi.nlm.nih.gov/genomes/all/GCF/003/956/065/GCF_003956065.1_ASM395606v1/GCF_003956065.1_ASM395606v1_genomic.fna.gz
Acinetobacter_pittii	https://ftp.ncbi.nlm.nih.gov/genomes/all/GCF/016/804/045/GCF_016804045.1_ASM1680404v1/GCF_016804045.1_ASM1680404v1_genomic.fna.gz
Acinetobacter_pittii	https://ftp.ncbi.nlm.nih.gov/genomes/all/GCF/002/158/945/GCF_002158945.1_ASM215894v1/GCF_002158945.1_ASM215894v1_genomic.fna.gz
Acinetobacter_pittii	https://ftp.ncbi.nlm.nih.gov/genomes/all/GCF/002/863/745/GCF_002863745.1_ASM286374v1/GCF_002863745.1_ASM286374v1_genomic.fna.gz
Acinetobacter_pittii	https://ftp.ncbi.nlm.nih.gov/genomes/all/GCF/002/012/285/GCF_002012285.1_ASM201228v1/GCF_002012285.1_ASM201228v1_genomic.fna.gz
Acinetobacter_pittii	https://ftp.ncbi.nlm.nih.gov/genomes/all/GCF/001/577/285/GCF_001577285.1_ASM157728v1/GCF_001577285.1_ASM157728v1_genomic.fna.gz
Acinetobacter_pittii	https://ftp.ncbi.nlm.nih.gov/genomes/all/GCF/016/889/305/GCF_016889305.1_ASM1688930v1/GCF_016889305.1_ASM1688930v1_genomic.fna.gz
Acinetobacter_pittii	https://ftp.ncbi.nlm.nih.gov/genomes/all/GCF/020/991/105/GCF_020991105.1_ASM2099110v1/GCF_020991105.1_ASM2099110v1_genomic.fna.gz
Acinetobacter_pittii	https://ftp.ncbi.nlm.nih.gov/genomes/all/GCF/008/694/085/GCF_008694085.1_ASM869408v1/GCF_008694085.1_ASM869408v1_genomic.fna.gz
Acinetobacter_pittii	https://ftp.ncbi.nlm.nih.gov/genomes/all/GCF/019/047/205/GCF_019047205.1_ASM1904720v1/GCF_019047205.1_ASM1904720v1_genomic.fna.gz
Acinetobacter_pittii	https://ftp.ncbi.nlm.nih.gov/genomes/all/GCF/001/617/545/GCF_001617545.1_ASM161754v1/GCF_001617545.1_ASM161754v1_genomic.fna.gz
Acinetobacter_pittii	https://ftp.ncbi.nlm.nih.gov/genomes/all/GCF/019/703/265/GCF_019703265.1_ASM1970326v1/GCF_019703265.1_ASM1970326v1_genomic.fna.gz
Acinetobacter_pittii	https://ftp.ncbi.nlm.nih.gov/genomes/all/GCF/008/121/475/GCF_008121475.1_ASM812147v1/GCF_008121475.1_ASM812147v1_genomic.fna.gz
Acinetobacter_pittii	https://ftp.ncbi.nlm.nih.gov/genomes/all/GCF/020/535/225/GCF_020535225.1_ASM2053522v1/GCF_020535225.1_ASM2053522v1_genomic.fna.gz
Acinetobacter_pittii	https://ftp.ncbi.nlm.nih.gov/genomes/all/GCF/002/902/805/GCF_002902805.2_ASM290280v2/GCF_002902805.2_ASM290280v2_genomic.fna.gz
Acinetobacter_pittii	https://ftp.ncbi.nlm.nih.gov/genomes/all/GCF/019/047/185/GCF_019047185.1_ASM1904718v1/GCF_019047185.1_ASM1904718v1_genomic.fna.gz
Acinetobacter_pittii	https://ftp.ncbi.nlm.nih.gov/genomes/all/GCF/002/999/115/GCF_002999115.2_ASM299911v2/GCF_002999115.2_ASM299911v2_genomic.fna.gz
Acinetobacter_pittii	https://ftp.ncbi.nlm.nih.gov/genomes/all/GCF/002/999/215/GCF_002999215.3_ASM299921v3/GCF_002999215.3_ASM299921v3_genomic.fna.gz
Acinetobacter_pittii	https://ftp.ncbi.nlm.nih.gov/genomes/all/GCF/014/168/695/GCF_014168695.1_ASM1416869v1/GCF_014168695.1_ASM1416869v1_genomic.fna.gz
Acinetobacter_pittii	https://ftp.ncbi.nlm.nih.gov/genomes/all/GCF/011/996/285/GCF_011996285.1_ASM1199628v1/GCF_011996285.1_ASM1199628v1_genomic.fna.gz
Acinetobacter_pittii	https://ftp.ncbi.nlm.nih.gov/genomes/all/GCF/016/889/345/GCF_016889345.1_ASM1688934v1/GCF_016889345.1_ASM1688934v1_genomic.fna.gz
Acinetobacter_pittii	https://ftp.ncbi.nlm.nih.gov/genomes/all/GCF/019/048/225/GCF_019048225.1_ASM1904822v1/GCF_019048225.1_ASM1904822v1_genomic.fna.gz
Acinetobacter_pittii	https://ftp.ncbi.nlm.nih.gov/genomes/all/GCF/016/889/825/GCF_016889825.1_ASM1688982v1/GCF_016889825.1_ASM1688982v1_genomic.fna.gz
Acinetobacter_pittii	https://ftp.ncbi.nlm.nih.gov/genomes/all/GCF/003/051/965/GCF_003051965.2_ASM305196v2/GCF_003051965.2_ASM305196v2_genomic.fna.gz
Acinetobacter_pittii	https://ftp.ncbi.nlm.nih.gov/genomes/all/GCF/007/954/485/GCF_007954485.1_ASM795448v1/GCF_007954485.1_ASM795448v1_genomic.fna.gz
Aeromonas_hydrophila	https://ftp.ncbi.nlm.nih.gov/genomes/all/GCF/000/633/175/GCF_000633175.1_ASM63317v1/GCF_000633175.1_ASM63317v1_genomic.fna.gz
Aeromonas_hydrophila	https://ftp.ncbi.nlm.nih.gov/genomes/all/GCF/016/026/875/GCF_016026875.1_ASM1602687v1/GCF_016026875.1_ASM1602687v1_genomic.fna.gz
Aeromonas_hydrophila	https://ftp.ncbi.nlm.nih.gov/genomes/all/GCF/003/491/225/GCF_003491225.1_ASM349122v1/GCF_003491225.1_ASM349122v1_genomic.fna.gz
Aeromonas_hydrophila	https://ftp.ncbi.nlm.nih.gov/genomes/all/GCF/011/602/425/GCF_011602425.1_ASM1160242v1/GCF_011602425.1_ASM1160242v1_genomic.fna.gz
Aeromonas_hydrophila	https://ftp.ncbi.nlm.nih.gov/genomes/all/GCF/001/019/645/GCF_001019645.1_ASM101964v1/GCF_001019645.1_ASM101964v1_genomic.fna.gz
Aeromonas_hydrophila	https://ftp.ncbi.nlm.nih.gov/genomes/all/GCF/001/895/965/GCF_001895965.1_ASM189596v1/GCF_001895965.1_ASM189596v1_genomic.fna.gz
Aeromonas_hydrophila	https://ftp.ncbi.nlm.nih.gov/genomes/all/GCF/020/405/385/GCF_020405385.1_ASM2040538v1/GCF_020405385.1_ASM2040538v1_genomic.fna.gz
Aeromonas_hydrophila	https://ftp.ncbi.nlm.nih.gov/genomes/all/GCF/000/014/805/GCF_000014805.1_ASM1480v1/GCF_000014805.1_ASM1480v1_genomic.fna.gz
Aeromonas_hydrophila	https://ftp.ncbi.nlm.nih.gov/genomes/all/GCF/000/612/075/GCF_000612075.2_ASM61207v2/GCF_000612075.2_ASM61207v2_genomic.fna.gz
Aeromonas_hydrophila	https://ftp.ncbi.nlm.nih.gov/genomes/all/GCF/016/592/295/GCF_016592295.1_ASM1659229v1/GCF_016592295.1_ASM1659229v1_genomic.fna.gz
Aeromonas_hydrophila	https://ftp.ncbi.nlm.nih.gov/genomes/all/GCF/017/310/195/GCF_017310195.1_ASM1731019v1/GCF_017310195.1_ASM1731019v1_genomic.fna.gz
Aeromonas_hydrophila	https://ftp.ncbi.nlm.nih.gov/genomes/all/GCF/009/791/455/GCF_009791455.1_ASM979145v1/GCF_009791455.1_ASM979145v1_genomic.fna.gz
Aeromonas_hydrophila	https://ftp.ncbi.nlm.nih.gov/genomes/all/GCF/000/819/505/GCF_000819505.1_ASM81950v1/GCF_000819505.1_ASM81950v1_genomic.fna.gz
Aeromonas_hydrophila	https://ftp.ncbi.nlm.nih.gov/genomes/all/GCF/001/683/535/GCF_001683535.1_ASM168353v1/GCF_001683535.1_ASM168353v1_genomic.fna.gz
Aeromonas_hydrophila	https://ftp.ncbi.nlm.nih.gov/genomes/all/GCF/000/963/645/GCF_000963645.1_ASM96364v1/GCF_000963645.1_ASM96364v1_genomic.fna.gz
Aeromonas_hydrophila	https://ftp.ncbi.nlm.nih.gov/genomes/all/GCF/003/014/775/GCF_003014775.1_ASM301477v1/GCF_003014775.1_ASM301477v1_genomic.fna.gz
Aeromonas_hydrophila	https://ftp.ncbi.nlm.nih.gov/genomes/all/GCF/003/491/245/GCF_003491245.1_ASM349124v1/GCF_003491245.1_ASM349124v1_genomic.fna.gz
Aeromonas_hydrophila	https://ftp.ncbi.nlm.nih.gov/genomes/all/GCF/014/161/955/GCF_014161955.1_ASM1416195v1/GCF_014161955.1_ASM1416195v1_genomic.fna.gz
Aeromonas_hydrophila	https://ftp.ncbi.nlm.nih.gov/genomes/all/GCF/018/802/385/GCF_018802385.1_ASM1880238v1/GCF_018802385.1_ASM1880238v1_genomic.fna.gz
Aeromonas_hydrophila	https://ftp.ncbi.nlm.nih.gov/genomes/all/GCF/020/405/365/GCF_020405365.1_ASM2040536v1/GCF_020405365.1_ASM2040536v1_genomic.fna.gz
Aeromonas_hydrophila	https://ftp.ncbi.nlm.nih.gov/genomes/all/GCF/001/687/125/GCF_001687125.1_ASM168712v1/GCF_001687125.1_ASM168712v1_genomic.fna.gz
Aeromonas_hydrophila	https://ftp.ncbi.nlm.nih.gov/genomes/all/GCF/004/684/305/GCF_004684305.1_ASM468430v1/GCF_004684305.1_ASM468430v1_genomic.fna.gz
Aeromonas_hydrophila	https://ftp.ncbi.nlm.nih.gov/genomes/all/GCF/014/169/715/GCF_014169715.1_ASM1416971v1/GCF_014169715.1_ASM1416971v1_genomic.fna.gz
Aeromonas_hydrophila	https://ftp.ncbi.nlm.nih.gov/genomes/all/GCF/004/684/325/GCF_004684325.1_ASM468432v1/GCF_004684325.1_ASM468432v1_genomic.fna.gz
Aeromonas_hydrophila	https://ftp.ncbi.nlm.nih.gov/genomes/all/GCF/020/162/255/GCF_020162255.1_ASM2016225v1/GCF_020162255.1_ASM2016225v1_genomic.fna.gz
Aeromonas_hydrophila	https://ftp.ncbi.nlm.nih.gov/genomes/all/GCF/001/455/365/GCF_001455365.1_ASM145536v1/GCF_001455365.1_ASM145536v1_genomic.fna.gz
Aeromonas_hydrophila	https://ftp.ncbi.nlm.nih.gov/genomes/all/GCF/000/940/915/GCF_000940915.1_ASM94091v1/GCF_000940915.1_ASM94091v1_genomic.fna.gz
Aeromonas_hydrophila	https://ftp.ncbi.nlm.nih.gov/genomes/all/GCF/001/518/775/GCF_001518775.1_ASM151877v1/GCF_001518775.1_ASM151877v1_genomic.fna.gz
Aeromonas_hydrophila	https://ftp.ncbi.nlm.nih.gov/genomes/all/GCF/002/850/695/GCF_002850695.3_ASM285069v3/GCF_002850695.3_ASM285069v3_genomic.fna.gz
Aeromonas_hydrophila	https://ftp.ncbi.nlm.nih.gov/genomes/all/GCF/014/679/585/GCF_014679585.1_ASM1467958v1/GCF_014679585.1_ASM1467958v1_genomic.fna.gz
Akkermansia_muciniphila	https://ftp.ncbi.nlm.nih.gov/genomes/all/GCF/003/716/975/GCF_003716975.1_ASM371697v1/GCF_003716975.1_ASM371697v1_genomic.fna.gz
Akkermansia_muciniphila	https://ftp.ncbi.nlm.nih.gov/genomes/all/GCF/010/223/115/GCF_010223115.1_ASM1022311v1/GCF_010223115.1_ASM1022311v1_genomic.fna.gz
Akkermansia_muciniphila	https://ftp.ncbi.nlm.nih.gov/genomes/all/GCF/010/223/575/GCF_010223575.1_ASM1022357v1/GCF_010223575.1_ASM1022357v1_genomic.fna.gz
Akkermansia_muciniphila	https://ftp.ncbi.nlm.nih.gov/genomes/all/GCF/000/020/225/GCF_000020225.1_ASM2022v1/GCF_000020225.1_ASM2022v1_genomic.fna.gz
Akkermansia_muciniphila	https://ftp.ncbi.nlm.nih.gov/genomes/all/GCF/010/229/955/GCF_010229955.1_ASM1022995v1/GCF_010229955.1_ASM1022995v1_genomic.fna.gz
Akkermansia_muciniphila	https://ftp.ncbi.nlm.nih.gov/genomes/all/GCF/004/015/245/GCF_004015245.1_ASM401524v1/GCF_004015245.1_ASM401524v1_genomic.fna.gz
Akkermansia_muciniphila	https://ftp.ncbi.nlm.nih.gov/genomes/all/GCF/010/230/515/GCF_010230515.1_ASM1023051v1/GCF_010230515.1_ASM1023051v1_genomic.fna.gz
Akkermansia_muciniphila	https://ftp.ncbi.nlm.nih.gov/genomes/all/GCF/017/570/425/GCF_017570425.1_ASM1757042v1/GCF_017570425.1_ASM1757042v1_genomic.fna.gz
Akkermansia_muciniphila	https://ftp.ncbi.nlm.nih.gov/genomes/all/GCF/018/847/055/GCF_018847055.1_ASM1884705v1/GCF_018847055.1_ASM1884705v1_genomic.fna.gz
Akkermansia_muciniphila	https://ftp.ncbi.nlm.nih.gov/genomes/all/GCF/003/716/915/GCF_003716915.1_ASM371691v1/GCF_003716915.1_ASM371691v1_genomic.fna.gz
Akkermansia_muciniphila	https://ftp.ncbi.nlm.nih.gov/genomes/all/GCF/018/847/535/GCF_018847535.1_ASM1884753v1/GCF_018847535.1_ASM1884753v1_genomic.fna.gz
Akkermansia_muciniphila	https://ftp.ncbi.nlm.nih.gov/genomes/all/GCF/010/223/015/GCF_010223015.1_ASM1022301v1/GCF_010223015.1_ASM1022301v1_genomic.fna.gz
Akkermansia_muciniphila	https://ftp.ncbi.nlm.nih.gov/genomes/all/GCF/001/688/765/GCF_001688765.2_ASM168876v2/GCF_001688765.2_ASM168876v2_genomic.fna.gz
Akkermansia_muciniphila	https://ftp.ncbi.nlm.nih.gov/genomes/all/GCF/004/015/225/GCF_004015225.1_ASM401522v1/GCF_004015225.1_ASM401522v1_genomic.fna.gz
Akkermansia_muciniphila	https://ftp.ncbi.nlm.nih.gov/genomes/all/GCF/018/847/495/GCF_018847495.1_ASM1884749v1/GCF_018847495.1_ASM1884749v1_genomic.fna.gz
Akkermansia_muciniphila	https://ftp.ncbi.nlm.nih.gov/genomes/all/GCF/010/229/055/GCF_010229055.1_ASM1022905v1/GCF_010229055.1_ASM1022905v1_genomic.fna.gz
Akkermansia_muciniphila	https://ftp.ncbi.nlm.nih.gov/genomes/all/GCF/010/223/255/GCF_010223255.1_ASM1022325v1/GCF_010223255.1_ASM1022325v1_genomic.fna.gz
Akkermansia_muciniphila	https://ftp.ncbi.nlm.nih.gov/genomes/all/GCF/004/015/265/GCF_004015265.1_ASM401526v1/GCF_004015265.1_ASM401526v1_genomic.fna.gz
Akkermansia_muciniphila	https://ftp.ncbi.nlm.nih.gov/genomes/all/GCF/018/847/275/GCF_018847275.1_ASM1884727v1/GCF_018847275.1_ASM1884727v1_genomic.fna.gz
Akkermansia_muciniphila	https://ftp.ncbi.nlm.nih.gov/genomes/all/GCF/014/170/075/GCF_014170075.1_ASM1417007v1/GCF_014170075.1_ASM1417007v1_genomic.fna.gz
Akkermansia_muciniphila	https://ftp.ncbi.nlm.nih.gov/genomes/all/GCF/018/847/575/GCF_018847575.1_ASM1884757v1/GCF_018847575.1_ASM1884757v1_genomic.fna.gz
Akkermansia_muciniphila	https://ftp.ncbi.nlm.nih.gov/genomes/all/GCF/018/847/595/GCF_018847595.1_ASM1884759v1/GCF_018847595.1_ASM1884759v1_genomic.fna.gz
Akkermansia_muciniphila	https://ftp.ncbi.nlm.nih.gov/genomes/all/GCF/902/387/255/GCF_902387255.1_UHGG_MGYG-HGUT-02454/GCF_902387255.1_UHGG_MGYG-HGUT-02454_genomic.fna.gz
Akkermansia_muciniphila	https://ftp.ncbi.nlm.nih.gov/genomes/all/GCF/018/847/115/GCF_018847115.1_ASM1884711v1/GCF_018847115.1_ASM1884711v1_genomic.fna.gz
Akkermansia_muciniphila	https://ftp.ncbi.nlm.nih.gov/genomes/all/GCF/004/319/565/GCF_004319565.1_ASM431956v1/GCF_004319565.1_ASM431956v1_genomic.fna.gz
Akkermansia_muciniphila	https://ftp.ncbi.nlm.nih.gov/genomes/all/GCF/010/509/235/GCF_010509235.1_ASM1050923v1/GCF_010509235.1_ASM1050923v1_genomic.fna.gz
Akkermansia_muciniphila	https://ftp.ncbi.nlm.nih.gov/genomes/all/GCF/018/847/935/GCF_018847935.1_ASM1884793v1/GCF_018847935.1_ASM1884793v1_genomic.fna.gz
Akkermansia_muciniphila	https://ftp.ncbi.nlm.nih.gov/genomes/all/GCF/018/847/435/GCF_018847435.1_ASM1884743v1/GCF_018847435.1_ASM1884743v1_genomic.fna.gz
Akkermansia_muciniphila	https://ftp.ncbi.nlm.nih.gov/genomes/all/GCF/004/104/435/GCF_004104435.1_ASM410443v1/GCF_004104435.1_ASM410443v1_genomic.fna.gz
Akkermansia_muciniphila	https://ftp.ncbi.nlm.nih.gov/genomes/all/GCF/018/847/295/GCF_018847295.1_ASM1884729v1/GCF_018847295.1_ASM1884729v1_genomic.fna.gz
Akkermansia_muciniphila	https://ftp.ncbi.nlm.nih.gov/genomes/all/GCF/018/847/215/GCF_018847215.1_ASM1884721v1/GCF_018847215.1_ASM1884721v1_genomic.fna.gz
Akkermansia_muciniphila	https://ftp.ncbi.nlm.nih.gov/genomes/all/GCF/004/015/005/GCF_004015005.1_ASM401500v1/GCF_004015005.1_ASM401500v1_genomic.fna.gz
Akkermansia_muciniphila	https://ftp.ncbi.nlm.nih.gov/genomes/all/GCF/004/015/285/GCF_004015285.1_ASM401528v1/GCF_004015285.1_ASM401528v1_genomic.fna.gz
Bacillus_amyloliquefaciens	https://ftp.ncbi.nlm.nih.gov/genomes/all/GCF/004/006/115/GCF_004006115.1_ASM400611v1/GCF_004006115.1_ASM400611v1_genomic.fna.gz
Bacillus_amyloliquefaciens	https://ftp.ncbi.nlm.nih.gov/genomes/all/GCF/017/357/905/GCF_017357905.1_ASM1735790v1/GCF_017357905.1_ASM1735790v1_genomic.fna.gz
Bacillus_amyloliquefaciens	https://ftp.ncbi.nlm.nih.gov/genomes/all/GCF/013/122/255/GCF_013122255.1_ASM1312225v1/GCF_013122255.1_ASM1312225v1_genomic.fna.gz
Bacillus_amyloliquefaciens	https://ftp.ncbi.nlm.nih.gov/genomes/all/GCF/019/880/325/GCF_019880325.1_ASM1988032v1/GCF_019880325.1_ASM1988032v1_genomic.fna.gz
Bacillus_amyloliquefaciens	https://ftp.ncbi.nlm.nih.gov/genomes/all/GCF/014/622/745/GCF_014622745.1_ASM1462274v1/GCF_014622745.1_ASM1462274v1_genomic.fna.gz
Bacillus_amyloliquefaciens	https://ftp.ncbi.nlm.nih.gov/genomes/all/GCF/004/421/045/GCF_004421045.1_ASM442104v1/GCF_004421045.1_ASM442104v1_genomic.fna.gz
Bacillus_amyloliquefaciens	https://ftp.ncbi.nlm.nih.gov/genomes/all/GCF/000/835/145/GCF_000835145.1_ASM83514v1/GCF_000835145.1_ASM83514v1_genomic.fna.gz
Bacillus_amyloliquefaciens	https://ftp.ncbi.nlm.nih.gov/genomes/all/GCF/013/328/835/GCF_013328835.1_ASM1332883v1/GCF_013328835.1_ASM1332883v1_genomic.fna.gz
Bacillus_amyloliquefaciens	https://ftp.ncbi.nlm.nih.gov/genomes/all/GCF/003/149/795/GCF_003149795.1_ASM314979v1/GCF_003149795.1_ASM314979v1_genomic.fna.gz
Bacillus_amyloliquefaciens	https://ftp.ncbi.nlm.nih.gov/genomes/all/GCF/019/880/285/GCF_019880285.1_ASM1988028v1/GCF_019880285.1_ASM1988028v1_genomic.fna.gz
Bacillus_amyloliquefaciens	https://ftp.ncbi.nlm.nih.gov/genomes/all/GCF/003/868/675/GCF_003868675.1_ASM386867v1/GCF_003868675.1_ASM386867v1_genomic.fna.gz
Bacillus_amyloliquefaciens	https://ftp.ncbi.nlm.nih.gov/genomes/all/GCF/000/494/835/GCF_000494835.1_ASM49483v1/GCF_000494835.1_ASM49483v1_genomic.fna.gz
Bacillus_amyloliquefaciens	https://ftp.ncbi.nlm.nih.gov/genomes/all/GCF/002/209/305/GCF_002209305.1_ASM220930v1/GCF_002209305.1_ASM220930v1_genomic.fna.gz
Bacillus_amyloliquefaciens	https://ftp.ncbi.nlm.nih.gov/genomes/all/GCF/008/808/015/GCF_008808015.1_ASM880801v1/GCF_008808015.1_ASM880801v1_genomic.fna.gz
Bacillus_amyloliquefaciens	https://ftp.ncbi.nlm.nih.gov/genomes/all/GCF/003/149/715/GCF_003149715.1_ASM314971v1/GCF_003149715.1_ASM314971v1_genomic.fna.gz
Bacillus_amyloliquefaciens	https://ftp.ncbi.nlm.nih.gov/genomes/all/GCF/000/196/735/GCF_000196735.1_ASM19673v1/GCF_000196735.1_ASM19673v1_genomic.fna.gz
Bacillus_amyloliquefaciens	https://ftp.ncbi.nlm.nih.gov/genomes/all/GCF/001/596/755/GCF_001596755.1_ASM159675v1/GCF_001596755.1_ASM159675v1_genomic.fna.gz
Bacillus_amyloliquefaciens	https://ftp.ncbi.nlm.nih.gov/genomes/all/GCF/014/791/945/GCF_014791945.1_ASM1479194v1/GCF_014791945.1_ASM1479194v1_genomic.fna.gz
Bacillus_amyloliquefaciens	https://ftp.ncbi.nlm.nih.gov/genomes/all/GCF/001/889/285/GCF_001889285.1_ASM188928v1/GCF_001889285.1_ASM188928v1_genomic.fna.gz
Bacillus_amyloliquefaciens	https://ftp.ncbi.nlm.nih.gov/genomes/all/GCF/000/262/385/GCF_000262385.1_ASM26238v1/GCF_000262385.1_ASM26238v1_genomic.fna.gz
Bacillus_amyloliquefaciens	https://ftp.ncbi.nlm.nih.gov/genomes/all/GCF/001/593/765/GCF_001593765.1_ASM159376v1/GCF_001593765.1_ASM159376v1_genomic.fna.gz
Bacillus_amyloliquefaciens	https://ftp.ncbi.nlm.nih.gov/genomes/all/GCF/008/534/375/GCF_008534375.1_ASM853437v1/GCF_008534375.1_ASM853437v1_genomic.fna.gz
Bacillus_amyloliquefaciens	https://ftp.ncbi.nlm.nih.gov/genomes/all/GCF/018/502/525/GCF_018502525.1_ASM1850252v1/GCF_018502525.1_ASM1850252v1_genomic.fna.gz
Bacillus_amyloliquefaciens	https://ftp.ncbi.nlm.nih.gov/genomes/all/GCF/000/508/265/GCF_000508265.1_ASM50826v1/GCF_000508265.1_ASM50826v1_genomic.fna.gz
Bacillus_amyloliquefaciens	https://ftp.ncbi.nlm.nih.gov/genomes/all/GCF/001/593/785/GCF_001593785.1_ASM159378v1/GCF_001593785.1_ASM159378v1_genomic.fna.gz
Bacillus_amyloliquefaciens	https://ftp.ncbi.nlm.nih.gov/genomes/all/GCF/007/362/635/GCF_007362635.1_ASM736263v1/GCF_007362635.1_ASM736263v1_genomic.fna.gz
Bacillus_amyloliquefaciens	https://ftp.ncbi.nlm.nih.gov/genomes/all/GCF/019/880/425/GCF_019880425.1_ASM1988042v1/GCF_019880425.1_ASM1988042v1_genomic.fna.gz
Bacillus_amyloliquefaciens	https://ftp.ncbi.nlm.nih.gov/genomes/all/GCF/018/363/035/GCF_018363035.1_ASM1836303v1/GCF_018363035.1_ASM1836303v1_genomic.fna.gz
Bacillus_amyloliquefaciens	https://ftp.ncbi.nlm.nih.gov/genomes/all/GCF/014/792/065/GCF_014792065.1_ASM1479206v1/GCF_014792065.1_ASM1479206v1_genomic.fna.gz
Bacillus_amyloliquefaciens	https://ftp.ncbi.nlm.nih.gov/genomes/all/GCF/001/705/195/GCF_001705195.1_ASM170519v1/GCF_001705195.1_ASM170519v1_genomic.fna.gz
Bacillus_amyloliquefaciens	https://ftp.ncbi.nlm.nih.gov/genomes/all/GCF/000/221/645/GCF_000221645.1_ASM22164v1/GCF_000221645.1_ASM22164v1_genomic.fna.gz
Bacillus_amyloliquefaciens	https://ftp.ncbi.nlm.nih.gov/genomes/all/GCF/017/815/555/GCF_017815555.1_ASM1781555v1/GCF_017815555.1_ASM1781555v1_genomic.fna.gz
Bacillus_amyloliquefaciens	https://ftp.ncbi.nlm.nih.gov/genomes/all/GCF/001/874/385/GCF_001874385.1_ASM187438v1/GCF_001874385.1_ASM187438v1_genomic.fna.gz
Bacillus_amyloliquefaciens	https://ftp.ncbi.nlm.nih.gov/genomes/all/GCF/014/930/895/GCF_014930895.1_ASM1493089v1/GCF_014930895.1_ASM1493089v1_genomic.fna.gz
Bacillus_amyloliquefaciens	https://ftp.ncbi.nlm.nih.gov/genomes/all/GCF/007/923/205/GCF_007923205.1_ASM792320v1/GCF_007923205.1_ASM792320v1_genomic.fna.gz
Bacillus_amyloliquefaciens	https://ftp.ncbi.nlm.nih.gov/genomes/all/GCF/020/971/785/GCF_020971785.1_ASM2097178v1/GCF_020971785.1_ASM2097178v1_genomic.fna.gz
Bacillus_amyloliquefaciens	https://ftp.ncbi.nlm.nih.gov/genomes/all/GCF/008/824/205/GCF_008824205.1_ASM882420v1/GCF_008824205.1_ASM882420v1_genomic.fna.gz
Bacillus_amyloliquefaciens	https://ftp.ncbi.nlm.nih.gov/genomes/all/GCF/020/311/635/GCF_020311635.1_ASM2031163v1/GCF_020311635.1_ASM2031163v1_genomic.fna.gz
Bacillus_amyloliquefaciens	https://ftp.ncbi.nlm.nih.gov/genomes/all/GCF/003/149/695/GCF_003149695.1_ASM314969v1/GCF_003149695.1_ASM314969v1_genomic.fna.gz
Bacillus_amyloliquefaciens	https://ftp.ncbi.nlm.nih.gov/genomes/all/GCF/019/856/555/GCF_019856555.1_ASM1985655v1/GCF_019856555.1_ASM1985655v1_genomic.fna.gz
Bacillus_amyloliquefaciens	https://ftp.ncbi.nlm.nih.gov/genomes/all/GCF/021/233/135/GCF_021233135.1_ASM2123313v1/GCF_021233135.1_ASM2123313v1_genomic.fna.gz
Bacillus_amyloliquefaciens	https://ftp.ncbi.nlm.nih.gov/genomes/all/GCF/002/173/635/GCF_002173635.1_ASM217363v1/GCF_002173635.1_ASM217363v1_genomic.fna.gz
Bacillus_amyloliquefaciens	https://ftp.ncbi.nlm.nih.gov/genomes/all/GCF/019/396/925/GCF_019396925.1_ASM1939692v1/GCF_019396925.1_ASM1939692v1_genomic.fna.gz
Bacillus_amyloliquefaciens	https://ftp.ncbi.nlm.nih.gov/genomes/all/GCF/001/483/885/GCF_001483885.1_ASM148388v1/GCF_001483885.1_ASM148388v1_genomic.fna.gz
Bacillus_amyloliquefaciens	https://ftp.ncbi.nlm.nih.gov/genomes/all/GCF/013/341/255/GCF_013341255.1_ASM1334125v1/GCF_013341255.1_ASM1334125v1_genomic.fna.gz
Bacillus_amyloliquefaciens	https://ftp.ncbi.nlm.nih.gov/genomes/all/GCF/003/312/895/GCF_003312895.1_ASM331289v1/GCF_003312895.1_ASM331289v1_genomic.fna.gz
Bacillus_amyloliquefaciens	https://ftp.ncbi.nlm.nih.gov/genomes/all/GCF/000/204/275/GCF_000204275.1_ASM20427v1/GCF_000204275.1_ASM20427v1_genomic.fna.gz
Bacillus_amyloliquefaciens	https://ftp.ncbi.nlm.nih.gov/genomes/all/GCF/014/854/735/GCF_014854735.1_ASM1485473v1/GCF_014854735.1_ASM1485473v1_genomic.fna.gz
Bacillus_amyloliquefaciens	https://ftp.ncbi.nlm.nih.gov/genomes/all/GCF/017/603/845/GCF_017603845.1_ASM1760384v1/GCF_017603845.1_ASM1760384v1_genomic.fna.gz
Bacillus_anthracis	https://ftp.ncbi.nlm.nih.gov/genomes/all/GCF/003/410/255/GCF_003410255.1_ASM341025v1/GCF_003410255.1_ASM341025v1_genomic.fna.gz
Bacillus_anthracis	https://ftp.ncbi.nlm.nih.gov/genomes/all/GCF/004/328/845/GCF_004328845.1_ASM432884v1/GCF_004328845.1_ASM432884v1_genomic.fna.gz
Bacillus_anthracis	https://ftp.ncbi.nlm.nih.gov/genomes/all/GCF/001/683/065/GCF_001683065.1_ASM168306v1/GCF_001683065.1_ASM168306v1_genomic.fna.gz
Bacillus_anthracis	https://ftp.ncbi.nlm.nih.gov/genomes/all/GCF/002/980/615/GCF_002980615.3_ASM298061v3/GCF_002980615.3_ASM298061v3_genomic.fna.gz
Bacillus_anthracis	https://ftp.ncbi.nlm.nih.gov/genomes/all/GCF/001/990/245/GCF_001990245.1_ASM199024v1/GCF_001990245.1_ASM199024v1_genomic.fna.gz
Bacillus_anthracis	https://ftp.ncbi.nlm.nih.gov/genomes/all/GCF/000/832/585/GCF_000832585.1_ASM83258v1/GCF_000832585.1_ASM83258v1_genomic.fna.gz
Bacillus_anthracis	https://ftp.ncbi.nlm.nih.gov/genomes/all/GCF/000/742/655/GCF_000742655.1_ASM74265v1/GCF_000742655.1_ASM74265v1_genomic.fna.gz
Bacillus_anthracis	https://ftp.ncbi.nlm.nih.gov/genomes/all/GCF/000/832/425/GCF_000832425.1_ASM83242v1/GCF_000832425.1_ASM83242v1_genomic.fna.gz
Bacillus_anthracis	https://ftp.ncbi.nlm.nih.gov/genomes/all/GCF/000/832/785/GCF_000832785.1_ASM83278v1/GCF_000832785.1_ASM83278v1_genomic.fna.gz
Bacillus_anthracis	https://ftp.ncbi.nlm.nih.gov/genomes/all/GCF/000/832/465/GCF_000832465.1_ASM83246v1/GCF_000832465.1_ASM83246v1_genomic.fna.gz
Bacillus_anthracis	https://ftp.ncbi.nlm.nih.gov/genomes/all/GCF/000/534/935/GCF_000534935.2_ASM53493v2/GCF_000534935.2_ASM53493v2_genomic.fna.gz
Bacillus_anthracis	https://ftp.ncbi.nlm.nih.gov/genomes/all/GCF/000/832/445/GCF_000832445.1_ASM83244v1/GCF_000832445.1_ASM83244v1_genomic.fna.gz
Bacillus_anthracis	https://ftp.ncbi.nlm.nih.gov/genomes/all/GCF/001/936/375/GCF_001936375.1_ASM193637v1/GCF_001936375.1_ASM193637v1_genomic.fna.gz
Bacillus_anthracis	https://ftp.ncbi.nlm.nih.gov/genomes/all/GCF/001/543/225/GCF_001543225.1_ASM154322v1/GCF_001543225.1_ASM154322v1_genomic.fna.gz
Bacillus_anthracis	https://ftp.ncbi.nlm.nih.gov/genomes/all/GCF/000/832/505/GCF_000832505.1_ASM83250v1/GCF_000832505.1_ASM83250v1_genomic.fna.gz
Bacillus_anthracis	https://ftp.ncbi.nlm.nih.gov/genomes/all/GCF/000/725/325/GCF_000725325.1_ASM72532v1/GCF_000725325.1_ASM72532v1_genomic.fna.gz
Bacillus_anthracis	https://ftp.ncbi.nlm.nih.gov/genomes/all/GCF/000/832/665/GCF_000832665.1_ASM83266v1/GCF_000832665.1_ASM83266v1_genomic.fna.gz
Bacillus_anthracis	https://ftp.ncbi.nlm.nih.gov/genomes/all/GCF/006/742/565/GCF_006742565.1_ASM674256v1/GCF_006742565.1_ASM674256v1_genomic.fna.gz
Bacillus_anthracis	https://ftp.ncbi.nlm.nih.gov/genomes/all/GCF/000/832/745/GCF_000832745.1_ASM83274v1/GCF_000832745.1_ASM83274v1_genomic.fna.gz
Bacillus_anthracis	https://ftp.ncbi.nlm.nih.gov/genomes/all/GCF/000/832/965/GCF_000832965.1_ASM83296v1/GCF_000832965.1_ASM83296v1_genomic.fna.gz
Bacillus_anthracis	https://ftp.ncbi.nlm.nih.gov/genomes/all/GCF/000/258/885/GCF_000258885.1_ASM25888v1/GCF_000258885.1_ASM25888v1_genomic.fna.gz
Bacillus_anthracis	https://ftp.ncbi.nlm.nih.gov/genomes/all/GCF/003/410/355/GCF_003410355.1_ASM341035v1/GCF_003410355.1_ASM341035v1_genomic.fna.gz
Bacillus_anthracis	https://ftp.ncbi.nlm.nih.gov/genomes/all/GCF/003/227/955/GCF_003227955.1_ASM322795v1/GCF_003227955.1_ASM322795v1_genomic.fna.gz
Bacillus_anthracis	https://ftp.ncbi.nlm.nih.gov/genomes/all/GCF/000/875/715/GCF_000875715.1_ASM87571v1/GCF_000875715.1_ASM87571v1_genomic.fna.gz
Bacillus_anthracis	https://ftp.ncbi.nlm.nih.gov/genomes/all/GCF/000/833/275/GCF_000833275.1_ASM83327v1/GCF_000833275.1_ASM83327v1_genomic.fna.gz
Bacillus_anthracis	https://ftp.ncbi.nlm.nih.gov/genomes/all/GCF/000/833/125/GCF_000833125.1_ASM83312v1/GCF_000833125.1_ASM83312v1_genomic.fna.gz
Bacillus_anthracis	https://ftp.ncbi.nlm.nih.gov/genomes/all/GCF/009/806/675/GCF_009806675.1_ASM980667v1/GCF_009806675.1_ASM980667v1_genomic.fna.gz
Bacillus_cereus	https://ftp.ncbi.nlm.nih.gov/genomes/all/GCF/004/006/495/GCF_004006495.1_ASM400649v1/GCF_004006495.1_ASM400649v1_genomic.fna.gz
Bacillus_cereus	https://ftp.ncbi.nlm.nih.gov/genomes/all/GCF/016/727/405/GCF_016727405.1_ASM1672740v1/GCF_016727405.1_ASM1672740v1_genomic.fna.gz
Bacillus_cereus	https://ftp.ncbi.nlm.nih.gov/genomes/all/GCF/001/721/145/GCF_001721145.1_ASM172114v1/GCF_001721145.1_ASM172114v1_genomic.fna.gz
Bacillus_cereus	https://ftp.ncbi.nlm.nih.gov/genomes/all/GCF/004/771/155/GCF_004771155.1_ASM477115v1/GCF_004771155.1_ASM477115v1_genomic.fna.gz
Bacillus_cereus	https://ftp.ncbi.nlm.nih.gov/genomes/all/GCF/000/978/375/GCF_000978375.1_ASM97837v1/GCF_000978375.1_ASM97837v1_genomic.fna.gz
Bacillus_cereus	https://ftp.ncbi.nlm.nih.gov/genomes/all/GCF/005/707/595/GCF_005707595.1_ASM570759v1/GCF_005707595.1_ASM570759v1_genomic.fna.gz
Bacillus_cereus	https://ftp.ncbi.nlm.nih.gov/genomes/all/GCF/002/214/765/GCF_002214765.1_ASM221476v1/GCF_002214765.1_ASM221476v1_genomic.fna.gz
Bacillus_cereus	https://ftp.ncbi.nlm.nih.gov/genomes/all/GCF/003/020/845/GCF_003020845.1_ASM302084v1/GCF_003020845.1_ASM302084v1_genomic.fna.gz
Bacillus_cereus	https://ftp.ncbi.nlm.nih.gov/genomes/all/GCF/000/021/205/GCF_000021205.1_ASM2120v1/GCF_000021205.1_ASM2120v1_genomic.fna.gz
Bacillus_cereus	https://ftp.ncbi.nlm.nih.gov/genomes/all/GCF/002/214/705/GCF_002214705.1_ASM221470v1/GCF_002214705.1_ASM221470v1_genomic.fna.gz
Bacillus_cereus	https://ftp.ncbi.nlm.nih.gov/genomes/all/GCF/003/013/315/GCF_003013315.1_ASM301331v1/GCF_003013315.1_ASM301331v1_genomic.fna.gz
Bacillus_cereus	https://ftp.ncbi.nlm.nih.gov/genomes/all/GCF/016/774/535/GCF_016774535.1_ASM1677453v1/GCF_016774535.1_ASM1677453v1_genomic.fna.gz
Bacillus_cereus	https://ftp.ncbi.nlm.nih.gov/genomes/all/GCF/021/442/085/GCF_021442085.1_ASM2144208v1/GCF_021442085.1_ASM2144208v1_genomic.fna.gz
Bacillus_cereus	https://ftp.ncbi.nlm.nih.gov/genomes/all/GCF/008/041/975/GCF_008041975.1_ASM804197v1/GCF_008041975.1_ASM804197v1_genomic.fna.gz
Bacillus_cereus	https://ftp.ncbi.nlm.nih.gov/genomes/all/GCF/001/518/875/GCF_001518875.1_ASM151887v1/GCF_001518875.1_ASM151887v1_genomic.fna.gz
Bacillus_cereus	https://ftp.ncbi.nlm.nih.gov/genomes/all/GCF/013/112/375/GCF_013112375.1_ASM1311237v1/GCF_013112375.1_ASM1311237v1_genomic.fna.gz
Bacillus_cereus	https://ftp.ncbi.nlm.nih.gov/genomes/all/GCF/000/007/825/GCF_000007825.1_ASM782v1/GCF_000007825.1_ASM782v1_genomic.fna.gz
Bacillus_cereus	https://ftp.ncbi.nlm.nih.gov/genomes/all/GCF/002/000/005/GCF_002000005.1_ASM200000v1/GCF_002000005.1_ASM200000v1_genomic.fna.gz
Bacillus_cereus	https://ftp.ncbi.nlm.nih.gov/genomes/all/GCF/009/739/985/GCF_009739985.1_ASM973998v1/GCF_009739985.1_ASM973998v1_genomic.fna.gz
Bacillus_cereus	https://ftp.ncbi.nlm.nih.gov/genomes/all/GCF/003/568/565/GCF_003568565.1_ASM356856v1/GCF_003568565.1_ASM356856v1_genomic.fna.gz
Bacillus_cereus	https://ftp.ncbi.nlm.nih.gov/genomes/all/GCF/006/094/295/GCF_006094295.1_ASM609429v1/GCF_006094295.1_ASM609429v1_genomic.fna.gz
Bacillus_cereus	https://ftp.ncbi.nlm.nih.gov/genomes/all/GCF/009/739/925/GCF_009739925.1_ASM973992v1/GCF_009739925.1_ASM973992v1_genomic.fna.gz
Bacillus_cereus	https://ftp.ncbi.nlm.nih.gov/genomes/all/GCF/001/635/995/GCF_001635995.1_ASM163599v1/GCF_001635995.1_ASM163599v1_genomic.fna.gz
Bacillus_cereus	https://ftp.ncbi.nlm.nih.gov/genomes/all/GCF/002/215/175/GCF_002215175.1_ASM221517v1/GCF_002215175.1_ASM221517v1_genomic.fna.gz
Bacillus_cereus	https://ftp.ncbi.nlm.nih.gov/genomes/all/GCF/000/021/305/GCF_000021305.1_ASM2130v1/GCF_000021305.1_ASM2130v1_genomic.fna.gz
Bacillus_cereus	https://ftp.ncbi.nlm.nih.gov/genomes/all/GCF/002/220/285/GCF_002220285.1_ASM222028v1/GCF_002220285.1_ASM222028v1_genomic.fna.gz
Bacillus_cereus	https://ftp.ncbi.nlm.nih.gov/genomes/all/GCF/013/394/245/GCF_013394245.1_ASM1339424v1/GCF_013394245.1_ASM1339424v1_genomic.fna.gz
Bacillus_cereus	https://ftp.ncbi.nlm.nih.gov/genomes/all/GCF/006/349/735/GCF_006349735.2_ASM634973v2/GCF_006349735.2_ASM634973v2_genomic.fna.gz
Bacillus_cereus	https://ftp.ncbi.nlm.nih.gov/genomes/all/GCF/006/349/715/GCF_006349715.2_ASM634971v2/GCF_006349715.2_ASM634971v2_genomic.fna.gz
Bacillus_cereus	https://ftp.ncbi.nlm.nih.gov/genomes/all/GCF/000/635/895/GCF_000635895.2_ASM63589v2/GCF_000635895.2_ASM63589v2_genomic.fna.gz
Bacillus_cereus	https://ftp.ncbi.nlm.nih.gov/genomes/all/GCF/018/309/165/GCF_018309165.1_ASM1830916v1/GCF_018309165.1_ASM1830916v1_genomic.fna.gz
Bacillus_cereus	https://ftp.ncbi.nlm.nih.gov/genomes/all/GCF/002/216/125/GCF_002216125.1_ASM221612v1/GCF_002216125.1_ASM221612v1_genomic.fna.gz
Bacillus_cereus	https://ftp.ncbi.nlm.nih.gov/genomes/all/GCF/013/284/455/GCF_013284455.2_ASM1328445v2/GCF_013284455.2_ASM1328445v2_genomic.fna.gz
Bacillus_cereus	https://ftp.ncbi.nlm.nih.gov/genomes/all/GCF/016/917/795/GCF_016917795.1_ASM1691779v1/GCF_016917795.1_ASM1691779v1_genomic.fna.gz
Bacillus_cereus	https://ftp.ncbi.nlm.nih.gov/genomes/all/GCF/002/813/875/GCF_002813875.1_ASM281387v1/GCF_002813875.1_ASM281387v1_genomic.fna.gz
Bacillus_cereus	https://ftp.ncbi.nlm.nih.gov/genomes/all/GCF/001/277/915/GCF_001277915.1_ASM127791v1/GCF_001277915.1_ASM127791v1_genomic.fna.gz
Bacillus_cereus	https://ftp.ncbi.nlm.nih.gov/genomes/all/GCF/016/774/575/GCF_016774575.1_ASM1677457v1/GCF_016774575.1_ASM1677457v1_genomic.fna.gz
Bacillus_cereus	https://ftp.ncbi.nlm.nih.gov/genomes/all/GCF/019/704/155/GCF_019704155.1_ASM1970415v1/GCF_019704155.1_ASM1970415v1_genomic.fna.gz
Bacillus_cereus	https://ftp.ncbi.nlm.nih.gov/genomes/all/GCF/013/267/275/GCF_013267275.1_ASM1326727v1/GCF_013267275.1_ASM1326727v1_genomic.fna.gz
Bacillus_cereus	https://ftp.ncbi.nlm.nih.gov/genomes/all/GCF/002/224/345/GCF_002224345.1_ASM222434v1/GCF_002224345.1_ASM222434v1_genomic.fna.gz
Bacillus_cereus	https://ftp.ncbi.nlm.nih.gov/genomes/all/GCF/006/384/875/GCF_006384875.1_ASM638487v1/GCF_006384875.1_ASM638487v1_genomic.fna.gz
Bacillus_cereus	https://ftp.ncbi.nlm.nih.gov/genomes/all/GCF/018/884/185/GCF_018884185.1_ASM1888418v1/GCF_018884185.1_ASM1888418v1_genomic.fna.gz
Bacillus_cereus	https://ftp.ncbi.nlm.nih.gov/genomes/all/GCF/016/774/555/GCF_016774555.1_ASM1677455v1/GCF_016774555.1_ASM1677455v1_genomic.fna.gz
Bacillus_cereus	https://ftp.ncbi.nlm.nih.gov/genomes/all/GCF/009/497/015/GCF_009497015.2_ASM949701v2/GCF_009497015.2_ASM949701v2_genomic.fna.gz
Bacillus_cereus	https://ftp.ncbi.nlm.nih.gov/genomes/all/GCF/021/391/515/GCF_021391515.1_ASM2139151v1/GCF_021391515.1_ASM2139151v1_genomic.fna.gz
Bacillus_licheniformis	https://ftp.ncbi.nlm.nih.gov/genomes/all/GCF/000/008/425/GCF_000008425.1_ASM842v1/GCF_000008425.1_ASM842v1_genomic.fna.gz
Bacillus_licheniformis	https://ftp.ncbi.nlm.nih.gov/genomes/all/GCF/002/966/955/GCF_002966955.1_ASM296695v1/GCF_002966955.1_ASM296695v1_genomic.fna.gz
Bacillus_licheniformis	https://ftp.ncbi.nlm.nih.gov/genomes/all/GCF/002/074/115/GCF_002074115.1_ASM207411v1/GCF_002074115.1_ASM207411v1_genomic.fna.gz
Bacillus_licheniformis	https://ftp.ncbi.nlm.nih.gov/genomes/all/GCF/902/386/215/GCF_902386215.1_UHGG_MGYG-HGUT-02357/GCF_902386215.1_UHGG_MGYG-HGUT-02357_genomic.fna.gz
Bacillus_licheniformis	https://ftp.ncbi.nlm.nih.gov/genomes/all/GCF/015/689/075/GCF_015689075.1_ASM1568907v1/GCF_015689075.1_ASM1568907v1_genomic.fna.gz
Bacillus_licheniformis	https://ftp.ncbi.nlm.nih.gov/genomes/all/GCF/004/119/795/GCF_004119795.1_ASM411979v1/GCF_004119795.1_ASM411979v1_genomic.fna.gz
Bacillus_licheniformis	https://ftp.ncbi.nlm.nih.gov/genomes/all/GCF/017/338/795/GCF_017338795.1_ASM1733879v1/GCF_017338795.1_ASM1733879v1_genomic.fna.gz
Bacillus_licheniformis	https://ftp.ncbi.nlm.nih.gov/genomes/all/GCF/007/855/455/GCF_007855455.1_ASM785545v1/GCF_007855455.1_ASM785545v1_genomic.fna.gz
Bacillus_licheniformis	https://ftp.ncbi.nlm.nih.gov/genomes/all/GCF/003/339/545/GCF_003339545.1_ASM333954v1/GCF_003339545.1_ASM333954v1_genomic.fna.gz
Bacillus_licheniformis	https://ftp.ncbi.nlm.nih.gov/genomes/all/GCF/001/596/055/GCF_001596055.1_ASM159605v1/GCF_001596055.1_ASM159605v1_genomic.fna.gz
Bacillus_licheniformis	https://ftp.ncbi.nlm.nih.gov/genomes/all/GCF/004/119/755/GCF_004119755.1_ASM411975v1/GCF_004119755.1_ASM411975v1_genomic.fna.gz
Bacillus_licheniformis	https://ftp.ncbi.nlm.nih.gov/genomes/all/GCF/006/494/795/GCF_006494795.1_ASM649479v1/GCF_006494795.1_ASM649479v1_genomic.fna.gz
Bacillus_licheniformis	https://ftp.ncbi.nlm.nih.gov/genomes/all/GCF/006/974/025/GCF_006974025.1_ASM697402v1/GCF_006974025.1_ASM697402v1_genomic.fna.gz
Bacillus_licheniformis	https://ftp.ncbi.nlm.nih.gov/genomes/all/GCF/002/074/075/GCF_002074075.1_ASM207407v1/GCF_002074075.1_ASM207407v1_genomic.fna.gz
Bacillus_licheniformis	https://ftp.ncbi.nlm.nih.gov/genomes/all/GCF/002/504/325/GCF_002504325.1_ASM250432v1/GCF_002504325.1_ASM250432v1_genomic.fna.gz
Bacillus_licheniformis	https://ftp.ncbi.nlm.nih.gov/genomes/all/GCF/002/236/895/GCF_002236895.1_ASM223689v1/GCF_002236895.1_ASM223689v1_genomic.fna.gz
Bacillus_licheniformis	https://ftp.ncbi.nlm.nih.gov/genomes/all/GCF/004/526/275/GCF_004526275.1_ASM452627v1/GCF_004526275.1_ASM452627v1_genomic.fna.gz
Bacillus_licheniformis	https://ftp.ncbi.nlm.nih.gov/genomes/all/GCF/001/726/125/GCF_001726125.1_ASM172612v1/GCF_001726125.1_ASM172612v1_genomic.fna.gz
Bacillus_licheniformis	https://ftp.ncbi.nlm.nih.gov/genomes/all/GCF/002/074/095/GCF_002074095.1_ASM207409v1/GCF_002074095.1_ASM207409v1_genomic.fna.gz
Bacillus_licheniformis	https://ftp.ncbi.nlm.nih.gov/genomes/all/GCF/003/606/405/GCF_003606405.1_ASM360640v1/GCF_003606405.1_ASM360640v1_genomic.fna.gz
Bacillus_licheniformis	https://ftp.ncbi.nlm.nih.gov/genomes/all/GCF/009/662/395/GCF_009662395.1_ASM966239v1/GCF_009662395.1_ASM966239v1_genomic.fna.gz
Bacillus_licheniformis	https://ftp.ncbi.nlm.nih.gov/genomes/all/GCF/004/103/575/GCF_004103575.1_ASM410357v1/GCF_004103575.1_ASM410357v1_genomic.fna.gz
Bacillus_licheniformis	https://ftp.ncbi.nlm.nih.gov/genomes/all/GCF/002/173/675/GCF_002173675.1_ASM217367v1/GCF_002173675.1_ASM217367v1_genomic.fna.gz
Bacillus_licheniformis	https://ftp.ncbi.nlm.nih.gov/genomes/all/GCF/003/595/625/GCF_003595625.1_ASM359562v1/GCF_003595625.1_ASM359562v1_genomic.fna.gz
Bacillus_licheniformis	https://ftp.ncbi.nlm.nih.gov/genomes/all/GCF/016/126/875/GCF_016126875.1_ASM1612687v1/GCF_016126875.1_ASM1612687v1_genomic.fna.gz
Bacillus_licheniformis	https://ftp.ncbi.nlm.nih.gov/genomes/all/GCF/004/101/525/GCF_004101525.1_ASM410152v1/GCF_004101525.1_ASM410152v1_genomic.fna.gz
Bacillus_licheniformis	https://ftp.ncbi.nlm.nih.gov/genomes/all/GCF/016/026/835/GCF_016026835.1_ASM1602683v1/GCF_016026835.1_ASM1602683v1_genomic.fna.gz
Bacillus_mycoides	https://ftp.ncbi.nlm.nih.gov/genomes/all/GCF/000/775/975/GCF_000775975.1_ASM77597v1/GCF_000775975.1_ASM77597v1_genomic.fna.gz
Bacillus_mycoides	https://ftp.ncbi.nlm.nih.gov/genomes/all/GCF/018/741/565/GCF_018741565.1_ASM1874156v1/GCF_018741565.1_ASM1874156v1_genomic.fna.gz
Bacillus_mycoides	https://ftp.ncbi.nlm.nih.gov/genomes/all/GCF/018/739/485/GCF_018739485.1_ASM1873948v1/GCF_018739485.1_ASM1873948v1_genomic.fna.gz
Bacillus_mycoides	https://ftp.ncbi.nlm.nih.gov/genomes/all/GCF/018/740/945/GCF_018740945.1_ASM1874094v1/GCF_018740945.1_ASM1874094v1_genomic.fna.gz
Bacillus_mycoides	https://ftp.ncbi.nlm.nih.gov/genomes/all/GCF/018/742/105/GCF_018742105.1_ASM1874210v1/GCF_018742105.1_ASM1874210v1_genomic.fna.gz
Bacillus_mycoides	https://ftp.ncbi.nlm.nih.gov/genomes/all/GCF/018/739/445/GCF_018739445.1_ASM1873944v1/GCF_018739445.1_ASM1873944v1_genomic.fna.gz
Bacillus_mycoides	https://ftp.ncbi.nlm.nih.gov/genomes/all/GCF/018/739/365/GCF_018739365.1_ASM1873936v1/GCF_018739365.1_ASM1873936v1_genomic.fna.gz
Bacillus_mycoides	https://ftp.ncbi.nlm.nih.gov/genomes/all/GCF/018/739/645/GCF_018739645.1_ASM1873964v1/GCF_018739645.1_ASM1873964v1_genomic.fna.gz
Bacillus_mycoides	https://ftp.ncbi.nlm.nih.gov/genomes/all/GCF/018/739/705/GCF_018739705.1_ASM1873970v1/GCF_018739705.1_ASM1873970v1_genomic.fna.gz
Bacillus_mycoides	https://ftp.ncbi.nlm.nih.gov/genomes/all/GCF/018/742/185/GCF_018742185.1_ASM1874218v1/GCF_018742185.1_ASM1874218v1_genomic.fna.gz
Bacillus_mycoides	https://ftp.ncbi.nlm.nih.gov/genomes/all/GCF/018/742/205/GCF_018742205.1_ASM1874220v1/GCF_018742205.1_ASM1874220v1_genomic.fna.gz
Bacillus_mycoides	https://ftp.ncbi.nlm.nih.gov/genomes/all/GCF/000/832/605/GCF_000832605.1_ASM83260v1/GCF_000832605.1_ASM83260v1_genomic.fna.gz
Bacillus_mycoides	https://ftp.ncbi.nlm.nih.gov/genomes/all/GCF/018/742/045/GCF_018742045.1_ASM1874204v1/GCF_018742045.1_ASM1874204v1_genomic.fna.gz
Bacillus_mycoides	https://ftp.ncbi.nlm.nih.gov/genomes/all/GCF/018/742/285/GCF_018742285.1_ASM1874228v1/GCF_018742285.1_ASM1874228v1_genomic.fna.gz
Bacillus_mycoides	https://ftp.ncbi.nlm.nih.gov/genomes/all/GCF/018/739/525/GCF_018739525.1_ASM1873952v1/GCF_018739525.1_ASM1873952v1_genomic.fna.gz
Bacillus_mycoides	https://ftp.ncbi.nlm.nih.gov/genomes/all/GCF/018/742/245/GCF_018742245.1_ASM1874224v1/GCF_018742245.1_ASM1874224v1_genomic.fna.gz
Bacillus_mycoides	https://ftp.ncbi.nlm.nih.gov/genomes/all/GCF/018/739/545/GCF_018739545.1_ASM1873954v1/GCF_018739545.1_ASM1873954v1_genomic.fna.gz
Bacillus_mycoides	https://ftp.ncbi.nlm.nih.gov/genomes/all/GCF/018/739/685/GCF_018739685.1_ASM1873968v1/GCF_018739685.1_ASM1873968v1_genomic.fna.gz
Bacillus_mycoides	https://ftp.ncbi.nlm.nih.gov/genomes/all/GCF/018/741/165/GCF_018741165.1_ASM1874116v1/GCF_018741165.1_ASM1874116v1_genomic.fna.gz
Bacillus_mycoides	https://ftp.ncbi.nlm.nih.gov/genomes/all/GCF/018/739/305/GCF_018739305.1_ASM1873930v1/GCF_018739305.1_ASM1873930v1_genomic.fna.gz
Bacillus_mycoides	https://ftp.ncbi.nlm.nih.gov/genomes/all/GCF/018/739/625/GCF_018739625.1_ASM1873962v1/GCF_018739625.1_ASM1873962v1_genomic.fna.gz
Bacillus_mycoides	https://ftp.ncbi.nlm.nih.gov/genomes/all/GCF/008/274/925/GCF_008274925.1_ASM827492v1/GCF_008274925.1_ASM827492v1_genomic.fna.gz
Bacillus_mycoides	https://ftp.ncbi.nlm.nih.gov/genomes/all/GCF/018/739/385/GCF_018739385.1_ASM1873938v1/GCF_018739385.1_ASM1873938v1_genomic.fna.gz
Bacillus_mycoides	https://ftp.ncbi.nlm.nih.gov/genomes/all/GCF/018/736/725/GCF_018736725.1_ASM1873672v1/GCF_018736725.1_ASM1873672v1_genomic.fna.gz
Bacillus_mycoides	https://ftp.ncbi.nlm.nih.gov/genomes/all/GCF/018/741/005/GCF_018741005.1_ASM1874100v1/GCF_018741005.1_ASM1874100v1_genomic.fna.gz
Bacillus_mycoides	https://ftp.ncbi.nlm.nih.gov/genomes/all/GCF/018/739/505/GCF_018739505.1_ASM1873950v1/GCF_018739505.1_ASM1873950v1_genomic.fna.gz
Bacillus_mycoides	https://ftp.ncbi.nlm.nih.gov/genomes/all/GCF/000/018/825/GCF_000018825.1_ASM1882v1/GCF_000018825.1_ASM1882v1_genomic.fna.gz
Bacillus_mycoides	https://ftp.ncbi.nlm.nih.gov/genomes/all/GCF/018/736/765/GCF_018736765.1_ASM1873676v1/GCF_018736765.1_ASM1873676v1_genomic.fna.gz
Bacillus_mycoides	https://ftp.ncbi.nlm.nih.gov/genomes/all/GCF/018/741/645/GCF_018741645.1_ASM1874164v1/GCF_018741645.1_ASM1874164v1_genomic.fna.gz
Bacillus_mycoides	https://ftp.ncbi.nlm.nih.gov/genomes/all/GCF/018/739/665/GCF_018739665.1_ASM1873966v1/GCF_018739665.1_ASM1873966v1_genomic.fna.gz
Bacillus_mycoides	https://ftp.ncbi.nlm.nih.gov/genomes/all/GCF/018/751/995/GCF_018751995.1_ASM1875199v1/GCF_018751995.1_ASM1875199v1_genomic.fna.gz
Bacillus_mycoides	https://ftp.ncbi.nlm.nih.gov/genomes/all/GCF/018/736/745/GCF_018736745.1_ASM1873674v1/GCF_018736745.1_ASM1873674v1_genomic.fna.gz
Bacillus_mycoides	https://ftp.ncbi.nlm.nih.gov/genomes/all/GCF/002/104/575/GCF_002104575.1_ASM210457v1/GCF_002104575.1_ASM210457v1_genomic.fna.gz
Bacillus_mycoides	https://ftp.ncbi.nlm.nih.gov/genomes/all/GCF/018/736/705/GCF_018736705.1_ASM1873670v1/GCF_018736705.1_ASM1873670v1_genomic.fna.gz
Bacillus_mycoides	https://ftp.ncbi.nlm.nih.gov/genomes/all/GCF/018/741/605/GCF_018741605.1_ASM1874160v1/GCF_018741605.1_ASM1874160v1_genomic.fna.gz
Bacillus_mycoides	https://ftp.ncbi.nlm.nih.gov/genomes/all/GCF/018/742/225/GCF_018742225.1_ASM1874222v1/GCF_018742225.1_ASM1874222v1_genomic.fna.gz
Bacillus_mycoides	https://ftp.ncbi.nlm.nih.gov/genomes/all/GCF/018/741/465/GCF_018741465.1_ASM1874146v1/GCF_018741465.1_ASM1874146v1_genomic.fna.gz
Bacillus_subtilis	https://ftp.ncbi.nlm.nih.gov/genomes/all/GCF/005/234/095/GCF_005234095.1_ASM523409v1/GCF_005234095.1_ASM523409v1_genomic.fna.gz
Bacillus_subtilis	https://ftp.ncbi.nlm.nih.gov/genomes/all/GCF/000/009/045/GCF_000009045.1_ASM904v1/GCF_000009045.1_ASM904v1_genomic.fna.gz
Bacillus_subtilis	https://ftp.ncbi.nlm.nih.gov/genomes/all/GCF/002/290/305/GCF_002290305.1_ASM229030v1/GCF_002290305.1_ASM229030v1_genomic.fna.gz
Bacillus_subtilis	https://ftp.ncbi.nlm.nih.gov/genomes/all/GCF/009/913/395/GCF_009913395.1_ASM991339v1/GCF_009913395.1_ASM991339v1_genomic.fna.gz
Bacillus_subtilis	https://ftp.ncbi.nlm.nih.gov/genomes/all/GCF/004/101/485/GCF_004101485.1_ASM410148v1/GCF_004101485.1_ASM410148v1_genomic.fna.gz
Bacillus_subtilis	https://ftp.ncbi.nlm.nih.gov/genomes/all/GCF/000/321/395/GCF_000321395.1_ASM32139v1/GCF_000321395.1_ASM32139v1_genomic.fna.gz
Bacillus_subtilis	https://ftp.ncbi.nlm.nih.gov/genomes/all/GCF/009/913/575/GCF_009913575.1_ASM991357v1/GCF_009913575.1_ASM991357v1_genomic.fna.gz
Bacillus_subtilis	https://ftp.ncbi.nlm.nih.gov/genomes/all/GCF/008/831/405/GCF_008831405.1_ASM883140v1/GCF_008831405.1_ASM883140v1_genomic.fna.gz
Bacillus_subtilis	https://ftp.ncbi.nlm.nih.gov/genomes/all/GCF/019/704/335/GCF_019704335.1_ASM1970433v1/GCF_019704335.1_ASM1970433v1_genomic.fna.gz
Bacillus_subtilis	https://ftp.ncbi.nlm.nih.gov/genomes/all/GCF/019/704/375/GCF_019704375.1_ASM1970437v1/GCF_019704375.1_ASM1970437v1_genomic.fna.gz
Bacillus_subtilis	https://ftp.ncbi.nlm.nih.gov/genomes/all/GCF/000/952/895/GCF_000952895.1_BS34ACh/GCF_000952895.1_BS34ACh_genomic.fna.gz
Bacillus_subtilis	https://ftp.ncbi.nlm.nih.gov/genomes/all/GCF/004/119/615/GCF_004119615.1_ASM411961v1/GCF_004119615.1_ASM411961v1_genomic.fna.gz
Bacillus_subtilis	https://ftp.ncbi.nlm.nih.gov/genomes/all/GCF/002/202/055/GCF_002202055.1_ASM220205v1/GCF_002202055.1_ASM220205v1_genomic.fna.gz
Bacillus_subtilis	https://ftp.ncbi.nlm.nih.gov/genomes/all/GCF/005/849/145/GCF_005849145.1_ASM584914v1/GCF_005849145.1_ASM584914v1_genomic.fna.gz
Bacillus_subtilis	https://ftp.ncbi.nlm.nih.gov/genomes/all/GCF/019/704/455/GCF_019704455.1_ASM1970445v1/GCF_019704455.1_ASM1970445v1_genomic.fna.gz
Bacillus_subtilis	https://ftp.ncbi.nlm.nih.gov/genomes/all/GCF/001/465/815/GCF_001465815.1_ASM146581v1/GCF_001465815.1_ASM146581v1_genomic.fna.gz
Bacillus_subtilis	https://ftp.ncbi.nlm.nih.gov/genomes/all/GCF/009/662/155/GCF_009662155.1_ASM966215v1/GCF_009662155.1_ASM966215v1_genomic.fna.gz
Bacillus_subtilis	https://ftp.ncbi.nlm.nih.gov/genomes/all/GCF/009/662/335/GCF_009662335.1_ASM966233v1/GCF_009662335.1_ASM966233v1_genomic.fna.gz
Bacillus_subtilis	https://ftp.ncbi.nlm.nih.gov/genomes/all/GCF/000/497/485/GCF_000497485.1_ASM49748v1/GCF_000497485.1_ASM49748v1_genomic.fna.gz
Bacillus_subtilis	https://ftp.ncbi.nlm.nih.gov/genomes/all/GCF/015/535/655/GCF_015535655.1_ASM1553565v1/GCF_015535655.1_ASM1553565v1_genomic.fna.gz
Bacillus_subtilis	https://ftp.ncbi.nlm.nih.gov/genomes/all/GCF/001/746/575/GCF_001746575.1_ASM174657v1/GCF_001746575.1_ASM174657v1_genomic.fna.gz
Bacillus_subtilis	https://ftp.ncbi.nlm.nih.gov/genomes/all/GCF/002/202/035/GCF_002202035.1_ASM220203v1/GCF_002202035.1_ASM220203v1_genomic.fna.gz
Bacillus_subtilis	https://ftp.ncbi.nlm.nih.gov/genomes/all/GCF/013/285/325/GCF_013285325.1_ASM1328532v1/GCF_013285325.1_ASM1328532v1_genomic.fna.gz
Bacillus_subtilis	https://ftp.ncbi.nlm.nih.gov/genomes/all/GCF/009/662/375/GCF_009662375.1_ASM966237v1/GCF_009662375.1_ASM966237v1_genomic.fna.gz
Bacillus_subtilis	https://ftp.ncbi.nlm.nih.gov/genomes/all/GCF/004/119/695/GCF_004119695.1_ASM411969v1/GCF_004119695.1_ASM411969v1_genomic.fna.gz
Bacillus_subtilis	https://ftp.ncbi.nlm.nih.gov/genomes/all/GCF/003/665/195/GCF_003665195.1_ASM366519v1/GCF_003665195.1_ASM366519v1_genomic.fna.gz
Bacillus_subtilis	https://ftp.ncbi.nlm.nih.gov/genomes/all/GCF/001/660/525/GCF_001660525.1_ASM166052v1/GCF_001660525.1_ASM166052v1_genomic.fna.gz
Bacillus_subtilis	https://ftp.ncbi.nlm.nih.gov/genomes/all/GCF/009/913/255/GCF_009913255.1_ASM991325v1/GCF_009913255.1_ASM991325v1_genomic.fna.gz
Bacillus_subtilis	https://ftp.ncbi.nlm.nih.gov/genomes/all/GCF/018/884/165/GCF_018884165.1_ASM1888416v1/GCF_018884165.1_ASM1888416v1_genomic.fna.gz
Bacillus_subtilis	https://ftp.ncbi.nlm.nih.gov/genomes/all/GCF/020/311/615/GCF_020311615.1_ASM2031161v1/GCF_020311615.1_ASM2031161v1_genomic.fna.gz
Bacillus_subtilis	https://ftp.ncbi.nlm.nih.gov/genomes/all/GCF/012/648/345/GCF_012648345.1_ASM1264834v1/GCF_012648345.1_ASM1264834v1_genomic.fna.gz
Bacillus_subtilis	https://ftp.ncbi.nlm.nih.gov/genomes/all/GCF/000/293/765/GCF_000293765.1_ASM29376v1/GCF_000293765.1_ASM29376v1_genomic.fna.gz
Bacillus_subtilis	https://ftp.ncbi.nlm.nih.gov/genomes/all/GCF/019/704/435/GCF_019704435.1_ASM1970443v1/GCF_019704435.1_ASM1970443v1_genomic.fna.gz
Bacillus_subtilis	https://ftp.ncbi.nlm.nih.gov/genomes/all/GCF/014/879/275/GCF_014879275.1_ASM1487927v1/GCF_014879275.1_ASM1487927v1_genomic.fna.gz
Bacillus_subtilis	https://ftp.ncbi.nlm.nih.gov/genomes/all/GCF/002/173/695/GCF_002173695.1_ASM217369v1/GCF_002173695.1_ASM217369v1_genomic.fna.gz
Bacillus_subtilis	https://ftp.ncbi.nlm.nih.gov/genomes/all/GCF/017/753/785/GCF_017753785.1_ASM1775378v1/GCF_017753785.1_ASM1775378v1_genomic.fna.gz
Bacillus_subtilis	https://ftp.ncbi.nlm.nih.gov/genomes/all/GCF/003/610/955/GCF_003610955.1_ASM361095v1/GCF_003610955.1_ASM361095v1_genomic.fna.gz
Bacillus_subtilis	https://ftp.ncbi.nlm.nih.gov/genomes/all/GCF/009/662/275/GCF_009662275.1_ASM966227v1/GCF_009662275.1_ASM966227v1_genomic.fna.gz
Bacillus_subtilis	https://ftp.ncbi.nlm.nih.gov/genomes/all/GCF/004/101/945/GCF_004101945.1_ASM410194v1/GCF_004101945.1_ASM410194v1_genomic.fna.gz
Bacillus_subtilis	https://ftp.ncbi.nlm.nih.gov/genomes/all/GCF/018/454/405/GCF_018454405.1_ASM1845440v1/GCF_018454405.1_ASM1845440v1_genomic.fna.gz
Bacillus_subtilis	https://ftp.ncbi.nlm.nih.gov/genomes/all/GCF/014/171/535/GCF_014171535.1_ASM1417153v1/GCF_014171535.1_ASM1417153v1_genomic.fna.gz
Bacillus_subtilis	https://ftp.ncbi.nlm.nih.gov/genomes/all/GCF/019/704/355/GCF_019704355.1_ASM1970435v1/GCF_019704355.1_ASM1970435v1_genomic.fna.gz
Bacillus_subtilis	https://ftp.ncbi.nlm.nih.gov/genomes/all/GCF/005/160/425/GCF_005160425.1_ASM516042v1/GCF_005160425.1_ASM516042v1_genomic.fna.gz
Bacillus_subtilis	https://ftp.ncbi.nlm.nih.gov/genomes/all/GCF/002/096/095/GCF_002096095.1_ASM209609v1/GCF_002096095.1_ASM209609v1_genomic.fna.gz
Bacillus_subtilis	https://ftp.ncbi.nlm.nih.gov/genomes/all/GCF/009/662/175/GCF_009662175.1_ASM966217v1/GCF_009662175.1_ASM966217v1_genomic.fna.gz
Bacillus_subtilis	https://ftp.ncbi.nlm.nih.gov/genomes/all/GCF/009/662/355/GCF_009662355.1_ASM966235v1/GCF_009662355.1_ASM966235v1_genomic.fna.gz
Bacillus_subtilis	https://ftp.ncbi.nlm.nih.gov/genomes/all/GCF/009/662/235/GCF_009662235.1_ASM966223v1/GCF_009662235.1_ASM966223v1_genomic.fna.gz
Bacillus_subtilis	https://ftp.ncbi.nlm.nih.gov/genomes/all/GCF/016/894/165/GCF_016894165.1_ASM1689416v1/GCF_016894165.1_ASM1689416v1_genomic.fna.gz
Bacillus_subtilis	https://ftp.ncbi.nlm.nih.gov/genomes/all/GCF/009/884/005/GCF_009884005.1_ASM988400v1/GCF_009884005.1_ASM988400v1_genomic.fna.gz
Bacillus_subtilis	https://ftp.ncbi.nlm.nih.gov/genomes/all/GCF/021/233/235/GCF_021233235.1_ASM2123323v1/GCF_021233235.1_ASM2123323v1_genomic.fna.gz
Bacillus_subtilis	https://ftp.ncbi.nlm.nih.gov/genomes/all/GCF/019/599/105/GCF_019599105.1_ASM1959910v1/GCF_019599105.1_ASM1959910v1_genomic.fna.gz
Bacillus_subtilis	https://ftp.ncbi.nlm.nih.gov/genomes/all/GCF/004/119/875/GCF_004119875.1_ASM411987v1/GCF_004119875.1_ASM411987v1_genomic.fna.gz
Bacillus_subtilis	https://ftp.ncbi.nlm.nih.gov/genomes/all/GCF/000/523/045/GCF_000523045.1_ASM52304v1/GCF_000523045.1_ASM52304v1_genomic.fna.gz
Bacillus_subtilis	https://ftp.ncbi.nlm.nih.gov/genomes/all/GCF/006/165/085/GCF_006165085.1_ASM616508v1/GCF_006165085.1_ASM616508v1_genomic.fna.gz
Bacillus_subtilis	https://ftp.ncbi.nlm.nih.gov/genomes/all/GCF/004/328/925/GCF_004328925.1_ASM432892v1/GCF_004328925.1_ASM432892v1_genomic.fna.gz
Bacillus_subtilis	https://ftp.ncbi.nlm.nih.gov/genomes/all/GCF/004/119/555/GCF_004119555.1_ASM411955v1/GCF_004119555.1_ASM411955v1_genomic.fna.gz
Bacillus_subtilis	https://ftp.ncbi.nlm.nih.gov/genomes/all/GCF/009/913/595/GCF_009913595.1_ASM991359v1/GCF_009913595.1_ASM991359v1_genomic.fna.gz
Bacillus_subtilis	https://ftp.ncbi.nlm.nih.gov/genomes/all/GCF/004/119/815/GCF_004119815.1_ASM411981v1/GCF_004119815.1_ASM411981v1_genomic.fna.gz
Bacillus_subtilis	https://ftp.ncbi.nlm.nih.gov/genomes/all/GCF/019/704/395/GCF_019704395.1_ASM1970439v1/GCF_019704395.1_ASM1970439v1_genomic.fna.gz
Bacillus_subtilis	https://ftp.ncbi.nlm.nih.gov/genomes/all/GCF/015/602/625/GCF_015602625.1_ASM1560262v1/GCF_015602625.1_ASM1560262v1_genomic.fna.gz
Bacillus_subtilis	https://ftp.ncbi.nlm.nih.gov/genomes/all/GCF/004/119/595/GCF_004119595.1_ASM411959v1/GCF_004119595.1_ASM411959v1_genomic.fna.gz
Bacillus_subtilis	https://ftp.ncbi.nlm.nih.gov/genomes/all/GCF/009/913/515/GCF_009913515.1_ASM991351v1/GCF_009913515.1_ASM991351v1_genomic.fna.gz
Bacillus_subtilis	https://ftp.ncbi.nlm.nih.gov/genomes/all/GCF/009/857/115/GCF_009857115.1_ASM985711v1/GCF_009857115.1_ASM985711v1_genomic.fna.gz
Bacillus_subtilis	https://ftp.ncbi.nlm.nih.gov/genomes/all/GCF/019/464/335/GCF_019464335.1_ASM1946433v1/GCF_019464335.1_ASM1946433v1_genomic.fna.gz
Bacillus_subtilis	https://ftp.ncbi.nlm.nih.gov/genomes/all/GCF/002/269/175/GCF_002269175.1_ASM226917v1/GCF_002269175.1_ASM226917v1_genomic.fna.gz
Bacillus_subtilis	https://ftp.ncbi.nlm.nih.gov/genomes/all/GCF/009/914/155/GCF_009914155.1_ASM991415v1/GCF_009914155.1_ASM991415v1_genomic.fna.gz
Bacillus_subtilis	https://ftp.ncbi.nlm.nih.gov/genomes/all/GCF/014/298/115/GCF_014298115.1_ASM1429811v1/GCF_014298115.1_ASM1429811v1_genomic.fna.gz
Bacillus_subtilis	https://ftp.ncbi.nlm.nih.gov/genomes/all/GCF/004/101/405/GCF_004101405.1_ASM410140v1/GCF_004101405.1_ASM410140v1_genomic.fna.gz
Bacillus_subtilis	https://ftp.ncbi.nlm.nih.gov/genomes/all/GCF/004/101/465/GCF_004101465.1_ASM410146v1/GCF_004101465.1_ASM410146v1_genomic.fna.gz
Bacillus_subtilis	https://ftp.ncbi.nlm.nih.gov/genomes/all/GCF/000/789/295/GCF_000789295.1_ASM78929v1/GCF_000789295.1_ASM78929v1_genomic.fna.gz
Bacillus_subtilis	https://ftp.ncbi.nlm.nih.gov/genomes/all/GCF/001/808/235/GCF_001808235.1_ASM180823v1/GCF_001808235.1_ASM180823v1_genomic.fna.gz
Bacillus_subtilis	https://ftp.ncbi.nlm.nih.gov/genomes/all/GCF/003/148/355/GCF_003148355.1_ASM314835v2/GCF_003148355.1_ASM314835v2_genomic.fna.gz
Bacillus_subtilis	https://ftp.ncbi.nlm.nih.gov/genomes/all/GCF/019/704/475/GCF_019704475.1_ASM1970447v1/GCF_019704475.1_ASM1970447v1_genomic.fna.gz
Bacillus_subtilis	https://ftp.ncbi.nlm.nih.gov/genomes/all/GCF/004/103/595/GCF_004103595.1_ASM410359v1/GCF_004103595.1_ASM410359v1_genomic.fna.gz
Bacillus_subtilis	https://ftp.ncbi.nlm.nih.gov/genomes/all/GCF/009/662/195/GCF_009662195.1_ASM966219v1/GCF_009662195.1_ASM966219v1_genomic.fna.gz
Bacillus_subtilis	https://ftp.ncbi.nlm.nih.gov/genomes/all/GCF/001/015/095/GCF_001015095.1_ASM101509v1/GCF_001015095.1_ASM101509v1_genomic.fna.gz
Bacillus_subtilis	https://ftp.ncbi.nlm.nih.gov/genomes/all/GCF/000/706/705/GCF_000706705.1_ASM70670v1/GCF_000706705.1_ASM70670v1_genomic.fna.gz
Bacillus_subtilis	https://ftp.ncbi.nlm.nih.gov/genomes/all/GCF/003/665/255/GCF_003665255.1_ASM366525v1/GCF_003665255.1_ASM366525v1_genomic.fna.gz
Bacillus_subtilis	https://ftp.ncbi.nlm.nih.gov/genomes/all/GCF/009/866/865/GCF_009866865.1_ASM986686v1/GCF_009866865.1_ASM986686v1_genomic.fna.gz
Bacillus_subtilis	https://ftp.ncbi.nlm.nih.gov/genomes/all/GCF/004/103/555/GCF_004103555.1_ASM410355v1/GCF_004103555.1_ASM410355v1_genomic.fna.gz
Bacillus_subtilis	https://ftp.ncbi.nlm.nih.gov/genomes/all/GCF/012/931/705/GCF_012931705.2_ASM1293170v2/GCF_012931705.2_ASM1293170v2_genomic.fna.gz
Bacillus_subtilis	https://ftp.ncbi.nlm.nih.gov/genomes/all/GCF/004/119/655/GCF_004119655.1_ASM411965v1/GCF_004119655.1_ASM411965v1_genomic.fna.gz
Bacillus_subtilis	https://ftp.ncbi.nlm.nih.gov/genomes/all/GCF/001/604/995/GCF_001604995.1_ASM160499v1/GCF_001604995.1_ASM160499v1_genomic.fna.gz
Bacillus_subtilis	https://ftp.ncbi.nlm.nih.gov/genomes/all/GCF/000/338/735/GCF_000338735.1_ASM33873v1/GCF_000338735.1_ASM33873v1_genomic.fna.gz
Bacillus_subtilis	https://ftp.ncbi.nlm.nih.gov/genomes/all/GCF/001/704/095/GCF_001704095.1_ASM170409v1/GCF_001704095.1_ASM170409v1_genomic.fna.gz
Bacillus_subtilis	https://ftp.ncbi.nlm.nih.gov/genomes/all/GCF/013/009/385/GCF_013009385.1_ASM1300938v1/GCF_013009385.1_ASM1300938v1_genomic.fna.gz
Bacillus_subtilis	https://ftp.ncbi.nlm.nih.gov/genomes/all/GCF/001/037/985/GCF_001037985.1_ASM103798v1/GCF_001037985.1_ASM103798v1_genomic.fna.gz
Bacillus_subtilis	https://ftp.ncbi.nlm.nih.gov/genomes/all/GCF/000/699/525/GCF_000699525.1_ASM69952v1/GCF_000699525.1_ASM69952v1_genomic.fna.gz
Bacillus_subtilis	https://ftp.ncbi.nlm.nih.gov/genomes/all/GCF/019/704/415/GCF_019704415.1_ASM1970441v1/GCF_019704415.1_ASM1970441v1_genomic.fna.gz
Bacillus_subtilis	https://ftp.ncbi.nlm.nih.gov/genomes/all/GCF/001/720/505/GCF_001720505.1_ASM172050v1/GCF_001720505.1_ASM172050v1_genomic.fna.gz
Bacillus_subtilis	https://ftp.ncbi.nlm.nih.gov/genomes/all/GCF/002/142/595/GCF_002142595.1_ASM214259v1/GCF_002142595.1_ASM214259v1_genomic.fna.gz
Bacillus_subtilis	https://ftp.ncbi.nlm.nih.gov/genomes/all/GCF/012/030/675/GCF_012030675.1_ASM1203067v1/GCF_012030675.1_ASM1203067v1_genomic.fna.gz
Bacillus_subtilis	https://ftp.ncbi.nlm.nih.gov/genomes/all/GCF/000/227/485/GCF_000227485.1_ASM22748v1/GCF_000227485.1_ASM22748v1_genomic.fna.gz
Bacillus_subtilis	https://ftp.ncbi.nlm.nih.gov/genomes/all/GCF/009/662/455/GCF_009662455.1_ASM966245v1/GCF_009662455.1_ASM966245v1_genomic.fna.gz
Bacillus_subtilis	https://ftp.ncbi.nlm.nih.gov/genomes/all/GCF/000/349/795/GCF_000349795.1_ASM34979v1/GCF_000349795.1_ASM34979v1_genomic.fna.gz
Bacillus_subtilis	https://ftp.ncbi.nlm.nih.gov/genomes/all/GCF/001/541/905/GCF_001541905.1_ASM154190v1/GCF_001541905.1_ASM154190v1_genomic.fna.gz
Bacillus_subtilis	https://ftp.ncbi.nlm.nih.gov/genomes/all/GCF/004/101/425/GCF_004101425.1_ASM410142v1/GCF_004101425.1_ASM410142v1_genomic.fna.gz
Bacillus_subtilis	https://ftp.ncbi.nlm.nih.gov/genomes/all/GCF/009/497/815/GCF_009497815.1_ASM949781v1/GCF_009497815.1_ASM949781v1_genomic.fna.gz
Bacillus_subtilis	https://ftp.ncbi.nlm.nih.gov/genomes/all/GCF/004/101/445/GCF_004101445.1_ASM410144v1/GCF_004101445.1_ASM410144v1_genomic.fna.gz
Bacillus_subtilis	https://ftp.ncbi.nlm.nih.gov/genomes/all/GCF/000/186/745/GCF_000186745.1_ASM18674v1/GCF_000186745.1_ASM18674v1_genomic.fna.gz
Bacillus_subtilis	https://ftp.ncbi.nlm.nih.gov/genomes/all/GCF/004/101/345/GCF_004101345.1_ASM410134v1/GCF_004101345.1_ASM410134v1_genomic.fna.gz
Bacillus_subtilis	https://ftp.ncbi.nlm.nih.gov/genomes/all/GCF/009/662/255/GCF_009662255.1_ASM966225v1/GCF_009662255.1_ASM966225v1_genomic.fna.gz
Bacillus_subtilis	https://ftp.ncbi.nlm.nih.gov/genomes/all/GCF/000/782/835/GCF_000782835.1_ASM78283v1/GCF_000782835.1_ASM78283v1_genomic.fna.gz
Bacillus_subtilis	https://ftp.ncbi.nlm.nih.gov/genomes/all/GCF/009/497/795/GCF_009497795.1_ASM949779v1/GCF_009497795.1_ASM949779v1_genomic.fna.gz
Bacillus_subtilis	https://ftp.ncbi.nlm.nih.gov/genomes/all/GCF/004/119/535/GCF_004119535.1_ASM411953v1/GCF_004119535.1_ASM411953v1_genomic.fna.gz
Bacillus_subtilis	https://ftp.ncbi.nlm.nih.gov/genomes/all/GCF/002/055/965/GCF_002055965.1_ASM205596v1/GCF_002055965.1_ASM205596v1_genomic.fna.gz
Bacillus_subtilis	https://ftp.ncbi.nlm.nih.gov/genomes/all/GCF/015/654/205/GCF_015654205.1_ASM1565420v1/GCF_015654205.1_ASM1565420v1_genomic.fna.gz
Bacillus_subtilis	https://ftp.ncbi.nlm.nih.gov/genomes/all/GCF/004/119/675/GCF_004119675.1_ASM411967v1/GCF_004119675.1_ASM411967v1_genomic.fna.gz
Bacillus_subtilis	https://ftp.ncbi.nlm.nih.gov/genomes/all/GCF/009/363/835/GCF_009363835.1_ASM936383v1/GCF_009363835.1_ASM936383v1_genomic.fna.gz
Bacillus_subtilis	https://ftp.ncbi.nlm.nih.gov/genomes/all/GCF/002/982/175/GCF_002982175.1_ASM298217v1/GCF_002982175.1_ASM298217v1_genomic.fna.gz
Bacillus_subtilis	https://ftp.ncbi.nlm.nih.gov/genomes/all/GCF/004/119/835/GCF_004119835.1_ASM411983v1/GCF_004119835.1_ASM411983v1_genomic.fna.gz
Bacillus_subtilis	https://ftp.ncbi.nlm.nih.gov/genomes/all/GCF/002/893/805/GCF_002893805.1_ASM289380v1/GCF_002893805.1_ASM289380v1_genomic.fna.gz
Bacillus_subtilis	https://ftp.ncbi.nlm.nih.gov/genomes/all/GCF/003/665/235/GCF_003665235.1_ASM366523v1/GCF_003665235.1_ASM366523v1_genomic.fna.gz
Bacillus_subtilis	https://ftp.ncbi.nlm.nih.gov/genomes/all/GCF/018/986/855/GCF_018986855.1_ASM1898685v1/GCF_018986855.1_ASM1898685v1_genomic.fna.gz
Bacillus_subtilis	https://ftp.ncbi.nlm.nih.gov/genomes/all/GCF/009/913/535/GCF_009913535.1_ASM991353v1/GCF_009913535.1_ASM991353v1_genomic.fna.gz
Bacillus_subtilis	https://ftp.ncbi.nlm.nih.gov/genomes/all/GCF/003/665/215/GCF_003665215.1_ASM366521v1/GCF_003665215.1_ASM366521v1_genomic.fna.gz
Bacillus_subtilis	https://ftp.ncbi.nlm.nih.gov/genomes/all/GCF/004/119/635/GCF_004119635.1_ASM411963v1/GCF_004119635.1_ASM411963v1_genomic.fna.gz
Bacillus_subtilis	https://ftp.ncbi.nlm.nih.gov/genomes/all/GCF/009/913/275/GCF_009913275.1_ASM991327v1/GCF_009913275.1_ASM991327v1_genomic.fna.gz
Bacillus_subtilis	https://ftp.ncbi.nlm.nih.gov/genomes/all/GCF/009/913/555/GCF_009913555.1_ASM991355v1/GCF_009913555.1_ASM991355v1_genomic.fna.gz
Bacillus_subtilis	https://ftp.ncbi.nlm.nih.gov/genomes/all/GCF/002/201/995/GCF_002201995.1_ASM220199v1/GCF_002201995.1_ASM220199v1_genomic.fna.gz
Bacillus_subtilis	https://ftp.ncbi.nlm.nih.gov/genomes/all/GCF/009/662/215/GCF_009662215.1_ASM966221v1/GCF_009662215.1_ASM966221v1_genomic.fna.gz
Bacillus_subtilis	https://ftp.ncbi.nlm.nih.gov/genomes/all/GCF/004/103/535/GCF_004103535.1_ASM410353v1/GCF_004103535.1_ASM410353v1_genomic.fna.gz
Bacillus_subtilis	https://ftp.ncbi.nlm.nih.gov/genomes/all/GCF/002/216/085/GCF_002216085.1_ASM221608v1/GCF_002216085.1_ASM221608v1_genomic.fna.gz
Bacillus_subtilis	https://ftp.ncbi.nlm.nih.gov/genomes/all/GCF/003/665/395/GCF_003665395.1_ASM366539v1/GCF_003665395.1_ASM366539v1_genomic.fna.gz
Bacillus_subtilis	https://ftp.ncbi.nlm.nih.gov/genomes/all/GCF/004/119/775/GCF_004119775.1_ASM411977v1/GCF_004119775.1_ASM411977v1_genomic.fna.gz
Bacillus_subtilis	https://ftp.ncbi.nlm.nih.gov/genomes/all/GCF/021/172/185/GCF_021172185.1_ASM2117218v1/GCF_021172185.1_ASM2117218v1_genomic.fna.gz
Bacillus_velezensis	https://ftp.ncbi.nlm.nih.gov/genomes/all/GCF/003/047/025/GCF_003047025.1_ASM304702v1/GCF_003047025.1_ASM304702v1_genomic.fna.gz
Bacillus_velezensis	https://ftp.ncbi.nlm.nih.gov/genomes/all/GCF/003/432/425/GCF_003432425.1_ASM343242v1/GCF_003432425.1_ASM343242v1_genomic.fna.gz
Bacillus_velezensis	https://ftp.ncbi.nlm.nih.gov/genomes/all/GCF/000/341/875/GCF_000341875.1_ASM34187v1/GCF_000341875.1_ASM34187v1_genomic.fna.gz
Bacillus_velezensis	https://ftp.ncbi.nlm.nih.gov/genomes/all/GCF/006/489/255/GCF_006489255.1_ASM648925v1/GCF_006489255.1_ASM648925v1_genomic.fna.gz
Bacillus_velezensis	https://ftp.ncbi.nlm.nih.gov/genomes/all/GCF/006/965/525/GCF_006965525.1_ASM696552v1/GCF_006965525.1_ASM696552v1_genomic.fna.gz
Bacillus_velezensis	https://ftp.ncbi.nlm.nih.gov/genomes/all/GCF/009/738/165/GCF_009738165.1_ASM973816v1/GCF_009738165.1_ASM973816v1_genomic.fna.gz
Bacillus_velezensis	https://ftp.ncbi.nlm.nih.gov/genomes/all/GCF/018/771/665/GCF_018771665.1_ASM1877166v1/GCF_018771665.1_ASM1877166v1_genomic.fna.gz
Bacillus_velezensis	https://ftp.ncbi.nlm.nih.gov/genomes/all/GCF/008/727/675/GCF_008727675.1_ASM872767v1/GCF_008727675.1_ASM872767v1_genomic.fna.gz
Bacillus_velezensis	https://ftp.ncbi.nlm.nih.gov/genomes/all/GCF/020/995/365/GCF_020995365.1_ASM2099536v1/GCF_020995365.1_ASM2099536v1_genomic.fna.gz
Bacillus_velezensis	https://ftp.ncbi.nlm.nih.gov/genomes/all/GCF/014/117/505/GCF_014117505.1_ASM1411750v1/GCF_014117505.1_ASM1411750v1_genomic.fna.gz
Bacillus_velezensis	https://ftp.ncbi.nlm.nih.gov/genomes/all/GCF/015/291/865/GCF_015291865.1_ASM1529186v1/GCF_015291865.1_ASM1529186v1_genomic.fna.gz
Bacillus_velezensis	https://ftp.ncbi.nlm.nih.gov/genomes/all/GCF/000/833/005/GCF_000833005.1_ASM83300v1/GCF_000833005.1_ASM83300v1_genomic.fna.gz
Bacillus_velezensis	https://ftp.ncbi.nlm.nih.gov/genomes/all/GCF/001/023/595/GCF_001023595.1_ASM102359v1/GCF_001023595.1_ASM102359v1_genomic.fna.gz
Bacillus_velezensis	https://ftp.ncbi.nlm.nih.gov/genomes/all/GCF/000/015/785/GCF_000015785.2_ASM1578v2/GCF_000015785.2_ASM1578v2_genomic.fna.gz
Bacillus_velezensis	https://ftp.ncbi.nlm.nih.gov/genomes/all/GCF/018/732/185/GCF_018732185.1_ASM1873218v1/GCF_018732185.1_ASM1873218v1_genomic.fna.gz
Bacillus_velezensis	https://ftp.ncbi.nlm.nih.gov/genomes/all/GCF/008/802/875/GCF_008802875.1_ASM880287v1/GCF_008802875.1_ASM880287v1_genomic.fna.gz
Bacillus_velezensis	https://ftp.ncbi.nlm.nih.gov/genomes/all/GCF/004/101/805/GCF_004101805.1_ASM410180v1/GCF_004101805.1_ASM410180v1_genomic.fna.gz
Bacillus_velezensis	https://ftp.ncbi.nlm.nih.gov/genomes/all/GCF/009/914/135/GCF_009914135.1_ASM991413v1/GCF_009914135.1_ASM991413v1_genomic.fna.gz
Bacillus_velezensis	https://ftp.ncbi.nlm.nih.gov/genomes/all/GCF/001/752/685/GCF_001752685.2_ASM175268v2/GCF_001752685.2_ASM175268v2_genomic.fna.gz
Bacillus_velezensis	https://ftp.ncbi.nlm.nih.gov/genomes/all/GCF/002/688/525/GCF_002688525.1_ASM268852v1/GCF_002688525.1_ASM268852v1_genomic.fna.gz
Bacillus_velezensis	https://ftp.ncbi.nlm.nih.gov/genomes/all/GCF/006/489/275/GCF_006489275.1_ASM648927v1/GCF_006489275.1_ASM648927v1_genomic.fna.gz
Bacillus_velezensis	https://ftp.ncbi.nlm.nih.gov/genomes/all/GCF/003/150/855/GCF_003150855.1_ASM315085v2/GCF_003150855.1_ASM315085v2_genomic.fna.gz
Bacillus_velezensis	https://ftp.ncbi.nlm.nih.gov/genomes/all/GCF/017/742/975/GCF_017742975.1_ASM1774297v1/GCF_017742975.1_ASM1774297v1_genomic.fna.gz
Bacillus_velezensis	https://ftp.ncbi.nlm.nih.gov/genomes/all/GCF/000/283/695/GCF_000283695.1_ASM28369v1/GCF_000283695.1_ASM28369v1_genomic.fna.gz
Bacillus_velezensis	https://ftp.ncbi.nlm.nih.gov/genomes/all/GCF/003/265/265/GCF_003265265.1_ASM326526v1/GCF_003265265.1_ASM326526v1_genomic.fna.gz
Bacillus_velezensis	https://ftp.ncbi.nlm.nih.gov/genomes/all/GCF/017/948/225/GCF_017948225.1_ASM1794822v1/GCF_017948225.1_ASM1794822v1_genomic.fna.gz
Bacillus_velezensis	https://ftp.ncbi.nlm.nih.gov/genomes/all/GCF/016/859/395/GCF_016859395.1_ASM1685939v1/GCF_016859395.1_ASM1685939v1_genomic.fna.gz
Bacillus_velezensis	https://ftp.ncbi.nlm.nih.gov/genomes/all/GCF/004/119/855/GCF_004119855.1_ASM411985v1/GCF_004119855.1_ASM411985v1_genomic.fna.gz
Bacillus_velezensis	https://ftp.ncbi.nlm.nih.gov/genomes/all/GCF/009/914/175/GCF_009914175.1_ASM991417v1/GCF_009914175.1_ASM991417v1_genomic.fna.gz
Bacillus_velezensis	https://ftp.ncbi.nlm.nih.gov/genomes/all/GCF/003/854/915/GCF_003854915.1_ASM385491v1/GCF_003854915.1_ASM385491v1_genomic.fna.gz
Bacillus_velezensis	https://ftp.ncbi.nlm.nih.gov/genomes/all/GCF/000/508/125/GCF_000508125.2_ASM50812v2/GCF_000508125.2_ASM50812v2_genomic.fna.gz
Bacillus_velezensis	https://ftp.ncbi.nlm.nih.gov/genomes/all/GCF/003/546/955/GCF_003546955.1_ASM354695v1/GCF_003546955.1_ASM354695v1_genomic.fna.gz
Bacillus_velezensis	https://ftp.ncbi.nlm.nih.gov/genomes/all/GCF/020/162/235/GCF_020162235.1_ASM2016223v1/GCF_020162235.1_ASM2016223v1_genomic.fna.gz
Bacillus_velezensis	https://ftp.ncbi.nlm.nih.gov/genomes/all/GCF/002/741/705/GCF_002741705.1_ASM274170v1/GCF_002741705.1_ASM274170v1_genomic.fna.gz
Bacillus_velezensis	https://ftp.ncbi.nlm.nih.gov/genomes/all/GCF/000/319/475/GCF_000319475.1_ASM31947v1/GCF_000319475.1_ASM31947v1_genomic.fna.gz
Bacillus_velezensis	https://ftp.ncbi.nlm.nih.gov/genomes/all/GCF/020/149/955/GCF_020149955.1_ASM2014995v1/GCF_020149955.1_ASM2014995v1_genomic.fna.gz
Bacillus_velezensis	https://ftp.ncbi.nlm.nih.gov/genomes/all/GCF/002/327/165/GCF_002327165.1_ASM232716v1/GCF_002327165.1_ASM232716v1_genomic.fna.gz
Bacillus_velezensis	https://ftp.ncbi.nlm.nih.gov/genomes/all/GCF/002/845/365/GCF_002845365.1_ASM284536v1/GCF_002845365.1_ASM284536v1_genomic.fna.gz
Bacillus_velezensis	https://ftp.ncbi.nlm.nih.gov/genomes/all/GCF/014/764/325/GCF_014764325.1_ASM1476432v1/GCF_014764325.1_ASM1476432v1_genomic.fna.gz
Bacillus_velezensis	https://ftp.ncbi.nlm.nih.gov/genomes/all/GCF/014/495/825/GCF_014495825.1_ASM1449582v1/GCF_014495825.1_ASM1449582v1_genomic.fna.gz
Bacillus_velezensis	https://ftp.ncbi.nlm.nih.gov/genomes/all/GCF/009/913/355/GCF_009913355.1_ASM991335v1/GCF_009913355.1_ASM991335v1_genomic.fna.gz
Bacillus_velezensis	https://ftp.ncbi.nlm.nih.gov/genomes/all/GCF/019/163/475/GCF_019163475.1_ASM1916347v1/GCF_019163475.1_ASM1916347v1_genomic.fna.gz
Bacillus_velezensis	https://ftp.ncbi.nlm.nih.gov/genomes/all/GCF/019/334/525/GCF_019334525.1_ASM1933452v1/GCF_019334525.1_ASM1933452v1_genomic.fna.gz
Bacillus_velezensis	https://ftp.ncbi.nlm.nih.gov/genomes/all/GCF/008/244/925/GCF_008244925.1_ASM824492v1/GCF_008244925.1_ASM824492v1_genomic.fna.gz
Bacillus_velezensis	https://ftp.ncbi.nlm.nih.gov/genomes/all/GCF/002/844/125/GCF_002844125.1_ASM284412v1/GCF_002844125.1_ASM284412v1_genomic.fna.gz
Bacillus_velezensis	https://ftp.ncbi.nlm.nih.gov/genomes/all/GCF/018/415/955/GCF_018415955.1_ASM1841595v1/GCF_018415955.1_ASM1841595v1_genomic.fna.gz
Bacillus_velezensis	https://ftp.ncbi.nlm.nih.gov/genomes/all/GCF/011/784/665/GCF_011784665.1_ASM1178466v1/GCF_011784665.1_ASM1178466v1_genomic.fna.gz
Bacillus_velezensis	https://ftp.ncbi.nlm.nih.gov/genomes/all/GCF/002/850/475/GCF_002850475.1_ASM285047v1/GCF_002850475.1_ASM285047v1_genomic.fna.gz
Bacillus_velezensis	https://ftp.ncbi.nlm.nih.gov/genomes/all/GCF/000/988/345/GCF_000988345.1_ASM98834v1/GCF_000988345.1_ASM98834v1_genomic.fna.gz
Bacillus_velezensis	https://ftp.ncbi.nlm.nih.gov/genomes/all/GCF/015/277/495/GCF_015277495.1_ASM1527749v1/GCF_015277495.1_ASM1527749v1_genomic.fna.gz
Bacillus_velezensis	https://ftp.ncbi.nlm.nih.gov/genomes/all/GCF/014/706/595/GCF_014706595.1_ASM1470659v1/GCF_014706595.1_ASM1470659v1_genomic.fna.gz
Bacillus_velezensis	https://ftp.ncbi.nlm.nih.gov/genomes/all/GCF/004/119/735/GCF_004119735.1_ASM411973v1/GCF_004119735.1_ASM411973v1_genomic.fna.gz
Bacillus_velezensis	https://ftp.ncbi.nlm.nih.gov/genomes/all/GCF/009/913/335/GCF_009913335.1_ASM991333v1/GCF_009913335.1_ASM991333v1_genomic.fna.gz
Bacillus_velezensis	https://ftp.ncbi.nlm.nih.gov/genomes/all/GCF/000/583/065/GCF_000583065.1_ASM58306v1/GCF_000583065.1_ASM58306v1_genomic.fna.gz
Bacillus_velezensis	https://ftp.ncbi.nlm.nih.gov/genomes/all/GCF/009/664/145/GCF_009664145.1_ASM966414v1/GCF_009664145.1_ASM966414v1_genomic.fna.gz
Bacillus_velezensis	https://ftp.ncbi.nlm.nih.gov/genomes/all/GCF/013/694/265/GCF_013694265.1_ASM1369426v1/GCF_013694265.1_ASM1369426v1_genomic.fna.gz
Bacillus_velezensis	https://ftp.ncbi.nlm.nih.gov/genomes/all/GCF/004/799/565/GCF_004799565.1_ASM479956v1/GCF_004799565.1_ASM479956v1_genomic.fna.gz
Bacillus_velezensis	https://ftp.ncbi.nlm.nih.gov/genomes/all/GCF/002/764/075/GCF_002764075.1_ASM276407v1/GCF_002764075.1_ASM276407v1_genomic.fna.gz
Bacillus_velezensis	https://ftp.ncbi.nlm.nih.gov/genomes/all/GCF/021/228/895/GCF_021228895.1_ASM2122889v1/GCF_021228895.1_ASM2122889v1_genomic.fna.gz
Bacillus_velezensis	https://ftp.ncbi.nlm.nih.gov/genomes/all/GCF/002/761/535/GCF_002761535.1_ASM276153v1/GCF_002761535.1_ASM276153v1_genomic.fna.gz
Bacillus_velezensis	https://ftp.ncbi.nlm.nih.gov/genomes/all/GCF/013/122/275/GCF_013122275.1_ASM1312227v1/GCF_013122275.1_ASM1312227v1_genomic.fna.gz
Bacillus_velezensis	https://ftp.ncbi.nlm.nih.gov/genomes/all/GCF/003/860/445/GCF_003860445.1_ASM386044v1/GCF_003860445.1_ASM386044v1_genomic.fna.gz
Bacillus_velezensis	https://ftp.ncbi.nlm.nih.gov/genomes/all/GCF/001/593/395/GCF_001593395.2_ASM159339v2/GCF_001593395.2_ASM159339v2_genomic.fna.gz
Bacillus_velezensis	https://ftp.ncbi.nlm.nih.gov/genomes/all/GCF/009/856/975/GCF_009856975.1_ASM985697v1/GCF_009856975.1_ASM985697v1_genomic.fna.gz
Bacillus_velezensis	https://ftp.ncbi.nlm.nih.gov/genomes/all/GCF/009/834/085/GCF_009834085.1_ASM983408v1/GCF_009834085.1_ASM983408v1_genomic.fna.gz
Bacillus_velezensis	https://ftp.ncbi.nlm.nih.gov/genomes/all/GCF/014/180/705/GCF_014180705.2_ASM1418070v2/GCF_014180705.2_ASM1418070v2_genomic.fna.gz
Bacillus_velezensis	https://ftp.ncbi.nlm.nih.gov/genomes/all/GCF/001/723/585/GCF_001723585.1_ASM172358v1/GCF_001723585.1_ASM172358v1_genomic.fna.gz
Bacillus_velezensis	https://ftp.ncbi.nlm.nih.gov/genomes/all/GCF/001/854/345/GCF_001854345.1_ASM185434v1/GCF_001854345.1_ASM185434v1_genomic.fna.gz
Bacillus_velezensis	https://ftp.ncbi.nlm.nih.gov/genomes/all/GCF/016/834/435/GCF_016834435.1_ASM1683443v1/GCF_016834435.1_ASM1683443v1_genomic.fna.gz
Bacillus_velezensis	https://ftp.ncbi.nlm.nih.gov/genomes/all/GCF/003/573/875/GCF_003573875.1_ASM357387v1/GCF_003573875.1_ASM357387v1_genomic.fna.gz
Bacillus_velezensis	https://ftp.ncbi.nlm.nih.gov/genomes/all/GCF/009/789/615/GCF_009789615.1_ASM978961v1/GCF_009789615.1_ASM978961v1_genomic.fna.gz
Bacillus_velezensis	https://ftp.ncbi.nlm.nih.gov/genomes/all/GCF/009/913/295/GCF_009913295.1_ASM991329v1/GCF_009913295.1_ASM991329v1_genomic.fna.gz
Bacillus_velezensis	https://ftp.ncbi.nlm.nih.gov/genomes/all/GCF/016/415/725/GCF_016415725.1_ASM1641572v1/GCF_016415725.1_ASM1641572v1_genomic.fna.gz
Bacillus_velezensis	https://ftp.ncbi.nlm.nih.gov/genomes/all/GCF/013/201/465/GCF_013201465.1_ASM1320146v1/GCF_013201465.1_ASM1320146v1_genomic.fna.gz
Bacillus_velezensis	https://ftp.ncbi.nlm.nih.gov/genomes/all/GCF/020/911/825/GCF_020911825.1_ASM2091182v1/GCF_020911825.1_ASM2091182v1_genomic.fna.gz
Bacillus_velezensis	https://ftp.ncbi.nlm.nih.gov/genomes/all/GCF/021/184/205/GCF_021184205.1_ASM2118420v1/GCF_021184205.1_ASM2118420v1_genomic.fna.gz
Bacillus_velezensis	https://ftp.ncbi.nlm.nih.gov/genomes/all/GCF/002/796/465/GCF_002796465.1_ASM279646v1/GCF_002796465.1_ASM279646v1_genomic.fna.gz
Bacillus_velezensis	https://ftp.ncbi.nlm.nih.gov/genomes/all/GCF/000/455/565/GCF_000455565.1_ucmb5033v1/GCF_000455565.1_ucmb5033v1_genomic.fna.gz
Bacillus_velezensis	https://ftp.ncbi.nlm.nih.gov/genomes/all/GCF/003/076/535/GCF_003076535.1_ASM307653v1/GCF_003076535.1_ASM307653v1_genomic.fna.gz
Bacillus_velezensis	https://ftp.ncbi.nlm.nih.gov/genomes/all/GCF/019/551/675/GCF_019551675.1_ASM1955167v1/GCF_019551675.1_ASM1955167v1_genomic.fna.gz
Bacillus_velezensis	https://ftp.ncbi.nlm.nih.gov/genomes/all/GCF/020/150/015/GCF_020150015.1_ASM2015001v1/GCF_020150015.1_ASM2015001v1_genomic.fna.gz
Bacillus_velezensis	https://ftp.ncbi.nlm.nih.gov/genomes/all/GCF/000/973/585/GCF_000973585.1_ASM97358v1/GCF_000973585.1_ASM97358v1_genomic.fna.gz
Bacillus_velezensis	https://ftp.ncbi.nlm.nih.gov/genomes/all/GCF/012/647/845/GCF_012647845.1_ASM1264784v1/GCF_012647845.1_ASM1264784v1_genomic.fna.gz
Bacillus_velezensis	https://ftp.ncbi.nlm.nih.gov/genomes/all/GCF/009/913/375/GCF_009913375.1_ASM991337v1/GCF_009913375.1_ASM991337v1_genomic.fna.gz
Bacillus_velezensis	https://ftp.ncbi.nlm.nih.gov/genomes/all/GCF/016/888/865/GCF_016888865.1_ASM1688886v1/GCF_016888865.1_ASM1688886v1_genomic.fna.gz
Bacillus_velezensis	https://ftp.ncbi.nlm.nih.gov/genomes/all/GCF/020/084/885/GCF_020084885.1_ASM2008488v1/GCF_020084885.1_ASM2008488v1_genomic.fna.gz
Bacillus_velezensis	https://ftp.ncbi.nlm.nih.gov/genomes/all/GCF/016/065/635/GCF_016065635.1_ASM1606563v1/GCF_016065635.1_ASM1606563v1_genomic.fna.gz
Bacillus_velezensis	https://ftp.ncbi.nlm.nih.gov/genomes/all/GCF/004/119/575/GCF_004119575.1_ASM411957v1/GCF_004119575.1_ASM411957v1_genomic.fna.gz
Bacillus_velezensis	https://ftp.ncbi.nlm.nih.gov/genomes/all/GCF/003/721/475/GCF_003721475.1_ASM372147v1/GCF_003721475.1_ASM372147v1_genomic.fna.gz
Bacillus_velezensis	https://ftp.ncbi.nlm.nih.gov/genomes/all/GCF/000/815/275/GCF_000815275.2_ASM81527v2/GCF_000815275.2_ASM81527v2_genomic.fna.gz
Bacillus_velezensis	https://ftp.ncbi.nlm.nih.gov/genomes/all/GCF/002/105/595/GCF_002105595.1_ASM210559v1/GCF_002105595.1_ASM210559v1_genomic.fna.gz
Bacillus_velezensis	https://ftp.ncbi.nlm.nih.gov/genomes/all/GCF/009/931/675/GCF_009931675.1_ASM993167v1/GCF_009931675.1_ASM993167v1_genomic.fna.gz
Bacillus_velezensis	https://ftp.ncbi.nlm.nih.gov/genomes/all/GCF/002/310/315/GCF_002310315.1_ASM231031v1/GCF_002310315.1_ASM231031v1_genomic.fna.gz
Bacillus_velezensis	https://ftp.ncbi.nlm.nih.gov/genomes/all/GCF/012/226/065/GCF_012226065.1_ASM1222606v1/GCF_012226065.1_ASM1222606v1_genomic.fna.gz
Bacillus_velezensis	https://ftp.ncbi.nlm.nih.gov/genomes/all/GCF/014/358/035/GCF_014358035.1_ASM1435803v1/GCF_014358035.1_ASM1435803v1_genomic.fna.gz
Bacillus_velezensis	https://ftp.ncbi.nlm.nih.gov/genomes/all/GCF/013/875/015/GCF_013875015.1_ASM1387501v1/GCF_013875015.1_ASM1387501v1_genomic.fna.gz
Bacillus_velezensis	https://ftp.ncbi.nlm.nih.gov/genomes/all/GCF/002/556/565/GCF_002556565.1_ASM255656v1/GCF_002556565.1_ASM255656v1_genomic.fna.gz
Bacillus_velezensis	https://ftp.ncbi.nlm.nih.gov/genomes/all/GCF/003/855/275/GCF_003855275.1_ASM385527v1/GCF_003855275.1_ASM385527v1_genomic.fna.gz
Bacillus_velezensis	https://ftp.ncbi.nlm.nih.gov/genomes/all/GCF/018/223/705/GCF_018223705.1_ASM1822370v1/GCF_018223705.1_ASM1822370v1_genomic.fna.gz
Bacillus_velezensis	https://ftp.ncbi.nlm.nih.gov/genomes/all/GCF/000/685/725/GCF_000685725.1_ASM68572v1/GCF_000685725.1_ASM68572v1_genomic.fna.gz
Bacillus_velezensis	https://ftp.ncbi.nlm.nih.gov/genomes/all/GCF/002/243/325/GCF_002243325.2_ASM224332v2/GCF_002243325.2_ASM224332v2_genomic.fna.gz
Bacillus_velezensis	https://ftp.ncbi.nlm.nih.gov/genomes/all/GCF/000/987/825/GCF_000987825.1_ASM98782v1/GCF_000987825.1_ASM98782v1_genomic.fna.gz
Bacillus_velezensis	https://ftp.ncbi.nlm.nih.gov/genomes/all/GCF/016/766/595/GCF_016766595.1_ASM1676659v1/GCF_016766595.1_ASM1676659v1_genomic.fna.gz
Bacillus_velezensis	https://ftp.ncbi.nlm.nih.gov/genomes/all/GCF/003/390/415/GCF_003390415.1_ASM339041v1/GCF_003390415.1_ASM339041v1_genomic.fna.gz
Bacillus_velezensis	https://ftp.ncbi.nlm.nih.gov/genomes/all/GCF/019/449/395/GCF_019449395.1_ASM1944939v1/GCF_019449395.1_ASM1944939v1_genomic.fna.gz
Bacillus_velezensis	https://ftp.ncbi.nlm.nih.gov/genomes/all/GCF/003/071/465/GCF_003071465.1_ASM307146v1/GCF_003071465.1_ASM307146v1_genomic.fna.gz
Bacillus_velezensis	https://ftp.ncbi.nlm.nih.gov/genomes/all/GCF/002/005/345/GCF_002005345.1_ASM200534v1/GCF_002005345.1_ASM200534v1_genomic.fna.gz
Bacillus_velezensis	https://ftp.ncbi.nlm.nih.gov/genomes/all/GCF/000/769/555/GCF_000769555.1_ASM76955v1/GCF_000769555.1_ASM76955v1_genomic.fna.gz
Bacillus_velezensis	https://ftp.ncbi.nlm.nih.gov/genomes/all/GCF/003/285/085/GCF_003285085.1_ASM328508v1/GCF_003285085.1_ASM328508v1_genomic.fna.gz
Bacillus_velezensis	https://ftp.ncbi.nlm.nih.gov/genomes/all/GCF/003/667/745/GCF_003667745.1_ASM366774v1/GCF_003667745.1_ASM366774v1_genomic.fna.gz
Bacillus_velezensis	https://ftp.ncbi.nlm.nih.gov/genomes/all/GCF/013/401/395/GCF_013401395.2_ASM1340139v2/GCF_013401395.2_ASM1340139v2_genomic.fna.gz
Bacillus_velezensis	https://ftp.ncbi.nlm.nih.gov/genomes/all/GCF/016/406/185/GCF_016406185.1_ASM1640618v1/GCF_016406185.1_ASM1640618v1_genomic.fna.gz
Bacillus_velezensis	https://ftp.ncbi.nlm.nih.gov/genomes/all/GCF/002/968/415/GCF_002968415.1_ASM296841v1/GCF_002968415.1_ASM296841v1_genomic.fna.gz
Bacillus_velezensis	https://ftp.ncbi.nlm.nih.gov/genomes/all/GCF/014/048/285/GCF_014048285.1_ASM1404828v1/GCF_014048285.1_ASM1404828v1_genomic.fna.gz
Bacillus_velezensis	https://ftp.ncbi.nlm.nih.gov/genomes/all/GCF/001/857/985/GCF_001857985.1_ASM185798v1/GCF_001857985.1_ASM185798v1_genomic.fna.gz
Bacillus_velezensis	https://ftp.ncbi.nlm.nih.gov/genomes/all/GCF/001/536/925/GCF_001536925.1_BMC_PRJEB12378v1/GCF_001536925.1_BMC_PRJEB12378v1_genomic.fna.gz
Bacillus_velezensis	https://ftp.ncbi.nlm.nih.gov/genomes/all/GCF/016/904/925/GCF_016904925.1_ASM1690492v1/GCF_016904925.1_ASM1690492v1_genomic.fna.gz
Bacillus_velezensis	https://ftp.ncbi.nlm.nih.gov/genomes/all/GCF/000/493/375/GCF_000493375.1_BAPNAU_WGS/GCF_000493375.1_BAPNAU_WGS_genomic.fna.gz
Bacillus_velezensis	https://ftp.ncbi.nlm.nih.gov/genomes/all/GCF/012/275/165/GCF_012275165.1_ASM1227516v1/GCF_012275165.1_ASM1227516v1_genomic.fna.gz
Bacillus_velezensis	https://ftp.ncbi.nlm.nih.gov/genomes/all/GCF/018/771/705/GCF_018771705.1_ASM1877170v1/GCF_018771705.1_ASM1877170v1_genomic.fna.gz
Bacillus_velezensis	https://ftp.ncbi.nlm.nih.gov/genomes/all/GCF/017/347/625/GCF_017347625.1_ASM1734762v1/GCF_017347625.1_ASM1734762v1_genomic.fna.gz
Bacillus_velezensis	https://ftp.ncbi.nlm.nih.gov/genomes/all/GCF/014/048/385/GCF_014048385.1_ASM1404838v1/GCF_014048385.1_ASM1404838v1_genomic.fna.gz
Bacillus_velezensis	https://ftp.ncbi.nlm.nih.gov/genomes/all/GCF/002/893/845/GCF_002893845.1_ASM289384v1/GCF_002893845.1_ASM289384v1_genomic.fna.gz
Bacillus_velezensis	https://ftp.ncbi.nlm.nih.gov/genomes/all/GCF/002/216/755/GCF_002216755.1_ASM221675v1/GCF_002216755.1_ASM221675v1_genomic.fna.gz
Bacillus_velezensis	https://ftp.ncbi.nlm.nih.gov/genomes/all/GCF/018/866/365/GCF_018866365.1_ASM1886636v1/GCF_018866365.1_ASM1886636v1_genomic.fna.gz
Bacillus_velezensis	https://ftp.ncbi.nlm.nih.gov/genomes/all/GCF/015/732/475/GCF_015732475.1_ASM1573247v1/GCF_015732475.1_ASM1573247v1_genomic.fna.gz
Bacillus_velezensis	https://ftp.ncbi.nlm.nih.gov/genomes/all/GCF/002/238/395/GCF_002238395.1_ASM223839v1/GCF_002238395.1_ASM223839v1_genomic.fna.gz
Bacillus_velezensis	https://ftp.ncbi.nlm.nih.gov/genomes/all/GCF/002/944/585/GCF_002944585.1_ASM294458v1/GCF_002944585.1_ASM294458v1_genomic.fna.gz
Bacillus_velezensis	https://ftp.ncbi.nlm.nih.gov/genomes/all/GCF/019/285/615/GCF_019285615.1_ASM1928561v1/GCF_019285615.1_ASM1928561v1_genomic.fna.gz
Bacillus_velezensis	https://ftp.ncbi.nlm.nih.gov/genomes/all/GCF/019/880/485/GCF_019880485.1_ASM1988048v1/GCF_019880485.1_ASM1988048v1_genomic.fna.gz
Bacillus_velezensis	https://ftp.ncbi.nlm.nih.gov/genomes/all/GCF/018/398/955/GCF_018398955.1_ASM1839895v1/GCF_018398955.1_ASM1839895v1_genomic.fna.gz
Bacillus_velezensis	https://ftp.ncbi.nlm.nih.gov/genomes/all/GCF/020/149/525/GCF_020149525.1_ASM2014952v1/GCF_020149525.1_ASM2014952v1_genomic.fna.gz
Bifidobacterium_breve	https://ftp.ncbi.nlm.nih.gov/genomes/all/GCF/002/838/625/GCF_002838625.1_ASM283862v1/GCF_002838625.1_ASM283862v1_genomic.fna.gz
Bifidobacterium_breve	https://ftp.ncbi.nlm.nih.gov/genomes/all/GCF/002/838/505/GCF_002838505.1_ASM283850v1/GCF_002838505.1_ASM283850v1_genomic.fna.gz
Bifidobacterium_breve	https://ftp.ncbi.nlm.nih.gov/genomes/all/GCF/002/838/725/GCF_002838725.1_ASM283872v1/GCF_002838725.1_ASM283872v1_genomic.fna.gz
Bifidobacterium_breve	https://ftp.ncbi.nlm.nih.gov/genomes/all/GCF/000/568/975/GCF_000568975.1_ASM56897v1/GCF_000568975.1_ASM56897v1_genomic.fna.gz
Bifidobacterium_breve	https://ftp.ncbi.nlm.nih.gov/genomes/all/GCF/002/838/485/GCF_002838485.1_ASM283848v1/GCF_002838485.1_ASM283848v1_genomic.fna.gz
Bifidobacterium_breve	https://ftp.ncbi.nlm.nih.gov/genomes/all/GCF/002/838/565/GCF_002838565.1_ASM283856v1/GCF_002838565.1_ASM283856v1_genomic.fna.gz
Bifidobacterium_breve	https://ftp.ncbi.nlm.nih.gov/genomes/all/GCF/002/838/445/GCF_002838445.1_ASM283844v1/GCF_002838445.1_ASM283844v1_genomic.fna.gz
Bifidobacterium_breve	https://ftp.ncbi.nlm.nih.gov/genomes/all/GCF/002/838/305/GCF_002838305.1_ASM283830v1/GCF_002838305.1_ASM283830v1_genomic.fna.gz
Bifidobacterium_breve	https://ftp.ncbi.nlm.nih.gov/genomes/all/GCF/002/838/285/GCF_002838285.1_ASM283828v1/GCF_002838285.1_ASM283828v1_genomic.fna.gz
Bifidobacterium_breve	https://ftp.ncbi.nlm.nih.gov/genomes/all/GCF/002/838/425/GCF_002838425.1_ASM283842v1/GCF_002838425.1_ASM283842v1_genomic.fna.gz
Bifidobacterium_breve	https://ftp.ncbi.nlm.nih.gov/genomes/all/GCF/013/267/755/GCF_013267755.1_ASM1326775v1/GCF_013267755.1_ASM1326775v1_genomic.fna.gz
Bifidobacterium_breve	https://ftp.ncbi.nlm.nih.gov/genomes/all/GCF/002/838/325/GCF_002838325.1_ASM283832v1/GCF_002838325.1_ASM283832v1_genomic.fna.gz
Bifidobacterium_breve	https://ftp.ncbi.nlm.nih.gov/genomes/all/GCF/002/838/465/GCF_002838465.1_ASM283846v1/GCF_002838465.1_ASM283846v1_genomic.fna.gz
Bifidobacterium_breve	https://ftp.ncbi.nlm.nih.gov/genomes/all/GCF/000/569/015/GCF_000569015.1_ASM56901v1/GCF_000569015.1_ASM56901v1_genomic.fna.gz
Bifidobacterium_breve	https://ftp.ncbi.nlm.nih.gov/genomes/all/GCF/002/838/225/GCF_002838225.1_ASM283822v1/GCF_002838225.1_ASM283822v1_genomic.fna.gz
Bifidobacterium_breve	https://ftp.ncbi.nlm.nih.gov/genomes/all/GCF/000/213/865/GCF_000213865.1_ASM21386v1/GCF_000213865.1_ASM21386v1_genomic.fna.gz
Bifidobacterium_breve	https://ftp.ncbi.nlm.nih.gov/genomes/all/GCF/000/220/135/GCF_000220135.1_ASM22013v1/GCF_000220135.1_ASM22013v1_genomic.fna.gz
Bifidobacterium_breve	https://ftp.ncbi.nlm.nih.gov/genomes/all/GCF/002/838/405/GCF_002838405.1_ASM283840v1/GCF_002838405.1_ASM283840v1_genomic.fna.gz
Bifidobacterium_breve	https://ftp.ncbi.nlm.nih.gov/genomes/all/GCF/902/167/875/GCF_902167875.1_B.breve_1_mod_mod2/GCF_902167875.1_B.breve_1_mod_mod2_genomic.fna.gz
Bifidobacterium_breve	https://ftp.ncbi.nlm.nih.gov/genomes/all/GCF/002/838/345/GCF_002838345.1_ASM283834v1/GCF_002838345.1_ASM283834v1_genomic.fna.gz
Bifidobacterium_breve	https://ftp.ncbi.nlm.nih.gov/genomes/all/GCF/000/568/955/GCF_000568955.1_ASM56895v1/GCF_000568955.1_ASM56895v1_genomic.fna.gz
Bifidobacterium_breve	https://ftp.ncbi.nlm.nih.gov/genomes/all/GCF/002/838/545/GCF_002838545.1_ASM283854v1/GCF_002838545.1_ASM283854v1_genomic.fna.gz
Bifidobacterium_breve	https://ftp.ncbi.nlm.nih.gov/genomes/all/GCF/000/569/055/GCF_000569055.1_ASM56905v1/GCF_000569055.1_ASM56905v1_genomic.fna.gz
Bifidobacterium_breve	https://ftp.ncbi.nlm.nih.gov/genomes/all/GCF/003/860/285/GCF_003860285.1_ASM386028v1/GCF_003860285.1_ASM386028v1_genomic.fna.gz
Bifidobacterium_breve	https://ftp.ncbi.nlm.nih.gov/genomes/all/GCF/009/931/415/GCF_009931415.1_ASM993141v1/GCF_009931415.1_ASM993141v1_genomic.fna.gz
Bifidobacterium_breve	https://ftp.ncbi.nlm.nih.gov/genomes/all/GCF/002/838/525/GCF_002838525.1_ASM283852v1/GCF_002838525.1_ASM283852v1_genomic.fna.gz
Bifidobacterium_breve	https://ftp.ncbi.nlm.nih.gov/genomes/all/GCF/003/813/065/GCF_003813065.1_ASM381306v1/GCF_003813065.1_ASM381306v1_genomic.fna.gz
Bifidobacterium_breve	https://ftp.ncbi.nlm.nih.gov/genomes/all/GCF/001/990/225/GCF_001990225.1_ASM199022v1/GCF_001990225.1_ASM199022v1_genomic.fna.gz
Bifidobacterium_breve	https://ftp.ncbi.nlm.nih.gov/genomes/all/GCF/002/838/385/GCF_002838385.1_ASM283838v1/GCF_002838385.1_ASM283838v1_genomic.fna.gz
Bifidobacterium_breve	https://ftp.ncbi.nlm.nih.gov/genomes/all/GCF/000/569/075/GCF_000569075.1_ASM56907v1/GCF_000569075.1_ASM56907v1_genomic.fna.gz
Bifidobacterium_breve	https://ftp.ncbi.nlm.nih.gov/genomes/all/GCF/002/838/365/GCF_002838365.1_ASM283836v1/GCF_002838365.1_ASM283836v1_genomic.fna.gz
Bifidobacterium_breve	https://ftp.ncbi.nlm.nih.gov/genomes/all/GCF/001/281/425/GCF_001281425.1_ASM128142v1/GCF_001281425.1_ASM128142v1_genomic.fna.gz
Bifidobacterium_longum	https://ftp.ncbi.nlm.nih.gov/genomes/all/GCF/014/898/235/GCF_014898235.1_ASM1489823v1/GCF_014898235.1_ASM1489823v1_genomic.fna.gz
Bifidobacterium_longum	https://ftp.ncbi.nlm.nih.gov/genomes/all/GCF/003/342/655/GCF_003342655.1_ASM334265v1/GCF_003342655.1_ASM334265v1_genomic.fna.gz
Bifidobacterium_longum	https://ftp.ncbi.nlm.nih.gov/genomes/all/GCF/014/898/215/GCF_014898215.1_ASM1489821v1/GCF_014898215.1_ASM1489821v1_genomic.fna.gz
Bifidobacterium_longum	https://ftp.ncbi.nlm.nih.gov/genomes/all/GCF/000/772/485/GCF_000772485.1_ASM77248v1/GCF_000772485.1_ASM77248v1_genomic.fna.gz
Bifidobacterium_longum	https://ftp.ncbi.nlm.nih.gov/genomes/all/GCF/016/838/685/GCF_016838685.1_ASM1683868v1/GCF_016838685.1_ASM1683868v1_genomic.fna.gz
Bifidobacterium_longum	https://ftp.ncbi.nlm.nih.gov/genomes/all/GCF/900/637/215/GCF_900637215.1_49888_B01/GCF_900637215.1_49888_B01_genomic.fna.gz
Bifidobacterium_longum	https://ftp.ncbi.nlm.nih.gov/genomes/all/GCF/021/184/065/GCF_021184065.1_ASM2118406v1/GCF_021184065.1_ASM2118406v1_genomic.fna.gz
Bifidobacterium_longum	https://ftp.ncbi.nlm.nih.gov/genomes/all/GCF/008/086/305/GCF_008086305.1_ASM808630v1/GCF_008086305.1_ASM808630v1_genomic.fna.gz
Bifidobacterium_longum	https://ftp.ncbi.nlm.nih.gov/genomes/all/GCF/021/432/165/GCF_021432165.1_ASM2143216v1/GCF_021432165.1_ASM2143216v1_genomic.fna.gz
Bifidobacterium_longum	https://ftp.ncbi.nlm.nih.gov/genomes/all/GCF/001/446/255/GCF_001446255.1_ASM144625v1/GCF_001446255.1_ASM144625v1_genomic.fna.gz
Bifidobacterium_longum	https://ftp.ncbi.nlm.nih.gov/genomes/all/GCF/017/743/155/GCF_017743155.1_ASM1774315v1/GCF_017743155.1_ASM1774315v1_genomic.fna.gz
Bifidobacterium_longum	https://ftp.ncbi.nlm.nih.gov/genomes/all/GCF/015/102/035/GCF_015102035.1_ASM1510203v1/GCF_015102035.1_ASM1510203v1_genomic.fna.gz
Bifidobacterium_longum	https://ftp.ncbi.nlm.nih.gov/genomes/all/GCF/021/228/035/GCF_021228035.1_ASM2122803v1/GCF_021228035.1_ASM2122803v1_genomic.fna.gz
Bifidobacterium_longum	https://ftp.ncbi.nlm.nih.gov/genomes/all/GCF/014/898/135/GCF_014898135.1_ASM1489813v1/GCF_014898135.1_ASM1489813v1_genomic.fna.gz
Bifidobacterium_longum	https://ftp.ncbi.nlm.nih.gov/genomes/all/GCF/017/132/755/GCF_017132755.1_ASM1713275v1/GCF_017132755.1_ASM1713275v1_genomic.fna.gz
Bifidobacterium_longum	https://ftp.ncbi.nlm.nih.gov/genomes/all/GCF/011/764/605/GCF_011764605.1_ASM1176460v1/GCF_011764605.1_ASM1176460v1_genomic.fna.gz
Bifidobacterium_longum	https://ftp.ncbi.nlm.nih.gov/genomes/all/GCF/015/100/215/GCF_015100215.1_ASM1510021v1/GCF_015100215.1_ASM1510021v1_genomic.fna.gz
Bifidobacterium_longum	https://ftp.ncbi.nlm.nih.gov/genomes/all/GCF/001/051/015/GCF_001051015.2_ASM105101v2/GCF_001051015.2_ASM105101v2_genomic.fna.gz
Bifidobacterium_longum	https://ftp.ncbi.nlm.nih.gov/genomes/all/GCF/005/406/285/GCF_005406285.1_ASM540628v1/GCF_005406285.1_ASM540628v1_genomic.fna.gz
Bifidobacterium_longum	https://ftp.ncbi.nlm.nih.gov/genomes/all/GCF/001/281/305/GCF_001281305.1_ASM128130v1/GCF_001281305.1_ASM128130v1_genomic.fna.gz
Bifidobacterium_longum	https://ftp.ncbi.nlm.nih.gov/genomes/all/GCF/014/334/075/GCF_014334075.1_ASM1433407v1/GCF_014334075.1_ASM1433407v1_genomic.fna.gz
Bifidobacterium_longum	https://ftp.ncbi.nlm.nih.gov/genomes/all/GCF/001/446/275/GCF_001446275.1_ASM144627v1/GCF_001446275.1_ASM144627v1_genomic.fna.gz
Bifidobacterium_longum	https://ftp.ncbi.nlm.nih.gov/genomes/all/GCF/004/936/435/GCF_004936435.1_ASM493643v1/GCF_004936435.1_ASM493643v1_genomic.fna.gz
Bifidobacterium_longum	https://ftp.ncbi.nlm.nih.gov/genomes/all/GCF/013/393/765/GCF_013393765.1_ASM1339376v1/GCF_013393765.1_ASM1339376v1_genomic.fna.gz
Bifidobacterium_longum	https://ftp.ncbi.nlm.nih.gov/genomes/all/GCF/001/719/085/GCF_001719085.1_ASM171908v1/GCF_001719085.1_ASM171908v1_genomic.fna.gz
Bifidobacterium_longum	https://ftp.ncbi.nlm.nih.gov/genomes/all/GCF/009/931/635/GCF_009931635.1_ASM993163v1/GCF_009931635.1_ASM993163v1_genomic.fna.gz
Bifidobacterium_longum	https://ftp.ncbi.nlm.nih.gov/genomes/all/GCF/009/728/915/GCF_009728915.1_ASM972891v1/GCF_009728915.1_ASM972891v1_genomic.fna.gz
Bifidobacterium_longum	https://ftp.ncbi.nlm.nih.gov/genomes/all/GCF/017/378/625/GCF_017378625.1_ASM1737862v1/GCF_017378625.1_ASM1737862v1_genomic.fna.gz
Bifidobacterium_longum	https://ftp.ncbi.nlm.nih.gov/genomes/all/GCF/020/008/065/GCF_020008065.1_ASM2000806v1/GCF_020008065.1_ASM2000806v1_genomic.fna.gz
Bifidobacterium_longum	https://ftp.ncbi.nlm.nih.gov/genomes/all/GCF/017/357/345/GCF_017357345.1_ASM1735734v1/GCF_017357345.1_ASM1735734v1_genomic.fna.gz
Bifidobacterium_longum	https://ftp.ncbi.nlm.nih.gov/genomes/all/GCF/014/900/535/GCF_014900535.1_ASM1490053v1/GCF_014900535.1_ASM1490053v1_genomic.fna.gz
Bifidobacterium_longum	https://ftp.ncbi.nlm.nih.gov/genomes/all/GCF/015/102/215/GCF_015102215.1_ASM1510221v1/GCF_015102215.1_ASM1510221v1_genomic.fna.gz
Bifidobacterium_longum	https://ftp.ncbi.nlm.nih.gov/genomes/all/GCF/014/334/375/GCF_014334375.1_ASM1433437v1/GCF_014334375.1_ASM1433437v1_genomic.fna.gz
Bifidobacterium_longum	https://ftp.ncbi.nlm.nih.gov/genomes/all/GCF/000/092/325/GCF_000092325.1_ASM9232v1/GCF_000092325.1_ASM9232v1_genomic.fna.gz
Bifidobacterium_longum	https://ftp.ncbi.nlm.nih.gov/genomes/all/GCF/001/725/985/GCF_001725985.1_ASM172598v1/GCF_001725985.1_ASM172598v1_genomic.fna.gz
Bifidobacterium_longum	https://ftp.ncbi.nlm.nih.gov/genomes/all/GCF/000/829/295/GCF_000829295.1_ASM82929v1/GCF_000829295.1_ASM82929v1_genomic.fna.gz
Bifidobacterium_longum	https://ftp.ncbi.nlm.nih.gov/genomes/all/GCF/009/738/515/GCF_009738515.1_ASM973851v1/GCF_009738515.1_ASM973851v1_genomic.fna.gz
Bifidobacterium_longum	https://ftp.ncbi.nlm.nih.gov/genomes/all/GCF/014/898/115/GCF_014898115.1_ASM1489811v1/GCF_014898115.1_ASM1489811v1_genomic.fna.gz
Bifidobacterium_longum	https://ftp.ncbi.nlm.nih.gov/genomes/all/GCF/000/166/315/GCF_000166315.1_ASM16631v1/GCF_000166315.1_ASM16631v1_genomic.fna.gz
Bifidobacterium_longum	https://ftp.ncbi.nlm.nih.gov/genomes/all/GCF/018/140/675/GCF_018140675.1_ASM1814067v1/GCF_018140675.1_ASM1814067v1_genomic.fna.gz
Bifidobacterium_longum	https://ftp.ncbi.nlm.nih.gov/genomes/all/GCF/001/293/145/GCF_001293145.1_ASM129314v1/GCF_001293145.1_ASM129314v1_genomic.fna.gz
Bifidobacterium_longum	https://ftp.ncbi.nlm.nih.gov/genomes/all/GCF/000/007/525/GCF_000007525.1_ASM752v1/GCF_000007525.1_ASM752v1_genomic.fna.gz
Bifidobacterium_longum	https://ftp.ncbi.nlm.nih.gov/genomes/all/GCF/018/141/585/GCF_018141585.1_ASM1814158v1/GCF_018141585.1_ASM1814158v1_genomic.fna.gz
Bifidobacterium_longum	https://ftp.ncbi.nlm.nih.gov/genomes/all/GCF/020/181/415/GCF_020181415.1_ASM2018141v1/GCF_020181415.1_ASM2018141v1_genomic.fna.gz
Bifidobacterium_longum	https://ftp.ncbi.nlm.nih.gov/genomes/all/GCF/020/353/915/GCF_020353915.1_ASM2035391v1/GCF_020353915.1_ASM2035391v1_genomic.fna.gz
Bifidobacterium_longum	https://ftp.ncbi.nlm.nih.gov/genomes/all/GCF/000/219/455/GCF_000219455.1_ASM21945v1/GCF_000219455.1_ASM21945v1_genomic.fna.gz
Bifidobacterium_longum	https://ftp.ncbi.nlm.nih.gov/genomes/all/GCF/000/008/945/GCF_000008945.1_ASM894v1/GCF_000008945.1_ASM894v1_genomic.fna.gz
Bifidobacterium_longum	https://ftp.ncbi.nlm.nih.gov/genomes/all/GCF/000/196/575/GCF_000196575.1_ASM19657v1/GCF_000196575.1_ASM19657v1_genomic.fna.gz
Burkholderia_pseudomallei	https://ftp.ncbi.nlm.nih.gov/genomes/all/GCF/002/111/025/GCF_002111025.1_ASM211102v1/GCF_002111025.1_ASM211102v1_genomic.fna.gz
Burkholderia_pseudomallei	https://ftp.ncbi.nlm.nih.gov/genomes/all/GCF/001/318/245/GCF_001318245.1_ASM131824v1/GCF_001318245.1_ASM131824v1_genomic.fna.gz
Burkholderia_pseudomallei	https://ftp.ncbi.nlm.nih.gov/genomes/all/GCF/009/749/345/GCF_009749345.1_ASM974934v1/GCF_009749345.1_ASM974934v1_genomic.fna.gz
Burkholderia_pseudomallei	https://ftp.ncbi.nlm.nih.gov/genomes/all/GCF/000/770/395/GCF_000770395.1_ASM77039v1/GCF_000770395.1_ASM77039v1_genomic.fna.gz
Burkholderia_pseudomallei	https://ftp.ncbi.nlm.nih.gov/genomes/all/GCF/000/511/895/GCF_000511895.1_ASM51189v1/GCF_000511895.1_ASM51189v1_genomic.fna.gz
Burkholderia_pseudomallei	https://ftp.ncbi.nlm.nih.gov/genomes/all/GCF/000/959/185/GCF_000959185.1_ASM95918v1/GCF_000959185.1_ASM95918v1_genomic.fna.gz
Burkholderia_pseudomallei	https://ftp.ncbi.nlm.nih.gov/genomes/all/GCF/000/012/785/GCF_000012785.1_ASM1278v1/GCF_000012785.1_ASM1278v1_genomic.fna.gz
Burkholderia_pseudomallei	https://ftp.ncbi.nlm.nih.gov/genomes/all/GCF/002/860/065/GCF_002860065.1_ASM286006v1/GCF_002860065.1_ASM286006v1_genomic.fna.gz
Burkholderia_pseudomallei	https://ftp.ncbi.nlm.nih.gov/genomes/all/GCF/002/111/365/GCF_002111365.1_ASM211136v1/GCF_002111365.1_ASM211136v1_genomic.fna.gz
Burkholderia_pseudomallei	https://ftp.ncbi.nlm.nih.gov/genomes/all/GCF/000/756/145/GCF_000756145.1_ASM75614v1/GCF_000756145.1_ASM75614v1_genomic.fna.gz
Burkholderia_pseudomallei	https://ftp.ncbi.nlm.nih.gov/genomes/all/GCF/000/583/835/GCF_000583835.1_ASM58383v1/GCF_000583835.1_ASM58383v1_genomic.fna.gz
Burkholderia_pseudomallei	https://ftp.ncbi.nlm.nih.gov/genomes/all/GCF/002/111/305/GCF_002111305.1_ASM211130v1/GCF_002111305.1_ASM211130v1_genomic.fna.gz
Burkholderia_pseudomallei	https://ftp.ncbi.nlm.nih.gov/genomes/all/GCF/008/728/375/GCF_008728375.1_ASM872837v1/GCF_008728375.1_ASM872837v1_genomic.fna.gz
Burkholderia_pseudomallei	https://ftp.ncbi.nlm.nih.gov/genomes/all/GCF/002/111/385/GCF_002111385.1_ASM211138v1/GCF_002111385.1_ASM211138v1_genomic.fna.gz
Burkholderia_pseudomallei	https://ftp.ncbi.nlm.nih.gov/genomes/all/GCF/001/975/085/GCF_001975085.1_ASM197508v1/GCF_001975085.1_ASM197508v1_genomic.fna.gz
Burkholderia_pseudomallei	https://ftp.ncbi.nlm.nih.gov/genomes/all/GCF/004/348/075/GCF_004348075.1_ASM434807v1/GCF_004348075.1_ASM434807v1_genomic.fna.gz
Burkholderia_pseudomallei	https://ftp.ncbi.nlm.nih.gov/genomes/all/GCF/000/959/125/GCF_000959125.1_ASM95912v1/GCF_000959125.1_ASM95912v1_genomic.fna.gz
Burkholderia_pseudomallei	https://ftp.ncbi.nlm.nih.gov/genomes/all/GCF/000/011/545/GCF_000011545.1_ASM1154v1/GCF_000011545.1_ASM1154v1_genomic.fna.gz
Burkholderia_pseudomallei	https://ftp.ncbi.nlm.nih.gov/genomes/all/GCF/002/111/345/GCF_002111345.1_ASM211134v1/GCF_002111345.1_ASM211134v1_genomic.fna.gz
Burkholderia_pseudomallei	https://ftp.ncbi.nlm.nih.gov/genomes/all/GCF/001/277/895/GCF_001277895.1_ASM127789v1/GCF_001277895.1_ASM127789v1_genomic.fna.gz
Burkholderia_pseudomallei	https://ftp.ncbi.nlm.nih.gov/genomes/all/GCF/008/728/355/GCF_008728355.1_ASM872835v1/GCF_008728355.1_ASM872835v1_genomic.fna.gz
Burkholderia_pseudomallei	https://ftp.ncbi.nlm.nih.gov/genomes/all/GCF/003/547/015/GCF_003547015.1_ASM354701v1/GCF_003547015.1_ASM354701v1_genomic.fna.gz
Burkholderia_pseudomallei	https://ftp.ncbi.nlm.nih.gov/genomes/all/GCF/000/959/265/GCF_000959265.1_ASM95926v1/GCF_000959265.1_ASM95926v1_genomic.fna.gz
Burkholderia_pseudomallei	https://ftp.ncbi.nlm.nih.gov/genomes/all/GCF/003/606/245/GCF_003606245.1_ASM360624v1/GCF_003606245.1_ASM360624v1_genomic.fna.gz
Burkholderia_pseudomallei	https://ftp.ncbi.nlm.nih.gov/genomes/all/GCF/000/757/015/GCF_000757015.2_ASM75701v2/GCF_000757015.2_ASM75701v2_genomic.fna.gz
Burkholderia_pseudomallei	https://ftp.ncbi.nlm.nih.gov/genomes/all/GCF/000/953/095/GCF_000953095.1_BP_3921g/GCF_000953095.1_BP_3921g_genomic.fna.gz
Burkholderia_pseudomallei	https://ftp.ncbi.nlm.nih.gov/genomes/all/GCF/000/954/175/GCF_000954175.1_ASM95417v1/GCF_000954175.1_ASM95417v1_genomic.fna.gz
Burkholderia_pseudomallei	https://ftp.ncbi.nlm.nih.gov/genomes/all/GCF/002/111/225/GCF_002111225.1_ASM211122v1/GCF_002111225.1_ASM211122v1_genomic.fna.gz
Burkholderia_pseudomallei	https://ftp.ncbi.nlm.nih.gov/genomes/all/GCF/004/323/015/GCF_004323015.1_ASM432301v1/GCF_004323015.1_ASM432301v1_genomic.fna.gz
Burkholderia_pseudomallei	https://ftp.ncbi.nlm.nih.gov/genomes/all/GCF/000/756/185/GCF_000756185.1_ASM75618v1/GCF_000756185.1_ASM75618v1_genomic.fna.gz
Burkholderia_pseudomallei	https://ftp.ncbi.nlm.nih.gov/genomes/all/GCF/004/526/325/GCF_004526325.1_ASM452632v1/GCF_004526325.1_ASM452632v1_genomic.fna.gz
Burkholderia_pseudomallei	https://ftp.ncbi.nlm.nih.gov/genomes/all/GCF/002/111/245/GCF_002111245.1_ASM211124v1/GCF_002111245.1_ASM211124v1_genomic.fna.gz
Burkholderia_pseudomallei	https://ftp.ncbi.nlm.nih.gov/genomes/all/GCF/016/864/355/GCF_016864355.1_ASM1686435v1/GCF_016864355.1_ASM1686435v1_genomic.fna.gz
Burkholderia_pseudomallei	https://ftp.ncbi.nlm.nih.gov/genomes/all/GCF/003/798/265/GCF_003798265.1_ASM379826v1/GCF_003798265.1_ASM379826v1_genomic.fna.gz
Burkholderia_pseudomallei	https://ftp.ncbi.nlm.nih.gov/genomes/all/GCF/902/141/795/GCF_902141795.1_UKMD286/GCF_902141795.1_UKMD286_genomic.fna.gz
Burkholderia_pseudomallei	https://ftp.ncbi.nlm.nih.gov/genomes/all/GCF/000/764/575/GCF_000764575.1_ASM76457v1/GCF_000764575.1_ASM76457v1_genomic.fna.gz
Burkholderia_pseudomallei	https://ftp.ncbi.nlm.nih.gov/genomes/all/GCF/004/842/085/GCF_004842085.1_ASM484208v1/GCF_004842085.1_ASM484208v1_genomic.fna.gz
Burkholderia_pseudomallei	https://ftp.ncbi.nlm.nih.gov/genomes/all/GCF/004/323/035/GCF_004323035.1_ASM432303v1/GCF_004323035.1_ASM432303v1_genomic.fna.gz
Burkholderia_pseudomallei	https://ftp.ncbi.nlm.nih.gov/genomes/all/GCF/003/798/365/GCF_003798365.1_ASM379836v1/GCF_003798365.1_ASM379836v1_genomic.fna.gz
Burkholderia_pseudomallei	https://ftp.ncbi.nlm.nih.gov/genomes/all/GCF/000/755/905/GCF_000755905.1_ASM75590v1/GCF_000755905.1_ASM75590v1_genomic.fna.gz
Burkholderia_pseudomallei	https://ftp.ncbi.nlm.nih.gov/genomes/all/GCF/000/959/145/GCF_000959145.1_ASM95914v1/GCF_000959145.1_ASM95914v1_genomic.fna.gz
Burkholderia_pseudomallei	https://ftp.ncbi.nlm.nih.gov/genomes/all/GCF/000/756/165/GCF_000756165.1_ASM75616v1/GCF_000756165.1_ASM75616v1_genomic.fna.gz
Burkholderia_pseudomallei	https://ftp.ncbi.nlm.nih.gov/genomes/all/GCF/017/378/355/GCF_017378355.1_ASM1737835v1/GCF_017378355.1_ASM1737835v1_genomic.fna.gz
Burkholderia_pseudomallei	https://ftp.ncbi.nlm.nih.gov/genomes/all/GCF/001/975/065/GCF_001975065.1_ASM197506v1/GCF_001975065.1_ASM197506v1_genomic.fna.gz
Burkholderia_pseudomallei	https://ftp.ncbi.nlm.nih.gov/genomes/all/GCF/002/843/645/GCF_002843645.1_ASM284364v1/GCF_002843645.1_ASM284364v1_genomic.fna.gz
Burkholderia_pseudomallei	https://ftp.ncbi.nlm.nih.gov/genomes/all/GCF/001/695/735/GCF_001695735.1_ASM169573v1/GCF_001695735.1_ASM169573v1_genomic.fna.gz
Burkholderia_pseudomallei	https://ftp.ncbi.nlm.nih.gov/genomes/all/GCF/001/887/555/GCF_001887555.1_ASM188755v1/GCF_001887555.1_ASM188755v1_genomic.fna.gz
Burkholderia_pseudomallei	https://ftp.ncbi.nlm.nih.gov/genomes/all/GCF/003/798/245/GCF_003798245.1_ASM379824v1/GCF_003798245.1_ASM379824v1_genomic.fna.gz
Burkholderia_pseudomallei	https://ftp.ncbi.nlm.nih.gov/genomes/all/GCF/000/770/495/GCF_000770495.1_ASM77049v1/GCF_000770495.1_ASM77049v1_genomic.fna.gz
Burkholderia_pseudomallei	https://ftp.ncbi.nlm.nih.gov/genomes/all/GCF/004/367/705/GCF_004367705.1_ASM436770v1/GCF_004367705.1_ASM436770v1_genomic.fna.gz
Burkholderia_pseudomallei	https://ftp.ncbi.nlm.nih.gov/genomes/all/GCF/002/111/165/GCF_002111165.1_ASM211116v1/GCF_002111165.1_ASM211116v1_genomic.fna.gz
Burkholderia_pseudomallei	https://ftp.ncbi.nlm.nih.gov/genomes/all/GCF/002/111/105/GCF_002111105.1_ASM211110v1/GCF_002111105.1_ASM211110v1_genomic.fna.gz
Burkholderia_pseudomallei	https://ftp.ncbi.nlm.nih.gov/genomes/all/GCF/000/757/035/GCF_000757035.2_ASM75703v2/GCF_000757035.2_ASM75703v2_genomic.fna.gz
Burkholderia_pseudomallei	https://ftp.ncbi.nlm.nih.gov/genomes/all/GCF/000/015/905/GCF_000015905.1_ASM1590v1/GCF_000015905.1_ASM1590v1_genomic.fna.gz
Burkholderia_pseudomallei	https://ftp.ncbi.nlm.nih.gov/genomes/all/GCF/004/367/725/GCF_004367725.1_ASM436772v1/GCF_004367725.1_ASM436772v1_genomic.fna.gz
Burkholderia_pseudomallei	https://ftp.ncbi.nlm.nih.gov/genomes/all/GCF/004/348/055/GCF_004348055.1_ASM434805v1/GCF_004348055.1_ASM434805v1_genomic.fna.gz
Burkholderia_pseudomallei	https://ftp.ncbi.nlm.nih.gov/genomes/all/GCF/004/367/685/GCF_004367685.1_ASM436768v1/GCF_004367685.1_ASM436768v1_genomic.fna.gz
Burkholderia_pseudomallei	https://ftp.ncbi.nlm.nih.gov/genomes/all/GCF/003/445/415/GCF_003445415.1_ASM344541v1/GCF_003445415.1_ASM344541v1_genomic.fna.gz
Burkholderia_pseudomallei	https://ftp.ncbi.nlm.nih.gov/genomes/all/GCF/017/378/435/GCF_017378435.1_ASM1737843v1/GCF_017378435.1_ASM1737843v1_genomic.fna.gz
Burkholderia_pseudomallei	https://ftp.ncbi.nlm.nih.gov/genomes/all/GCF/000/521/645/GCF_000521645.1_ASM52164v1/GCF_000521645.1_ASM52164v1_genomic.fna.gz
Burkholderia_pseudomallei	https://ftp.ncbi.nlm.nih.gov/genomes/all/GCF/004/367/665/GCF_004367665.1_ASM436766v1/GCF_004367665.1_ASM436766v1_genomic.fna.gz
Burkholderia_pseudomallei	https://ftp.ncbi.nlm.nih.gov/genomes/all/GCF/000/755/945/GCF_000755945.1_ASM75594v1/GCF_000755945.1_ASM75594v1_genomic.fna.gz
Burkholderia_pseudomallei	https://ftp.ncbi.nlm.nih.gov/genomes/all/GCF/000/494/855/GCF_000494855.1_ASM49485v1/GCF_000494855.1_ASM49485v1_genomic.fna.gz
Burkholderia_pseudomallei	https://ftp.ncbi.nlm.nih.gov/genomes/all/GCF/002/111/325/GCF_002111325.1_ASM211132v1/GCF_002111325.1_ASM211132v1_genomic.fna.gz
Burkholderia_pseudomallei	https://ftp.ncbi.nlm.nih.gov/genomes/all/GCF/002/111/145/GCF_002111145.1_ASM211114v1/GCF_002111145.1_ASM211114v1_genomic.fna.gz
Burkholderia_pseudomallei	https://ftp.ncbi.nlm.nih.gov/genomes/all/GCF/000/959/205/GCF_000959205.1_ASM95920v1/GCF_000959205.1_ASM95920v1_genomic.fna.gz
Burkholderia_pseudomallei	https://ftp.ncbi.nlm.nih.gov/genomes/all/GCF/000/294/635/GCF_000294635.1_ASM29463v1/GCF_000294635.1_ASM29463v1_genomic.fna.gz
Burkholderia_pseudomallei	https://ftp.ncbi.nlm.nih.gov/genomes/all/GCF/002/111/205/GCF_002111205.1_ASM211120v1/GCF_002111205.1_ASM211120v1_genomic.fna.gz
Burkholderia_pseudomallei	https://ftp.ncbi.nlm.nih.gov/genomes/all/GCF/003/547/055/GCF_003547055.1_ASM354705v1/GCF_003547055.1_ASM354705v1_genomic.fna.gz
Burkholderia_pseudomallei	https://ftp.ncbi.nlm.nih.gov/genomes/all/GCF/002/111/045/GCF_002111045.1_ASM211104v1/GCF_002111045.1_ASM211104v1_genomic.fna.gz
Burkholderia_pseudomallei	https://ftp.ncbi.nlm.nih.gov/genomes/all/GCF/002/110/945/GCF_002110945.1_ASM211094v1/GCF_002110945.1_ASM211094v1_genomic.fna.gz
Burkholderia_pseudomallei	https://ftp.ncbi.nlm.nih.gov/genomes/all/GCF/002/111/285/GCF_002111285.1_ASM211128v1/GCF_002111285.1_ASM211128v1_genomic.fna.gz
Burkholderia_pseudomallei	https://ftp.ncbi.nlm.nih.gov/genomes/all/GCF/017/378/315/GCF_017378315.2_ASM1737831v3/GCF_017378315.2_ASM1737831v3_genomic.fna.gz
Burkholderia_pseudomallei	https://ftp.ncbi.nlm.nih.gov/genomes/all/GCF/017/378/195/GCF_017378195.1_ASM1737819v1/GCF_017378195.1_ASM1737819v1_genomic.fna.gz
Burkholderia_pseudomallei	https://ftp.ncbi.nlm.nih.gov/genomes/all/GCF/017/378/275/GCF_017378275.1_ASM1737827v1/GCF_017378275.1_ASM1737827v1_genomic.fna.gz
Burkholderia_pseudomallei	https://ftp.ncbi.nlm.nih.gov/genomes/all/GCF/000/770/515/GCF_000770515.1_ASM77051v1/GCF_000770515.1_ASM77051v1_genomic.fna.gz
Burkholderia_pseudomallei	https://ftp.ncbi.nlm.nih.gov/genomes/all/GCF/000/755/925/GCF_000755925.1_ASM75592v1/GCF_000755925.1_ASM75592v1_genomic.fna.gz
Burkholderia_pseudomallei	https://ftp.ncbi.nlm.nih.gov/genomes/all/GCF/002/110/965/GCF_002110965.1_ASM211096v1/GCF_002110965.1_ASM211096v1_genomic.fna.gz
Burkholderia_pseudomallei	https://ftp.ncbi.nlm.nih.gov/genomes/all/GCF/000/959/225/GCF_000959225.1_ASM95922v1/GCF_000959225.1_ASM95922v1_genomic.fna.gz
Burkholderia_pseudomallei	https://ftp.ncbi.nlm.nih.gov/genomes/all/GCF/000/959/345/GCF_000959345.1_ASM95934v1/GCF_000959345.1_ASM95934v1_genomic.fna.gz
Burkholderia_pseudomallei	https://ftp.ncbi.nlm.nih.gov/genomes/all/GCF/001/885/195/GCF_001885195.1_ASM188519v1/GCF_001885195.1_ASM188519v1_genomic.fna.gz
Burkholderia_pseudomallei	https://ftp.ncbi.nlm.nih.gov/genomes/all/GCF/001/277/975/GCF_001277975.1_ASM127797v1/GCF_001277975.1_ASM127797v1_genomic.fna.gz
Burkholderia_pseudomallei	https://ftp.ncbi.nlm.nih.gov/genomes/all/GCF/018/228/345/GCF_018228345.1_ASM1822834v1/GCF_018228345.1_ASM1822834v1_genomic.fna.gz
Burkholderia_pseudomallei	https://ftp.ncbi.nlm.nih.gov/genomes/all/GCF/018/228/545/GCF_018228545.1_ASM1822854v1/GCF_018228545.1_ASM1822854v1_genomic.fna.gz
Burkholderia_pseudomallei	https://ftp.ncbi.nlm.nih.gov/genomes/all/GCF/002/111/125/GCF_002111125.1_ASM211112v1/GCF_002111125.1_ASM211112v1_genomic.fna.gz
Burkholderia_pseudomallei	https://ftp.ncbi.nlm.nih.gov/genomes/all/GCF/018/228/605/GCF_018228605.1_ASM1822860v1/GCF_018228605.1_ASM1822860v1_genomic.fna.gz
Burkholderia_pseudomallei	https://ftp.ncbi.nlm.nih.gov/genomes/all/GCF/018/228/385/GCF_018228385.1_ASM1822838v1/GCF_018228385.1_ASM1822838v1_genomic.fna.gz
Burkholderia_pseudomallei	https://ftp.ncbi.nlm.nih.gov/genomes/all/GCF/017/378/235/GCF_017378235.1_ASM1737823v1/GCF_017378235.1_ASM1737823v1_genomic.fna.gz
Burkholderia_pseudomallei	https://ftp.ncbi.nlm.nih.gov/genomes/all/GCF/017/378/155/GCF_017378155.1_ASM1737815v1/GCF_017378155.1_ASM1737815v1_genomic.fna.gz
Burkholderia_pseudomallei	https://ftp.ncbi.nlm.nih.gov/genomes/all/GCF/018/228/525/GCF_018228525.1_ASM1822852v1/GCF_018228525.1_ASM1822852v1_genomic.fna.gz
Burkholderia_pseudomallei	https://ftp.ncbi.nlm.nih.gov/genomes/all/GCF/000/770/565/GCF_000770565.1_ASM77056v1/GCF_000770565.1_ASM77056v1_genomic.fna.gz
Campylobacter_coli	https://ftp.ncbi.nlm.nih.gov/genomes/all/GCF/020/042/605/GCF_020042605.1_ASM2004260v1/GCF_020042605.1_ASM2004260v1_genomic.fna.gz
Campylobacter_coli	https://ftp.ncbi.nlm.nih.gov/genomes/all/GCF/010/232/325/GCF_010232325.1_ASM1023232v1/GCF_010232325.1_ASM1023232v1_genomic.fna.gz
Campylobacter_coli	https://ftp.ncbi.nlm.nih.gov/genomes/all/GCF/001/639/125/GCF_001639125.1_ASM163912v1/GCF_001639125.1_ASM163912v1_genomic.fna.gz
Campylobacter_coli	https://ftp.ncbi.nlm.nih.gov/genomes/all/GCF/004/307/315/GCF_004307315.1_ASM430731v1/GCF_004307315.1_ASM430731v1_genomic.fna.gz
Campylobacter_coli	https://ftp.ncbi.nlm.nih.gov/genomes/all/GCF/008/727/315/GCF_008727315.1_ASM872731v1/GCF_008727315.1_ASM872731v1_genomic.fna.gz
Campylobacter_coli	https://ftp.ncbi.nlm.nih.gov/genomes/all/GCF/014/906/185/GCF_014906185.1_ASM1490618v1/GCF_014906185.1_ASM1490618v1_genomic.fna.gz
Campylobacter_coli	https://ftp.ncbi.nlm.nih.gov/genomes/all/GCF/014/705/905/GCF_014705905.1_ASM1470590v1/GCF_014705905.1_ASM1470590v1_genomic.fna.gz
Campylobacter_coli	https://ftp.ncbi.nlm.nih.gov/genomes/all/GCF/014/906/165/GCF_014906165.1_ASM1490616v1/GCF_014906165.1_ASM1490616v1_genomic.fna.gz
Campylobacter_coli	https://ftp.ncbi.nlm.nih.gov/genomes/all/GCF/018/885/185/GCF_018885185.1_ASM1888518v1/GCF_018885185.1_ASM1888518v1_genomic.fna.gz
Campylobacter_coli	https://ftp.ncbi.nlm.nih.gov/genomes/all/GCF/020/042/585/GCF_020042585.1_ASM2004258v1/GCF_020042585.1_ASM2004258v1_genomic.fna.gz
Campylobacter_coli	https://ftp.ncbi.nlm.nih.gov/genomes/all/GCF/018/176/655/GCF_018176655.1_ASM1817665v1/GCF_018176655.1_ASM1817665v1_genomic.fna.gz
Campylobacter_coli	https://ftp.ncbi.nlm.nih.gov/genomes/all/GCF/018/885/245/GCF_018885245.1_ASM1888524v1/GCF_018885245.1_ASM1888524v1_genomic.fna.gz
Campylobacter_coli	https://ftp.ncbi.nlm.nih.gov/genomes/all/GCF/018/885/145/GCF_018885145.1_ASM1888514v1/GCF_018885145.1_ASM1888514v1_genomic.fna.gz
Campylobacter_coli	https://ftp.ncbi.nlm.nih.gov/genomes/all/GCF/002/024/185/GCF_002024185.1_ASM202418v1/GCF_002024185.1_ASM202418v1_genomic.fna.gz
Campylobacter_coli	https://ftp.ncbi.nlm.nih.gov/genomes/all/GCF/019/967/875/GCF_019967875.1_ASM1996787v1/GCF_019967875.1_ASM1996787v1_genomic.fna.gz
Campylobacter_coli	https://ftp.ncbi.nlm.nih.gov/genomes/all/GCF/020/143/085/GCF_020143085.2_ASM2014308v2/GCF_020143085.2_ASM2014308v2_genomic.fna.gz
Campylobacter_coli	https://ftp.ncbi.nlm.nih.gov/genomes/all/GCF/000/583/795/GCF_000583795.1_ASM58379v1/GCF_000583795.1_ASM58379v1_genomic.fna.gz
Campylobacter_coli	https://ftp.ncbi.nlm.nih.gov/genomes/all/GCF/001/865/495/GCF_001865495.1_ASM186549v1/GCF_001865495.1_ASM186549v1_genomic.fna.gz
Campylobacter_coli	https://ftp.ncbi.nlm.nih.gov/genomes/all/GCF/001/936/355/GCF_001936355.1_ASM193635v1/GCF_001936355.1_ASM193635v1_genomic.fna.gz
Campylobacter_coli	https://ftp.ncbi.nlm.nih.gov/genomes/all/GCF/001/865/515/GCF_001865515.1_ASM186551v1/GCF_001865515.1_ASM186551v1_genomic.fna.gz
Campylobacter_coli	https://ftp.ncbi.nlm.nih.gov/genomes/all/GCF/008/727/495/GCF_008727495.1_ASM872749v1/GCF_008727495.1_ASM872749v1_genomic.fna.gz
Campylobacter_coli	https://ftp.ncbi.nlm.nih.gov/genomes/all/GCF/001/417/635/GCF_001417635.1_ASM141763v1/GCF_001417635.1_ASM141763v1_genomic.fna.gz
Campylobacter_coli	https://ftp.ncbi.nlm.nih.gov/genomes/all/GCF/009/730/395/GCF_009730395.1_ASM973039v1/GCF_009730395.1_ASM973039v1_genomic.fna.gz
Campylobacter_coli	https://ftp.ncbi.nlm.nih.gov/genomes/all/GCF/013/391/125/GCF_013391125.1_ASM1339112v1/GCF_013391125.1_ASM1339112v1_genomic.fna.gz
Campylobacter_coli	https://ftp.ncbi.nlm.nih.gov/genomes/all/GCF/000/494/775/GCF_000494775.2_ASM49477v2/GCF_000494775.2_ASM49477v2_genomic.fna.gz
Campylobacter_coli	https://ftp.ncbi.nlm.nih.gov/genomes/all/GCF/000/583/775/GCF_000583775.1_ASM58377v1/GCF_000583775.1_ASM58377v1_genomic.fna.gz
Campylobacter_coli	https://ftp.ncbi.nlm.nih.gov/genomes/all/GCF/002/843/985/GCF_002843985.1_ASM284398v1/GCF_002843985.1_ASM284398v1_genomic.fna.gz
Campylobacter_coli	https://ftp.ncbi.nlm.nih.gov/genomes/all/GCF/003/030/205/GCF_003030205.1_ASM303020v1/GCF_003030205.1_ASM303020v1_genomic.fna.gz
Campylobacter_coli	https://ftp.ncbi.nlm.nih.gov/genomes/all/GCF/001/865/535/GCF_001865535.1_ASM186553v1/GCF_001865535.1_ASM186553v1_genomic.fna.gz
Campylobacter_coli	https://ftp.ncbi.nlm.nih.gov/genomes/all/GCF/001/865/555/GCF_001865555.1_ASM186555v1/GCF_001865555.1_ASM186555v1_genomic.fna.gz
Campylobacter_coli	https://ftp.ncbi.nlm.nih.gov/genomes/all/GCF/000/465/235/GCF_000465235.1_ASM46523v1/GCF_000465235.1_ASM46523v1_genomic.fna.gz
Campylobacter_coli	https://ftp.ncbi.nlm.nih.gov/genomes/all/GCF/002/407/145/GCF_002407145.1_ASM240714v1/GCF_002407145.1_ASM240714v1_genomic.fna.gz
Campylobacter_coli	https://ftp.ncbi.nlm.nih.gov/genomes/all/GCF/001/865/455/GCF_001865455.1_ASM186545v1/GCF_001865455.1_ASM186545v1_genomic.fna.gz
Campylobacter_coli	https://ftp.ncbi.nlm.nih.gov/genomes/all/GCF/018/885/165/GCF_018885165.1_ASM1888516v1/GCF_018885165.1_ASM1888516v1_genomic.fna.gz
Campylobacter_coli	https://ftp.ncbi.nlm.nih.gov/genomes/all/GCF/000/954/195/GCF_000954195.1_ASM95419v1/GCF_000954195.1_ASM95419v1_genomic.fna.gz
Campylobacter_coli	https://ftp.ncbi.nlm.nih.gov/genomes/all/GCF/001/865/475/GCF_001865475.1_ASM186547v1/GCF_001865475.1_ASM186547v1_genomic.fna.gz
Campylobacter_coli	https://ftp.ncbi.nlm.nih.gov/genomes/all/GCF/014/906/205/GCF_014906205.1_ASM1490620v1/GCF_014906205.1_ASM1490620v1_genomic.fna.gz
Campylobacter_coli	https://ftp.ncbi.nlm.nih.gov/genomes/all/GCF/001/717/605/GCF_001717605.1_ASM171760v1/GCF_001717605.1_ASM171760v1_genomic.fna.gz
Campylobacter_coli	https://ftp.ncbi.nlm.nih.gov/genomes/all/GCF/005/517/455/GCF_005517455.1_ASM551745v1/GCF_005517455.1_ASM551745v1_genomic.fna.gz
Campylobacter_coli	https://ftp.ncbi.nlm.nih.gov/genomes/all/GCF/001/483/845/GCF_001483845.1_ASM148384v1/GCF_001483845.1_ASM148384v1_genomic.fna.gz
Campylobacter_coli	https://ftp.ncbi.nlm.nih.gov/genomes/all/GCF/019/930/865/GCF_019930865.1_ASM1993086v1/GCF_019930865.1_ASM1993086v1_genomic.fna.gz
Campylobacter_coli	https://ftp.ncbi.nlm.nih.gov/genomes/all/GCF/018/176/875/GCF_018176875.1_ASM1817687v1/GCF_018176875.1_ASM1817687v1_genomic.fna.gz
Campylobacter_coli	https://ftp.ncbi.nlm.nih.gov/genomes/all/GCF/000/583/755/GCF_000583755.1_ASM58375v1/GCF_000583755.1_ASM58375v1_genomic.fna.gz
Campylobacter_coli	https://ftp.ncbi.nlm.nih.gov/genomes/all/GCF/019/930/985/GCF_019930985.1_ASM1993098v1/GCF_019930985.1_ASM1993098v1_genomic.fna.gz
Campylobacter_coli	https://ftp.ncbi.nlm.nih.gov/genomes/all/GCF/016/127/675/GCF_016127675.1_ASM1612767v1/GCF_016127675.1_ASM1612767v1_genomic.fna.gz
Campylobacter_jejuni	https://ftp.ncbi.nlm.nih.gov/genomes/all/GCF/001/506/585/GCF_001506585.1_ASM150658v1/GCF_001506585.1_ASM150658v1_genomic.fna.gz
Campylobacter_jejuni	https://ftp.ncbi.nlm.nih.gov/genomes/all/GCF/001/506/905/GCF_001506905.1_ASM150690v1/GCF_001506905.1_ASM150690v1_genomic.fna.gz
Campylobacter_jejuni	https://ftp.ncbi.nlm.nih.gov/genomes/all/GCF/000/171/795/GCF_000171795.2_ASM17179v2/GCF_000171795.2_ASM17179v2_genomic.fna.gz
Campylobacter_jejuni	https://ftp.ncbi.nlm.nih.gov/genomes/all/GCF/013/177/475/GCF_013177475.1_ASM1317747v1/GCF_013177475.1_ASM1317747v1_genomic.fna.gz
Campylobacter_jejuni	https://ftp.ncbi.nlm.nih.gov/genomes/all/GCF/004/924/295/GCF_004924295.1_ASM492429v1/GCF_004924295.1_ASM492429v1_genomic.fna.gz
Campylobacter_jejuni	https://ftp.ncbi.nlm.nih.gov/genomes/all/GCF/002/587/225/GCF_002587225.1_ASM258722v1/GCF_002587225.1_ASM258722v1_genomic.fna.gz
Campylobacter_jejuni	https://ftp.ncbi.nlm.nih.gov/genomes/all/GCF/001/506/525/GCF_001506525.1_ASM150652v1/GCF_001506525.1_ASM150652v1_genomic.fna.gz
Campylobacter_jejuni	https://ftp.ncbi.nlm.nih.gov/genomes/all/GCF/020/719/015/GCF_020719015.1_ASM2071901v1/GCF_020719015.1_ASM2071901v1_genomic.fna.gz
Campylobacter_jejuni	https://ftp.ncbi.nlm.nih.gov/genomes/all/GCF/000/466/105/GCF_000466105.2_ASM46610v2/GCF_000466105.2_ASM46610v2_genomic.fna.gz
Campylobacter_jejuni	https://ftp.ncbi.nlm.nih.gov/genomes/all/GCF/000/430/385/GCF_000430385.1_ASM43038v1/GCF_000430385.1_ASM43038v1_genomic.fna.gz
Campylobacter_jejuni	https://ftp.ncbi.nlm.nih.gov/genomes/all/GCF/008/727/435/GCF_008727435.1_ASM872743v1/GCF_008727435.1_ASM872743v1_genomic.fna.gz
Campylobacter_jejuni	https://ftp.ncbi.nlm.nih.gov/genomes/all/GCF/017/356/965/GCF_017356965.1_ASM1735696v1/GCF_017356965.1_ASM1735696v1_genomic.fna.gz
Campylobacter_jejuni	https://ftp.ncbi.nlm.nih.gov/genomes/all/GCF/017/356/845/GCF_017356845.1_ASM1735684v1/GCF_017356845.1_ASM1735684v1_genomic.fna.gz
Campylobacter_jejuni	https://ftp.ncbi.nlm.nih.gov/genomes/all/GCF/012/224/905/GCF_012224905.1_ASM1222490v1/GCF_012224905.1_ASM1222490v1_genomic.fna.gz
Campylobacter_jejuni	https://ftp.ncbi.nlm.nih.gov/genomes/all/GCF/000/466/065/GCF_000466065.2_ASM46606v2/GCF_000466065.2_ASM46606v2_genomic.fna.gz
Campylobacter_jejuni	https://ftp.ncbi.nlm.nih.gov/genomes/all/GCF/001/507/105/GCF_001507105.1_ASM150710v1/GCF_001507105.1_ASM150710v1_genomic.fna.gz
Campylobacter_jejuni	https://ftp.ncbi.nlm.nih.gov/genomes/all/GCF/001/506/805/GCF_001506805.1_ASM150680v1/GCF_001506805.1_ASM150680v1_genomic.fna.gz
Campylobacter_jejuni	https://ftp.ncbi.nlm.nih.gov/genomes/all/GCF/014/152/385/GCF_014152385.1_ASM1415238v1/GCF_014152385.1_ASM1415238v1_genomic.fna.gz
Campylobacter_jejuni	https://ftp.ncbi.nlm.nih.gov/genomes/all/GCF/013/393/785/GCF_013393785.1_ASM1339378v1/GCF_013393785.1_ASM1339378v1_genomic.fna.gz
Campylobacter_jejuni	https://ftp.ncbi.nlm.nih.gov/genomes/all/GCF/001/506/365/GCF_001506365.1_ASM150636v1/GCF_001506365.1_ASM150636v1_genomic.fna.gz
Campylobacter_jejuni	https://ftp.ncbi.nlm.nih.gov/genomes/all/GCF/002/024/325/GCF_002024325.1_ASM202432v1/GCF_002024325.1_ASM202432v1_genomic.fna.gz
Campylobacter_jejuni	https://ftp.ncbi.nlm.nih.gov/genomes/all/GCF/017/356/785/GCF_017356785.1_ASM1735678v1/GCF_017356785.1_ASM1735678v1_genomic.fna.gz
Campylobacter_jejuni	https://ftp.ncbi.nlm.nih.gov/genomes/all/GCF/001/951/295/GCF_001951295.1_ASM195129v1/GCF_001951295.1_ASM195129v1_genomic.fna.gz
Campylobacter_jejuni	https://ftp.ncbi.nlm.nih.gov/genomes/all/GCF/000/304/375/GCF_000304375.1_AINO/GCF_000304375.1_AINO_genomic.fna.gz
Campylobacter_jejuni	https://ftp.ncbi.nlm.nih.gov/genomes/all/GCF/900/638/205/GCF_900638205.1_56553_D01/GCF_900638205.1_56553_D01_genomic.fna.gz
Campylobacter_jejuni	https://ftp.ncbi.nlm.nih.gov/genomes/all/GCF/017/356/745/GCF_017356745.1_ASM1735674v1/GCF_017356745.1_ASM1735674v1_genomic.fna.gz
Campylobacter_jejuni	https://ftp.ncbi.nlm.nih.gov/genomes/all/GCF/001/507/245/GCF_001507245.1_ASM150724v1/GCF_001507245.1_ASM150724v1_genomic.fna.gz
Campylobacter_jejuni	https://ftp.ncbi.nlm.nih.gov/genomes/all/GCF/003/368/065/GCF_003368065.1_ASM336806v1/GCF_003368065.1_ASM336806v1_genomic.fna.gz
Campylobacter_jejuni	https://ftp.ncbi.nlm.nih.gov/genomes/all/GCF/001/506/725/GCF_001506725.1_ASM150672v1/GCF_001506725.1_ASM150672v1_genomic.fna.gz
Campylobacter_jejuni	https://ftp.ncbi.nlm.nih.gov/genomes/all/GCF/013/393/805/GCF_013393805.1_ASM1339380v1/GCF_013393805.1_ASM1339380v1_genomic.fna.gz
Campylobacter_jejuni	https://ftp.ncbi.nlm.nih.gov/genomes/all/GCF/003/368/105/GCF_003368105.1_ASM336810v1/GCF_003368105.1_ASM336810v1_genomic.fna.gz
Campylobacter_jejuni	https://ftp.ncbi.nlm.nih.gov/genomes/all/GCF/020/718/705/GCF_020718705.1_ASM2071870v1/GCF_020718705.1_ASM2071870v1_genomic.fna.gz
Campylobacter_jejuni	https://ftp.ncbi.nlm.nih.gov/genomes/all/GCF/000/148/705/GCF_000148705.1_ASM14870v1/GCF_000148705.1_ASM14870v1_genomic.fna.gz
Campylobacter_jejuni	https://ftp.ncbi.nlm.nih.gov/genomes/all/GCF/000/632/435/GCF_000632435.1_ASM63243v1/GCF_000632435.1_ASM63243v1_genomic.fna.gz
Campylobacter_jejuni	https://ftp.ncbi.nlm.nih.gov/genomes/all/GCF/001/506/465/GCF_001506465.1_ASM150646v1/GCF_001506465.1_ASM150646v1_genomic.fna.gz
Campylobacter_jejuni	https://ftp.ncbi.nlm.nih.gov/genomes/all/GCF/019/754/215/GCF_019754215.1_ASM1975421v1/GCF_019754215.1_ASM1975421v1_genomic.fna.gz
Campylobacter_jejuni	https://ftp.ncbi.nlm.nih.gov/genomes/all/GCF/002/209/065/GCF_002209065.1_ASM220906v1/GCF_002209065.1_ASM220906v1_genomic.fna.gz
Campylobacter_jejuni	https://ftp.ncbi.nlm.nih.gov/genomes/all/GCF/001/865/395/GCF_001865395.1_ASM186539v1/GCF_001865395.1_ASM186539v1_genomic.fna.gz
Campylobacter_jejuni	https://ftp.ncbi.nlm.nih.gov/genomes/all/GCF/014/152/565/GCF_014152565.1_ASM1415256v1/GCF_014152565.1_ASM1415256v1_genomic.fna.gz
Campylobacter_jejuni	https://ftp.ncbi.nlm.nih.gov/genomes/all/GCF/014/151/825/GCF_014151825.1_ASM1415182v1/GCF_014151825.1_ASM1415182v1_genomic.fna.gz
Campylobacter_jejuni	https://ftp.ncbi.nlm.nih.gov/genomes/all/GCF/017/356/865/GCF_017356865.1_ASM1735686v1/GCF_017356865.1_ASM1735686v1_genomic.fna.gz
Campylobacter_jejuni	https://ftp.ncbi.nlm.nih.gov/genomes/all/GCF/013/465/595/GCF_013465595.1_ASM1346559v1/GCF_013465595.1_ASM1346559v1_genomic.fna.gz
Campylobacter_jejuni	https://ftp.ncbi.nlm.nih.gov/genomes/all/GCF/003/368/145/GCF_003368145.1_ASM336814v1/GCF_003368145.1_ASM336814v1_genomic.fna.gz
Campylobacter_jejuni	https://ftp.ncbi.nlm.nih.gov/genomes/all/GCF/000/759/575/GCF_000759575.2_ASM75957v2/GCF_000759575.2_ASM75957v2_genomic.fna.gz
Campylobacter_jejuni	https://ftp.ncbi.nlm.nih.gov/genomes/all/GCF/900/638/285/GCF_900638285.1_57043_B01/GCF_900638285.1_57043_B01_genomic.fna.gz
Campylobacter_jejuni	https://ftp.ncbi.nlm.nih.gov/genomes/all/GCF/000/835/305/GCF_000835305.1_ASM83530v1/GCF_000835305.1_ASM83530v1_genomic.fna.gz
Campylobacter_jejuni	https://ftp.ncbi.nlm.nih.gov/genomes/all/GCF/017/356/765/GCF_017356765.1_ASM1735676v1/GCF_017356765.1_ASM1735676v1_genomic.fna.gz
Campylobacter_jejuni	https://ftp.ncbi.nlm.nih.gov/genomes/all/GCF/003/368/185/GCF_003368185.1_ASM336818v1/GCF_003368185.1_ASM336818v1_genomic.fna.gz
Campylobacter_jejuni	https://ftp.ncbi.nlm.nih.gov/genomes/all/GCF/020/736/145/GCF_020736145.1_ASM2073614v1/GCF_020736145.1_ASM2073614v1_genomic.fna.gz
Campylobacter_jejuni	https://ftp.ncbi.nlm.nih.gov/genomes/all/GCF/900/638/165/GCF_900638165.1_56527_E01/GCF_900638165.1_56527_E01_genomic.fna.gz
Campylobacter_jejuni	https://ftp.ncbi.nlm.nih.gov/genomes/all/GCF/014/151/465/GCF_014151465.1_ASM1415146v1/GCF_014151465.1_ASM1415146v1_genomic.fna.gz
Campylobacter_jejuni	https://ftp.ncbi.nlm.nih.gov/genomes/all/GCF/000/835/285/GCF_000835285.1_ASM83528v1/GCF_000835285.1_ASM83528v1_genomic.fna.gz
Campylobacter_jejuni	https://ftp.ncbi.nlm.nih.gov/genomes/all/GCF/001/299/595/GCF_001299595.1_ASM129959v1/GCF_001299595.1_ASM129959v1_genomic.fna.gz
Campylobacter_jejuni	https://ftp.ncbi.nlm.nih.gov/genomes/all/GCF/003/368/165/GCF_003368165.1_ASM336816v1/GCF_003368165.1_ASM336816v1_genomic.fna.gz
Campylobacter_jejuni	https://ftp.ncbi.nlm.nih.gov/genomes/all/GCF/001/507/125/GCF_001507125.1_ASM150712v1/GCF_001507125.1_ASM150712v1_genomic.fna.gz
Campylobacter_jejuni	https://ftp.ncbi.nlm.nih.gov/genomes/all/GCF/007/107/025/GCF_007107025.1_ASM710702v1/GCF_007107025.1_ASM710702v1_genomic.fna.gz
Campylobacter_jejuni	https://ftp.ncbi.nlm.nih.gov/genomes/all/GCF/017/351/955/GCF_017351955.1_ASM1735195v1/GCF_017351955.1_ASM1735195v1_genomic.fna.gz
Campylobacter_jejuni	https://ftp.ncbi.nlm.nih.gov/genomes/all/GCF/003/368/205/GCF_003368205.1_ASM336820v1/GCF_003368205.1_ASM336820v1_genomic.fna.gz
Campylobacter_jejuni	https://ftp.ncbi.nlm.nih.gov/genomes/all/GCF/001/721/965/GCF_001721965.1_ASM172196v1/GCF_001721965.1_ASM172196v1_genomic.fna.gz
Campylobacter_jejuni	https://ftp.ncbi.nlm.nih.gov/genomes/all/GCF/017/356/925/GCF_017356925.1_ASM1735692v1/GCF_017356925.1_ASM1735692v1_genomic.fna.gz
Campylobacter_jejuni	https://ftp.ncbi.nlm.nih.gov/genomes/all/GCF/018/885/205/GCF_018885205.1_ASM1888520v1/GCF_018885205.1_ASM1888520v1_genomic.fna.gz
Campylobacter_jejuni	https://ftp.ncbi.nlm.nih.gov/genomes/all/GCF/012/224/585/GCF_012224585.1_ASM1222458v1/GCF_012224585.1_ASM1222458v1_genomic.fna.gz
Campylobacter_jejuni	https://ftp.ncbi.nlm.nih.gov/genomes/all/GCF/014/152/105/GCF_014152105.1_ASM1415210v1/GCF_014152105.1_ASM1415210v1_genomic.fna.gz
Campylobacter_jejuni	https://ftp.ncbi.nlm.nih.gov/genomes/all/GCF/900/638/225/GCF_900638225.1_56553_E01/GCF_900638225.1_56553_E01_genomic.fna.gz
Campylobacter_jejuni	https://ftp.ncbi.nlm.nih.gov/genomes/all/GCF/001/457/695/GCF_001457695.1_NCTC11351/GCF_001457695.1_NCTC11351_genomic.fna.gz
Campylobacter_jejuni	https://ftp.ncbi.nlm.nih.gov/genomes/all/GCF/016/458/865/GCF_016458865.1_ASM1645886v1/GCF_016458865.1_ASM1645886v1_genomic.fna.gz
Campylobacter_jejuni	https://ftp.ncbi.nlm.nih.gov/genomes/all/GCF/014/151/665/GCF_014151665.1_ASM1415166v1/GCF_014151665.1_ASM1415166v1_genomic.fna.gz
Campylobacter_jejuni	https://ftp.ncbi.nlm.nih.gov/genomes/all/GCF/001/506/925/GCF_001506925.1_ASM150692v1/GCF_001506925.1_ASM150692v1_genomic.fna.gz
Campylobacter_jejuni	https://ftp.ncbi.nlm.nih.gov/genomes/all/GCF/900/638/185/GCF_900638185.1_56527_G01/GCF_900638185.1_56527_G01_genomic.fna.gz
Campylobacter_jejuni	https://ftp.ncbi.nlm.nih.gov/genomes/all/GCF/001/506/685/GCF_001506685.1_ASM150668v1/GCF_001506685.1_ASM150668v1_genomic.fna.gz
Campylobacter_jejuni	https://ftp.ncbi.nlm.nih.gov/genomes/all/GCF/014/152/305/GCF_014152305.1_ASM1415230v1/GCF_014152305.1_ASM1415230v1_genomic.fna.gz
Campylobacter_jejuni	https://ftp.ncbi.nlm.nih.gov/genomes/all/GCF/003/368/085/GCF_003368085.1_ASM336808v1/GCF_003368085.1_ASM336808v1_genomic.fna.gz
Campylobacter_jejuni	https://ftp.ncbi.nlm.nih.gov/genomes/all/GCF/001/506/945/GCF_001506945.1_ASM150694v1/GCF_001506945.1_ASM150694v1_genomic.fna.gz
Campylobacter_jejuni	https://ftp.ncbi.nlm.nih.gov/genomes/all/GCF/003/368/045/GCF_003368045.1_ASM336804v1/GCF_003368045.1_ASM336804v1_genomic.fna.gz
Campylobacter_jejuni	https://ftp.ncbi.nlm.nih.gov/genomes/all/GCF/017/356/805/GCF_017356805.1_ASM1735680v1/GCF_017356805.1_ASM1735680v1_genomic.fna.gz
Campylobacter_jejuni	https://ftp.ncbi.nlm.nih.gov/genomes/all/GCF/001/506/285/GCF_001506285.1_ASM150628v1/GCF_001506285.1_ASM150628v1_genomic.fna.gz
Campylobacter_jejuni	https://ftp.ncbi.nlm.nih.gov/genomes/all/GCF/020/719/145/GCF_020719145.1_ASM2071914v1/GCF_020719145.1_ASM2071914v1_genomic.fna.gz
Campylobacter_jejuni	https://ftp.ncbi.nlm.nih.gov/genomes/all/GCF/003/060/785/GCF_003060785.1_ASM306078v1/GCF_003060785.1_ASM306078v1_genomic.fna.gz
Campylobacter_jejuni	https://ftp.ncbi.nlm.nih.gov/genomes/all/GCF/014/151/925/GCF_014151925.1_ASM1415192v1/GCF_014151925.1_ASM1415192v1_genomic.fna.gz
Campylobacter_jejuni	https://ftp.ncbi.nlm.nih.gov/genomes/all/GCF/002/224/385/GCF_002224385.1_ASM222438v1/GCF_002224385.1_ASM222438v1_genomic.fna.gz
Campylobacter_jejuni	https://ftp.ncbi.nlm.nih.gov/genomes/all/GCF/002/587/105/GCF_002587105.1_ASM258710v1/GCF_002587105.1_ASM258710v1_genomic.fna.gz
Campylobacter_jejuni	https://ftp.ncbi.nlm.nih.gov/genomes/all/GCF/900/638/195/GCF_900638195.1_56553_F01/GCF_900638195.1_56553_F01_genomic.fna.gz
Campylobacter_jejuni	https://ftp.ncbi.nlm.nih.gov/genomes/all/GCF/001/951/275/GCF_001951275.1_ASM195127v1/GCF_001951275.1_ASM195127v1_genomic.fna.gz
Campylobacter_jejuni	https://ftp.ncbi.nlm.nih.gov/genomes/all/GCF/001/951/235/GCF_001951235.1_ASM195123v1/GCF_001951235.1_ASM195123v1_genomic.fna.gz
Campylobacter_jejuni	https://ftp.ncbi.nlm.nih.gov/genomes/all/GCF/017/356/685/GCF_017356685.1_ASM1735668v1/GCF_017356685.1_ASM1735668v1_genomic.fna.gz
Campylobacter_jejuni	https://ftp.ncbi.nlm.nih.gov/genomes/all/GCF/000/737/085/GCF_000737085.1_ASM73708v1/GCF_000737085.1_ASM73708v1_genomic.fna.gz
Campylobacter_jejuni	https://ftp.ncbi.nlm.nih.gov/genomes/all/GCF/000/493/495/GCF_000493495.1_TS/GCF_000493495.1_TS_genomic.fna.gz
Campylobacter_jejuni	https://ftp.ncbi.nlm.nih.gov/genomes/all/GCF/001/507/025/GCF_001507025.1_ASM150702v1/GCF_001507025.1_ASM150702v1_genomic.fna.gz
Campylobacter_jejuni	https://ftp.ncbi.nlm.nih.gov/genomes/all/GCF/003/368/225/GCF_003368225.1_ASM336822v1/GCF_003368225.1_ASM336822v1_genomic.fna.gz
Campylobacter_jejuni	https://ftp.ncbi.nlm.nih.gov/genomes/all/GCF/001/506/265/GCF_001506265.1_ASM150626v1/GCF_001506265.1_ASM150626v1_genomic.fna.gz
Campylobacter_jejuni	https://ftp.ncbi.nlm.nih.gov/genomes/all/GCF/001/721/945/GCF_001721945.1_ASM172194v1/GCF_001721945.1_ASM172194v1_genomic.fna.gz
Campylobacter_jejuni	https://ftp.ncbi.nlm.nih.gov/genomes/all/GCF/003/060/725/GCF_003060725.1_ASM306072v1/GCF_003060725.1_ASM306072v1_genomic.fna.gz
Campylobacter_jejuni	https://ftp.ncbi.nlm.nih.gov/genomes/all/GCF/014/151/305/GCF_014151305.1_ASM1415130v1/GCF_014151305.1_ASM1415130v1_genomic.fna.gz
Campylobacter_jejuni	https://ftp.ncbi.nlm.nih.gov/genomes/all/GCF/003/060/745/GCF_003060745.1_ASM306074v1/GCF_003060745.1_ASM306074v1_genomic.fna.gz
Campylobacter_jejuni	https://ftp.ncbi.nlm.nih.gov/genomes/all/GCF/900/638/175/GCF_900638175.1_56527_F01/GCF_900638175.1_56527_F01_genomic.fna.gz
Campylobacter_jejuni	https://ftp.ncbi.nlm.nih.gov/genomes/all/GCF/001/507/225/GCF_001507225.1_ASM150722v1/GCF_001507225.1_ASM150722v1_genomic.fna.gz
Campylobacter_jejuni	https://ftp.ncbi.nlm.nih.gov/genomes/all/GCF/001/314/285/GCF_001314285.1_ASM131428v1/GCF_001314285.1_ASM131428v1_genomic.fna.gz
Campylobacter_jejuni	https://ftp.ncbi.nlm.nih.gov/genomes/all/GCF/001/506/705/GCF_001506705.1_ASM150670v1/GCF_001506705.1_ASM150670v1_genomic.fna.gz
Campylobacter_jejuni	https://ftp.ncbi.nlm.nih.gov/genomes/all/GCF/001/506/345/GCF_001506345.1_ASM150634v1/GCF_001506345.1_ASM150634v1_genomic.fna.gz
Campylobacter_jejuni	https://ftp.ncbi.nlm.nih.gov/genomes/all/GCF/001/686/905/GCF_001686905.1_ASM168690v1/GCF_001686905.1_ASM168690v1_genomic.fna.gz
Campylobacter_jejuni	https://ftp.ncbi.nlm.nih.gov/genomes/all/GCF/900/638/235/GCF_900638235.1_56772_E02/GCF_900638235.1_56772_E02_genomic.fna.gz
Campylobacter_jejuni	https://ftp.ncbi.nlm.nih.gov/genomes/all/GCF/001/951/335/GCF_001951335.1_ASM195133v1/GCF_001951335.1_ASM195133v1_genomic.fna.gz
Campylobacter_jejuni	https://ftp.ncbi.nlm.nih.gov/genomes/all/GCF/001/767/215/GCF_001767215.1_ASM176721v1/GCF_001767215.1_ASM176721v1_genomic.fna.gz
Campylobacter_jejuni	https://ftp.ncbi.nlm.nih.gov/genomes/all/GCF/003/368/125/GCF_003368125.1_ASM336812v1/GCF_003368125.1_ASM336812v1_genomic.fna.gz
Campylobacter_jejuni	https://ftp.ncbi.nlm.nih.gov/genomes/all/GCF/000/302/555/GCF_000302555.5_ASM30255v4/GCF_000302555.5_ASM30255v4_genomic.fna.gz
Campylobacter_jejuni	https://ftp.ncbi.nlm.nih.gov/genomes/all/GCF/003/368/245/GCF_003368245.1_ASM336824v1/GCF_003368245.1_ASM336824v1_genomic.fna.gz
Campylobacter_jejuni	https://ftp.ncbi.nlm.nih.gov/genomes/all/GCF/001/506/205/GCF_001506205.1_ASM150620v1/GCF_001506205.1_ASM150620v1_genomic.fna.gz
Campylobacter_jejuni	https://ftp.ncbi.nlm.nih.gov/genomes/all/GCF/003/950/275/GCF_003950275.1_ASM395027v1/GCF_003950275.1_ASM395027v1_genomic.fna.gz
Campylobacter_jejuni	https://ftp.ncbi.nlm.nih.gov/genomes/all/GCF/015/245/165/GCF_015245165.1_ASM1524516v1/GCF_015245165.1_ASM1524516v1_genomic.fna.gz
Campylobacter_jejuni	https://ftp.ncbi.nlm.nih.gov/genomes/all/GCF/000/772/225/GCF_000772225.1_ASM77222v1/GCF_000772225.1_ASM77222v1_genomic.fna.gz
Campylobacter_jejuni	https://ftp.ncbi.nlm.nih.gov/genomes/all/GCF/001/721/985/GCF_001721985.1_ASM172198v1/GCF_001721985.1_ASM172198v1_genomic.fna.gz
Campylobacter_jejuni	https://ftp.ncbi.nlm.nih.gov/genomes/all/GCF/008/727/335/GCF_008727335.1_ASM872733v1/GCF_008727335.1_ASM872733v1_genomic.fna.gz
Campylobacter_jejuni	https://ftp.ncbi.nlm.nih.gov/genomes/all/GCF/014/082/005/GCF_014082005.1_ASM1408200v1/GCF_014082005.1_ASM1408200v1_genomic.fna.gz
Campylobacter_jejuni	https://ftp.ncbi.nlm.nih.gov/genomes/all/GCF/001/717/625/GCF_001717625.1_ASM171762v1/GCF_001717625.1_ASM171762v1_genomic.fna.gz
Campylobacter_jejuni	https://ftp.ncbi.nlm.nih.gov/genomes/all/GCF/012/225/225/GCF_012225225.1_ASM1222522v1/GCF_012225225.1_ASM1222522v1_genomic.fna.gz
Campylobacter_jejuni	https://ftp.ncbi.nlm.nih.gov/genomes/all/GCF/000/184/205/GCF_000184205.1_ASM18420v1/GCF_000184205.1_ASM18420v1_genomic.fna.gz
Campylobacter_jejuni	https://ftp.ncbi.nlm.nih.gov/genomes/all/GCF/002/234/455/GCF_002234455.1_ASM223445v1/GCF_002234455.1_ASM223445v1_genomic.fna.gz
Campylobacter_jejuni	https://ftp.ncbi.nlm.nih.gov/genomes/all/GCF/001/563/565/GCF_001563565.1_ASM156356v1/GCF_001563565.1_ASM156356v1_genomic.fna.gz
Campylobacter_jejuni	https://ftp.ncbi.nlm.nih.gov/genomes/all/GCF/001/865/595/GCF_001865595.1_ASM186559v1/GCF_001865595.1_ASM186559v1_genomic.fna.gz
Campylobacter_jejuni	https://ftp.ncbi.nlm.nih.gov/genomes/all/GCF/003/971/585/GCF_003971585.1_ASM397158v1/GCF_003971585.1_ASM397158v1_genomic.fna.gz
Campylobacter_jejuni	https://ftp.ncbi.nlm.nih.gov/genomes/all/GCF/009/649/035/GCF_009649035.1_ASM964903v1/GCF_009649035.1_ASM964903v1_genomic.fna.gz
Campylobacter_jejuni	https://ftp.ncbi.nlm.nih.gov/genomes/all/GCF/013/389/575/GCF_013389575.1_ASM1338957v1/GCF_013389575.1_ASM1338957v1_genomic.fna.gz
Campylobacter_jejuni	https://ftp.ncbi.nlm.nih.gov/genomes/all/GCF/001/865/415/GCF_001865415.1_ASM186541v1/GCF_001865415.1_ASM186541v1_genomic.fna.gz
Campylobacter_jejuni	https://ftp.ncbi.nlm.nih.gov/genomes/all/GCF/018/885/225/GCF_018885225.1_ASM1888522v1/GCF_018885225.1_ASM1888522v1_genomic.fna.gz
Campylobacter_jejuni	https://ftp.ncbi.nlm.nih.gov/genomes/all/GCF/001/587/035/GCF_001587035.1_ASM158703v1/GCF_001587035.1_ASM158703v1_genomic.fna.gz
Campylobacter_jejuni	https://ftp.ncbi.nlm.nih.gov/genomes/all/GCF/002/101/355/GCF_002101355.1_ASM210135v1/GCF_002101355.1_ASM210135v1_genomic.fna.gz
Campylobacter_jejuni	https://ftp.ncbi.nlm.nih.gov/genomes/all/GCF/008/386/335/GCF_008386335.1_ASM838633v1/GCF_008386335.1_ASM838633v1_genomic.fna.gz
Campylobacter_jejuni	https://ftp.ncbi.nlm.nih.gov/genomes/all/GCF/016/458/845/GCF_016458845.1_ASM1645884v1/GCF_016458845.1_ASM1645884v1_genomic.fna.gz
Campylobacter_jejuni	https://ftp.ncbi.nlm.nih.gov/genomes/all/GCF/017/357/085/GCF_017357085.1_ASM1735708v1/GCF_017357085.1_ASM1735708v1_genomic.fna.gz
Campylobacter_jejuni	https://ftp.ncbi.nlm.nih.gov/genomes/all/GCF/012/224/765/GCF_012224765.1_ASM1222476v1/GCF_012224765.1_ASM1222476v1_genomic.fna.gz
Campylobacter_jejuni	https://ftp.ncbi.nlm.nih.gov/genomes/all/GCF/008/727/415/GCF_008727415.1_ASM872741v1/GCF_008727415.1_ASM872741v1_genomic.fna.gz
Campylobacter_jejuni	https://ftp.ncbi.nlm.nih.gov/genomes/all/GCF/001/865/435/GCF_001865435.1_ASM186543v1/GCF_001865435.1_ASM186543v1_genomic.fna.gz
Campylobacter_jejuni	https://ftp.ncbi.nlm.nih.gov/genomes/all/GCF/019/056/415/GCF_019056415.1_ASM1905641v1/GCF_019056415.1_ASM1905641v1_genomic.fna.gz
Campylobacter_jejuni	https://ftp.ncbi.nlm.nih.gov/genomes/all/GCF/017/352/015/GCF_017352015.1_ASM1735201v1/GCF_017352015.1_ASM1735201v1_genomic.fna.gz
Campylobacter_jejuni	https://ftp.ncbi.nlm.nih.gov/genomes/all/GCF/018/885/125/GCF_018885125.1_ASM1888512v1/GCF_018885125.1_ASM1888512v1_genomic.fna.gz
Campylobacter_jejuni	https://ftp.ncbi.nlm.nih.gov/genomes/all/GCF/003/030/185/GCF_003030185.1_ASM303018v1/GCF_003030185.1_ASM303018v1_genomic.fna.gz
Campylobacter_jejuni	https://ftp.ncbi.nlm.nih.gov/genomes/all/GCF/000/466/075/GCF_000466075.2_ASM46607v2/GCF_000466075.2_ASM46607v2_genomic.fna.gz
Campylobacter_jejuni	https://ftp.ncbi.nlm.nih.gov/genomes/all/GCF/013/389/555/GCF_013389555.1_ASM1338955v1/GCF_013389555.1_ASM1338955v1_genomic.fna.gz
Campylobacter_jejuni	https://ftp.ncbi.nlm.nih.gov/genomes/all/GCF/000/025/425/GCF_000025425.1_ASM2542v1/GCF_000025425.1_ASM2542v1_genomic.fna.gz
Campylobacter_jejuni	https://ftp.ncbi.nlm.nih.gov/genomes/all/GCF/002/209/045/GCF_002209045.1_ASM220904v1/GCF_002209045.1_ASM220904v1_genomic.fna.gz
Campylobacter_jejuni	https://ftp.ncbi.nlm.nih.gov/genomes/all/GCF/000/835/365/GCF_000835365.1_ASM83536v1/GCF_000835365.1_ASM83536v1_genomic.fna.gz
Campylobacter_jejuni	https://ftp.ncbi.nlm.nih.gov/genomes/all/GCF/008/727/455/GCF_008727455.1_ASM872745v1/GCF_008727455.1_ASM872745v1_genomic.fna.gz
Campylobacter_jejuni	https://ftp.ncbi.nlm.nih.gov/genomes/all/GCF/001/870/085/GCF_001870085.1_ASM187008v1/GCF_001870085.1_ASM187008v1_genomic.fna.gz
Campylobacter_jejuni	https://ftp.ncbi.nlm.nih.gov/genomes/all/GCF/000/835/345/GCF_000835345.1_ASM83534v1/GCF_000835345.1_ASM83534v1_genomic.fna.gz
Campylobacter_jejuni	https://ftp.ncbi.nlm.nih.gov/genomes/all/GCF/019/056/455/GCF_019056455.1_ASM1905645v1/GCF_019056455.1_ASM1905645v1_genomic.fna.gz
Campylobacter_jejuni	https://ftp.ncbi.nlm.nih.gov/genomes/all/GCF/001/870/105/GCF_001870105.1_ASM187010v1/GCF_001870105.1_ASM187010v1_genomic.fna.gz
Campylobacter_jejuni	https://ftp.ncbi.nlm.nih.gov/genomes/all/GCF/000/466/925/GCF_000466925.3_ASM46692v3/GCF_000466925.3_ASM46692v3_genomic.fna.gz
Campylobacter_jejuni	https://ftp.ncbi.nlm.nih.gov/genomes/all/GCF/001/587/015/GCF_001587015.1_ASM158701v1/GCF_001587015.1_ASM158701v1_genomic.fna.gz
Campylobacter_jejuni	https://ftp.ncbi.nlm.nih.gov/genomes/all/GCF/000/015/525/GCF_000015525.1_ASM1552v1/GCF_000015525.1_ASM1552v1_genomic.fna.gz
Campylobacter_jejuni	https://ftp.ncbi.nlm.nih.gov/genomes/all/GCF/009/498/375/GCF_009498375.1_ASM949837v1/GCF_009498375.1_ASM949837v1_genomic.fna.gz
Campylobacter_jejuni	https://ftp.ncbi.nlm.nih.gov/genomes/all/GCF/002/214/785/GCF_002214785.1_ASM221478v1/GCF_002214785.1_ASM221478v1_genomic.fna.gz
Campylobacter_jejuni	https://ftp.ncbi.nlm.nih.gov/genomes/all/GCF/004/328/905/GCF_004328905.1_ASM432890v1/GCF_004328905.1_ASM432890v1_genomic.fna.gz
Campylobacter_jejuni	https://ftp.ncbi.nlm.nih.gov/genomes/all/GCF/012/220/945/GCF_012220945.1_ASM1222094v1/GCF_012220945.1_ASM1222094v1_genomic.fna.gz
Campylobacter_jejuni	https://ftp.ncbi.nlm.nih.gov/genomes/all/GCF/012/220/765/GCF_012220765.1_ASM1222076v1/GCF_012220765.1_ASM1222076v1_genomic.fna.gz
Campylobacter_jejuni	https://ftp.ncbi.nlm.nih.gov/genomes/all/GCF/018/176/755/GCF_018176755.1_ASM1817675v1/GCF_018176755.1_ASM1817675v1_genomic.fna.gz
Chlamydia_trachomatis	https://ftp.ncbi.nlm.nih.gov/genomes/all/GCF/018/336/295/GCF_018336295.1_ASM1833629v1/GCF_018336295.1_ASM1833629v1_genomic.fna.gz
Chlamydia_trachomatis	https://ftp.ncbi.nlm.nih.gov/genomes/all/GCF/000/441/795/GCF_000441795.1_ASM44179v1/GCF_000441795.1_ASM44179v1_genomic.fna.gz
Chlamydia_trachomatis	https://ftp.ncbi.nlm.nih.gov/genomes/all/GCF/002/777/095/GCF_002777095.1_ASM277709v1/GCF_002777095.1_ASM277709v1_genomic.fna.gz
Chlamydia_trachomatis	https://ftp.ncbi.nlm.nih.gov/genomes/all/GCF/000/026/925/GCF_000026925.1_ASM2692v1/GCF_000026925.1_ASM2692v1_genomic.fna.gz
Chlamydia_trachomatis	https://ftp.ncbi.nlm.nih.gov/genomes/all/GCF/000/441/715/GCF_000441715.1_ASM44171v1/GCF_000441715.1_ASM44171v1_genomic.fna.gz
Chlamydia_trachomatis	https://ftp.ncbi.nlm.nih.gov/genomes/all/GCF/000/590/615/GCF_000590615.1_ASM59061v1/GCF_000590615.1_ASM59061v1_genomic.fna.gz
Chlamydia_trachomatis	https://ftp.ncbi.nlm.nih.gov/genomes/all/GCF/000/284/475/GCF_000284475.1_ASM28447v1/GCF_000284475.1_ASM28447v1_genomic.fna.gz
Chlamydia_trachomatis	https://ftp.ncbi.nlm.nih.gov/genomes/all/GCF/000/590/635/GCF_000590635.1_ASM59063v1/GCF_000590635.1_ASM59063v1_genomic.fna.gz
Chlamydia_trachomatis	https://ftp.ncbi.nlm.nih.gov/genomes/all/GCF/002/088/315/GCF_002088315.1_ASM208831v1/GCF_002088315.1_ASM208831v1_genomic.fna.gz
Chlamydia_trachomatis	https://ftp.ncbi.nlm.nih.gov/genomes/all/GCF/000/441/675/GCF_000441675.1_ASM44167v1/GCF_000441675.1_ASM44167v1_genomic.fna.gz
Chlamydia_trachomatis	https://ftp.ncbi.nlm.nih.gov/genomes/all/GCF/000/092/725/GCF_000092725.1_ASM9272v1/GCF_000092725.1_ASM9272v1_genomic.fna.gz
Chlamydia_trachomatis	https://ftp.ncbi.nlm.nih.gov/genomes/all/GCF/000/304/515/GCF_000304515.1_Cm_FSW4/GCF_000304515.1_Cm_FSW4_genomic.fna.gz
Chlamydia_trachomatis	https://ftp.ncbi.nlm.nih.gov/genomes/all/GCF/002/776/845/GCF_002776845.1_ASM277684v1/GCF_002776845.1_ASM277684v1_genomic.fna.gz
Chlamydia_trachomatis	https://ftp.ncbi.nlm.nih.gov/genomes/all/GCF/000/441/585/GCF_000441585.1_ASM44158v1/GCF_000441585.1_ASM44158v1_genomic.fna.gz
Chlamydia_trachomatis	https://ftp.ncbi.nlm.nih.gov/genomes/all/GCF/004/135/145/GCF_004135145.1_ASM413514v1/GCF_004135145.1_ASM413514v1_genomic.fna.gz
Chlamydia_trachomatis	https://ftp.ncbi.nlm.nih.gov/genomes/all/GCF/000/441/735/GCF_000441735.1_ASM44173v1/GCF_000441735.1_ASM44173v1_genomic.fna.gz
Chlamydia_trachomatis	https://ftp.ncbi.nlm.nih.gov/genomes/all/GCF/002/776/975/GCF_002776975.1_ASM277697v1/GCF_002776975.1_ASM277697v1_genomic.fna.gz
Chlamydia_trachomatis	https://ftp.ncbi.nlm.nih.gov/genomes/all/GCF/002/777/155/GCF_002777155.1_ASM277715v1/GCF_002777155.1_ASM277715v1_genomic.fna.gz
Chlamydia_trachomatis	https://ftp.ncbi.nlm.nih.gov/genomes/all/GCF/000/441/655/GCF_000441655.1_ASM44165v1/GCF_000441655.1_ASM44165v1_genomic.fna.gz
Chlamydia_trachomatis	https://ftp.ncbi.nlm.nih.gov/genomes/all/GCF/002/777/075/GCF_002777075.1_ASM277707v1/GCF_002777075.1_ASM277707v1_genomic.fna.gz
Chlamydia_trachomatis	https://ftp.ncbi.nlm.nih.gov/genomes/all/GCF/000/304/495/GCF_000304495.1_Cm_ESW3/GCF_000304495.1_Cm_ESW3_genomic.fna.gz
Chlamydia_trachomatis	https://ftp.ncbi.nlm.nih.gov/genomes/all/GCF/000/441/615/GCF_000441615.1_ASM44161v1/GCF_000441615.1_ASM44161v1_genomic.fna.gz
Chlamydia_trachomatis	https://ftp.ncbi.nlm.nih.gov/genomes/all/GCF/000/590/675/GCF_000590675.1_ASM59067v1/GCF_000590675.1_ASM59067v1_genomic.fna.gz
Chlamydia_trachomatis	https://ftp.ncbi.nlm.nih.gov/genomes/all/GCF/000/441/775/GCF_000441775.1_ASM44177v1/GCF_000441775.1_ASM44177v1_genomic.fna.gz
Chlamydia_trachomatis	https://ftp.ncbi.nlm.nih.gov/genomes/all/GCF/002/776/795/GCF_002776795.1_ASM277679v1/GCF_002776795.1_ASM277679v1_genomic.fna.gz
Chlamydia_trachomatis	https://ftp.ncbi.nlm.nih.gov/genomes/all/GCF/000/092/705/GCF_000092705.1_ASM9270v1/GCF_000092705.1_ASM9270v1_genomic.fna.gz
Chlamydia_trachomatis	https://ftp.ncbi.nlm.nih.gov/genomes/all/GCF/000/590/755/GCF_000590755.1_ASM59075v1/GCF_000590755.1_ASM59075v1_genomic.fna.gz
Chlamydia_trachomatis	https://ftp.ncbi.nlm.nih.gov/genomes/all/GCF/000/220/105/GCF_000220105.1_ASM22010v1/GCF_000220105.1_ASM22010v1_genomic.fna.gz
Chlamydia_trachomatis	https://ftp.ncbi.nlm.nih.gov/genomes/all/GCF/000/026/905/GCF_000026905.1_ASM2690v1/GCF_000026905.1_ASM2690v1_genomic.fna.gz
Chlamydia_trachomatis	https://ftp.ncbi.nlm.nih.gov/genomes/all/GCF/000/210/495/GCF_000210495.1_ASM21049v1/GCF_000210495.1_ASM21049v1_genomic.fna.gz
Chlamydia_trachomatis	https://ftp.ncbi.nlm.nih.gov/genomes/all/GCF/000/092/745/GCF_000092745.1_ASM9274v1/GCF_000092745.1_ASM9274v1_genomic.fna.gz
Chlamydia_trachomatis	https://ftp.ncbi.nlm.nih.gov/genomes/all/GCF/000/068/525/GCF_000068525.2_ASM6852v2/GCF_000068525.2_ASM6852v2_genomic.fna.gz
Chlamydia_trachomatis	https://ftp.ncbi.nlm.nih.gov/genomes/all/GCF/000/441/755/GCF_000441755.1_ASM44175v1/GCF_000441755.1_ASM44175v1_genomic.fna.gz
Chlamydia_trachomatis	https://ftp.ncbi.nlm.nih.gov/genomes/all/GCF/000/441/815/GCF_000441815.1_ASM44181v1/GCF_000441815.1_ASM44181v1_genomic.fna.gz
Chlamydia_trachomatis	https://ftp.ncbi.nlm.nih.gov/genomes/all/GCF/000/590/575/GCF_000590575.1_ASM59057v1/GCF_000590575.1_ASM59057v1_genomic.fna.gz
Chlamydia_trachomatis	https://ftp.ncbi.nlm.nih.gov/genomes/all/GCF/000/441/635/GCF_000441635.1_ASM44163v1/GCF_000441635.1_ASM44163v1_genomic.fna.gz
Chlamydia_trachomatis	https://ftp.ncbi.nlm.nih.gov/genomes/all/GCF/000/441/695/GCF_000441695.1_ASM44169v1/GCF_000441695.1_ASM44169v1_genomic.fna.gz
Chlamydia_trachomatis	https://ftp.ncbi.nlm.nih.gov/genomes/all/GCF/000/971/725/GCF_000971725.1_ASM97172v1/GCF_000971725.1_ASM97172v1_genomic.fna.gz
Chlamydia_trachomatis	https://ftp.ncbi.nlm.nih.gov/genomes/all/GCF/000/364/785/GCF_000364785.1_ASM36478v1/GCF_000364785.1_ASM36478v1_genomic.fna.gz
Chlamydia_trachomatis	https://ftp.ncbi.nlm.nih.gov/genomes/all/GCF/000/318/865/GCF_000318865.1_ASM31886v1/GCF_000318865.1_ASM31886v1_genomic.fna.gz
Chlamydia_trachomatis	https://ftp.ncbi.nlm.nih.gov/genomes/all/GCF/001/655/535/GCF_001655535.1_ASM165553v1/GCF_001655535.1_ASM165553v1_genomic.fna.gz
Chlamydia_trachomatis	https://ftp.ncbi.nlm.nih.gov/genomes/all/GCF/000/318/645/GCF_000318645.1_ASM31864v1/GCF_000318645.1_ASM31864v1_genomic.fna.gz
Chlamydia_trachomatis	https://ftp.ncbi.nlm.nih.gov/genomes/all/GCF/000/092/485/GCF_000092485.1_ASM9248v1/GCF_000092485.1_ASM9248v1_genomic.fna.gz
Chlamydia_trachomatis	https://ftp.ncbi.nlm.nih.gov/genomes/all/GCF/000/319/105/GCF_000319105.1_ASM31910v1/GCF_000319105.1_ASM31910v1_genomic.fna.gz
Chlamydia_trachomatis	https://ftp.ncbi.nlm.nih.gov/genomes/all/GCF/001/655/455/GCF_001655455.1_ASM165545v1/GCF_001655455.1_ASM165545v1_genomic.fna.gz
Chlamydia_trachomatis	https://ftp.ncbi.nlm.nih.gov/genomes/all/GCF/000/507/225/GCF_000507225.1_ASM50722v1/GCF_000507225.1_ASM50722v1_genomic.fna.gz
Chlamydia_trachomatis	https://ftp.ncbi.nlm.nih.gov/genomes/all/GCF/001/655/495/GCF_001655495.1_ASM165549v1/GCF_001655495.1_ASM165549v1_genomic.fna.gz
Chlamydia_trachomatis	https://ftp.ncbi.nlm.nih.gov/genomes/all/GCF/001/655/575/GCF_001655575.1_ASM165557v1/GCF_001655575.1_ASM165557v1_genomic.fna.gz
Chlamydia_trachomatis	https://ftp.ncbi.nlm.nih.gov/genomes/all/GCF/000/318/785/GCF_000318785.1_ASM31878v1/GCF_000318785.1_ASM31878v1_genomic.fna.gz
Chlamydia_trachomatis	https://ftp.ncbi.nlm.nih.gov/genomes/all/GCF/001/885/175/GCF_001885175.1_ASM188517v1/GCF_001885175.1_ASM188517v1_genomic.fna.gz
Chlamydia_trachomatis	https://ftp.ncbi.nlm.nih.gov/genomes/all/GCF/000/318/525/GCF_000318525.1_ASM31852v2/GCF_000318525.1_ASM31852v2_genomic.fna.gz
Chlamydia_trachomatis	https://ftp.ncbi.nlm.nih.gov/genomes/all/GCF/001/183/765/GCF_001183765.1_ASM118376v1/GCF_001183765.1_ASM118376v1_genomic.fna.gz
Chlamydia_trachomatis	https://ftp.ncbi.nlm.nih.gov/genomes/all/GCF/001/655/415/GCF_001655415.1_ASM165541v1/GCF_001655415.1_ASM165541v1_genomic.fna.gz
Chlamydia_trachomatis	https://ftp.ncbi.nlm.nih.gov/genomes/all/GCF/000/226/605/GCF_000226605.1_ASM22660v1/GCF_000226605.1_ASM22660v1_genomic.fna.gz
Chlamydia_trachomatis	https://ftp.ncbi.nlm.nih.gov/genomes/all/GCF/001/183/845/GCF_001183845.1_ASM118384v1/GCF_001183845.1_ASM118384v1_genomic.fna.gz
Chlamydia_trachomatis	https://ftp.ncbi.nlm.nih.gov/genomes/all/GCF/001/183/825/GCF_001183825.1_ASM118382v1/GCF_001183825.1_ASM118382v1_genomic.fna.gz
Chlamydia_trachomatis	https://ftp.ncbi.nlm.nih.gov/genomes/all/GCF/000/012/125/GCF_000012125.1_ASM1212v1/GCF_000012125.1_ASM1212v1_genomic.fna.gz
Chlamydia_trachomatis	https://ftp.ncbi.nlm.nih.gov/genomes/all/GCF/001/655/335/GCF_001655335.1_ASM165533v1/GCF_001655335.1_ASM165533v1_genomic.fna.gz
Chlamydia_trachomatis	https://ftp.ncbi.nlm.nih.gov/genomes/all/GCF/000/318/825/GCF_000318825.1_ASM31882v1/GCF_000318825.1_ASM31882v1_genomic.fna.gz
Citrobacter_freundii	https://ftp.ncbi.nlm.nih.gov/genomes/all/GCF/013/816/655/GCF_013816655.1_ASM1381665v1/GCF_013816655.1_ASM1381665v1_genomic.fna.gz
Citrobacter_freundii	https://ftp.ncbi.nlm.nih.gov/genomes/all/GCF/003/665/595/GCF_003665595.1_ASM366559v1/GCF_003665595.1_ASM366559v1_genomic.fna.gz
Citrobacter_freundii	https://ftp.ncbi.nlm.nih.gov/genomes/all/GCF/013/899/425/GCF_013899425.1_ASM1389942v1/GCF_013899425.1_ASM1389942v1_genomic.fna.gz
Citrobacter_freundii	https://ftp.ncbi.nlm.nih.gov/genomes/all/GCF/003/665/655/GCF_003665655.1_ASM366565v1/GCF_003665655.1_ASM366565v1_genomic.fna.gz
Citrobacter_freundii	https://ftp.ncbi.nlm.nih.gov/genomes/all/GCF/013/899/325/GCF_013899325.1_ASM1389932v1/GCF_013899325.1_ASM1389932v1_genomic.fna.gz
Citrobacter_freundii	https://ftp.ncbi.nlm.nih.gov/genomes/all/GCF/013/731/955/GCF_013731955.1_ASM1373195v1/GCF_013731955.1_ASM1373195v1_genomic.fna.gz
Citrobacter_freundii	https://ftp.ncbi.nlm.nih.gov/genomes/all/GCF/013/899/405/GCF_013899405.1_ASM1389940v1/GCF_013899405.1_ASM1389940v1_genomic.fna.gz
Citrobacter_freundii	https://ftp.ncbi.nlm.nih.gov/genomes/all/GCF/013/899/385/GCF_013899385.1_ASM1389938v1/GCF_013899385.1_ASM1389938v1_genomic.fna.gz
Citrobacter_freundii	https://ftp.ncbi.nlm.nih.gov/genomes/all/GCF/011/064/845/GCF_011064845.1_ASM1106484v1/GCF_011064845.1_ASM1106484v1_genomic.fna.gz
Citrobacter_freundii	https://ftp.ncbi.nlm.nih.gov/genomes/all/GCF/009/856/695/GCF_009856695.1_ASM985669v1/GCF_009856695.1_ASM985669v1_genomic.fna.gz
Citrobacter_freundii	https://ftp.ncbi.nlm.nih.gov/genomes/all/GCF/003/665/635/GCF_003665635.1_ASM366563v1/GCF_003665635.1_ASM366563v1_genomic.fna.gz
Citrobacter_freundii	https://ftp.ncbi.nlm.nih.gov/genomes/all/GCF/013/790/265/GCF_013790265.1_ASM1379026v1/GCF_013790265.1_ASM1379026v1_genomic.fna.gz
Citrobacter_freundii	https://ftp.ncbi.nlm.nih.gov/genomes/all/GCF/003/812/325/GCF_003812325.1_ASM381232v1/GCF_003812325.1_ASM381232v1_genomic.fna.gz
Citrobacter_freundii	https://ftp.ncbi.nlm.nih.gov/genomes/all/GCF/013/725/165/GCF_013725165.1_ASM1372516v1/GCF_013725165.1_ASM1372516v1_genomic.fna.gz
Citrobacter_freundii	https://ftp.ncbi.nlm.nih.gov/genomes/all/GCF/014/189/375/GCF_014189375.1_ASM1418937v1/GCF_014189375.1_ASM1418937v1_genomic.fna.gz
Citrobacter_freundii	https://ftp.ncbi.nlm.nih.gov/genomes/all/GCF/014/189/355/GCF_014189355.1_ASM1418935v1/GCF_014189355.1_ASM1418935v1_genomic.fna.gz
Citrobacter_freundii	https://ftp.ncbi.nlm.nih.gov/genomes/all/GCF/013/751/895/GCF_013751895.1_ASM1375189v1/GCF_013751895.1_ASM1375189v1_genomic.fna.gz
Citrobacter_freundii	https://ftp.ncbi.nlm.nih.gov/genomes/all/GCF/009/664/045/GCF_009664045.1_ASM966404v1/GCF_009664045.1_ASM966404v1_genomic.fna.gz
Citrobacter_freundii	https://ftp.ncbi.nlm.nih.gov/genomes/all/GCF/017/086/505/GCF_017086505.1_ASM1708650v1/GCF_017086505.1_ASM1708650v1_genomic.fna.gz
Citrobacter_freundii	https://ftp.ncbi.nlm.nih.gov/genomes/all/GCF/013/899/035/GCF_013899035.1_ASM1389903v1/GCF_013899035.1_ASM1389903v1_genomic.fna.gz
Citrobacter_freundii	https://ftp.ncbi.nlm.nih.gov/genomes/all/GCF/013/784/645/GCF_013784645.1_ASM1378464v1/GCF_013784645.1_ASM1378464v1_genomic.fna.gz
Citrobacter_freundii	https://ftp.ncbi.nlm.nih.gov/genomes/all/GCF/014/725/915/GCF_014725915.1_ASM1472591v1/GCF_014725915.1_ASM1472591v1_genomic.fna.gz
Citrobacter_freundii	https://ftp.ncbi.nlm.nih.gov/genomes/all/GCF/014/189/285/GCF_014189285.1_ASM1418928v1/GCF_014189285.1_ASM1418928v1_genomic.fna.gz
Citrobacter_freundii	https://ftp.ncbi.nlm.nih.gov/genomes/all/GCF/003/812/345/GCF_003812345.1_ASM381234v1/GCF_003812345.1_ASM381234v1_genomic.fna.gz
Citrobacter_freundii	https://ftp.ncbi.nlm.nih.gov/genomes/all/GCF/003/665/535/GCF_003665535.1_ASM366553v1/GCF_003665535.1_ASM366553v1_genomic.fna.gz
Citrobacter_freundii	https://ftp.ncbi.nlm.nih.gov/genomes/all/GCF/900/520/375/GCF_900520375.1_ASM90052037v1/GCF_900520375.1_ASM90052037v1_genomic.fna.gz
Citrobacter_freundii	https://ftp.ncbi.nlm.nih.gov/genomes/all/GCF/013/792/365/GCF_013792365.1_ASM1379236v1/GCF_013792365.1_ASM1379236v1_genomic.fna.gz
Citrobacter_freundii	https://ftp.ncbi.nlm.nih.gov/genomes/all/GCF/013/751/655/GCF_013751655.1_ASM1375165v1/GCF_013751655.1_ASM1375165v1_genomic.fna.gz
Citrobacter_freundii	https://ftp.ncbi.nlm.nih.gov/genomes/all/GCF/003/665/675/GCF_003665675.1_ASM366567v1/GCF_003665675.1_ASM366567v1_genomic.fna.gz
Citrobacter_freundii	https://ftp.ncbi.nlm.nih.gov/genomes/all/GCF/004/103/775/GCF_004103775.1_ASM410377v1/GCF_004103775.1_ASM410377v1_genomic.fna.gz
Citrobacter_freundii	https://ftp.ncbi.nlm.nih.gov/genomes/all/GCF/013/899/365/GCF_013899365.1_ASM1389936v1/GCF_013899365.1_ASM1389936v1_genomic.fna.gz
Citrobacter_freundii	https://ftp.ncbi.nlm.nih.gov/genomes/all/GCF/904/425/445/GCF_904425445.1_ASM90442544v1/GCF_904425445.1_ASM90442544v1_genomic.fna.gz
Citrobacter_freundii	https://ftp.ncbi.nlm.nih.gov/genomes/all/GCF/002/796/505/GCF_002796505.1_ASM279650v1/GCF_002796505.1_ASM279650v1_genomic.fna.gz
Citrobacter_freundii	https://ftp.ncbi.nlm.nih.gov/genomes/all/GCF/013/786/565/GCF_013786565.1_ASM1378656v1/GCF_013786565.1_ASM1378656v1_genomic.fna.gz
Citrobacter_freundii	https://ftp.ncbi.nlm.nih.gov/genomes/all/GCF/009/857/035/GCF_009857035.1_ASM985703v1/GCF_009857035.1_ASM985703v1_genomic.fna.gz
Citrobacter_freundii	https://ftp.ncbi.nlm.nih.gov/genomes/all/GCF/003/665/615/GCF_003665615.1_ASM366561v1/GCF_003665615.1_ASM366561v1_genomic.fna.gz
Citrobacter_freundii	https://ftp.ncbi.nlm.nih.gov/genomes/all/GCF/001/718/055/GCF_001718055.1_ASM171805v1/GCF_001718055.1_ASM171805v1_genomic.fna.gz
Citrobacter_freundii	https://ftp.ncbi.nlm.nih.gov/genomes/all/GCF/013/749/535/GCF_013749535.1_ASM1374953v1/GCF_013749535.1_ASM1374953v1_genomic.fna.gz
Citrobacter_freundii	https://ftp.ncbi.nlm.nih.gov/genomes/all/GCF/020/695/525/GCF_020695525.1_ASM2069552v1/GCF_020695525.1_ASM2069552v1_genomic.fna.gz
Citrobacter_freundii	https://ftp.ncbi.nlm.nih.gov/genomes/all/GCF/013/791/065/GCF_013791065.1_ASM1379106v1/GCF_013791065.1_ASM1379106v1_genomic.fna.gz
Citrobacter_freundii	https://ftp.ncbi.nlm.nih.gov/genomes/all/GCF/013/748/855/GCF_013748855.1_ASM1374885v1/GCF_013748855.1_ASM1374885v1_genomic.fna.gz
Citrobacter_freundii	https://ftp.ncbi.nlm.nih.gov/genomes/all/GCF/000/783/755/GCF_000783755.2_ASM78375v2/GCF_000783755.2_ASM78375v2_genomic.fna.gz
Citrobacter_freundii	https://ftp.ncbi.nlm.nih.gov/genomes/all/GCF/009/664/065/GCF_009664065.1_ASM966406v1/GCF_009664065.1_ASM966406v1_genomic.fna.gz
Citrobacter_freundii	https://ftp.ncbi.nlm.nih.gov/genomes/all/GCF/008/931/505/GCF_008931505.1_ASM893150v1/GCF_008931505.1_ASM893150v1_genomic.fna.gz
Citrobacter_freundii	https://ftp.ncbi.nlm.nih.gov/genomes/all/GCF/904/859/905/GCF_904859905.1_MSB1_1H/GCF_904859905.1_MSB1_1H_genomic.fna.gz
Citrobacter_freundii	https://ftp.ncbi.nlm.nih.gov/genomes/all/GCF/013/726/615/GCF_013726615.1_ASM1372661v1/GCF_013726615.1_ASM1372661v1_genomic.fna.gz
Citrobacter_freundii	https://ftp.ncbi.nlm.nih.gov/genomes/all/GCF/013/389/635/GCF_013389635.1_ASM1338963v1/GCF_013389635.1_ASM1338963v1_genomic.fna.gz
Citrobacter_freundii	https://ftp.ncbi.nlm.nih.gov/genomes/all/GCF/009/664/025/GCF_009664025.1_ASM966402v1/GCF_009664025.1_ASM966402v1_genomic.fna.gz
Citrobacter_freundii	https://ftp.ncbi.nlm.nih.gov/genomes/all/GCF/013/791/615/GCF_013791615.1_ASM1379161v1/GCF_013791615.1_ASM1379161v1_genomic.fna.gz
Citrobacter_freundii	https://ftp.ncbi.nlm.nih.gov/genomes/all/GCF/013/724/765/GCF_013724765.1_ASM1372476v1/GCF_013724765.1_ASM1372476v1_genomic.fna.gz
Citrobacter_freundii	https://ftp.ncbi.nlm.nih.gov/genomes/all/GCF/005/960/425/GCF_005960425.1_ASM596042v1/GCF_005960425.1_ASM596042v1_genomic.fna.gz
Citrobacter_freundii	https://ftp.ncbi.nlm.nih.gov/genomes/all/GCF/014/337/315/GCF_014337315.1_ASM1433731v1/GCF_014337315.1_ASM1433731v1_genomic.fna.gz
Citrobacter_freundii	https://ftp.ncbi.nlm.nih.gov/genomes/all/GCF/013/085/885/GCF_013085885.1_ASM1308588v1/GCF_013085885.1_ASM1308588v1_genomic.fna.gz
Citrobacter_freundii	https://ftp.ncbi.nlm.nih.gov/genomes/all/GCF/013/786/145/GCF_013786145.1_ASM1378614v1/GCF_013786145.1_ASM1378614v1_genomic.fna.gz
Citrobacter_freundii	https://ftp.ncbi.nlm.nih.gov/genomes/all/GCF/013/874/155/GCF_013874155.1_ASM1387415v1/GCF_013874155.1_ASM1387415v1_genomic.fna.gz
Citrobacter_freundii	https://ftp.ncbi.nlm.nih.gov/genomes/all/GCF/002/211/705/GCF_002211705.1_ASM221170v1/GCF_002211705.1_ASM221170v1_genomic.fna.gz
Citrobacter_freundii	https://ftp.ncbi.nlm.nih.gov/genomes/all/GCF/008/931/485/GCF_008931485.1_ASM893148v1/GCF_008931485.1_ASM893148v1_genomic.fna.gz
Citrobacter_freundii	https://ftp.ncbi.nlm.nih.gov/genomes/all/GCF/013/371/705/GCF_013371705.1_ASM1337170v1/GCF_013371705.1_ASM1337170v1_genomic.fna.gz
Citrobacter_freundii	https://ftp.ncbi.nlm.nih.gov/genomes/all/GCF/013/729/995/GCF_013729995.1_ASM1372999v1/GCF_013729995.1_ASM1372999v1_genomic.fna.gz
Citrobacter_freundii	https://ftp.ncbi.nlm.nih.gov/genomes/all/GCF/002/934/505/GCF_002934505.1_ASM293450v1/GCF_002934505.1_ASM293450v1_genomic.fna.gz
Citrobacter_freundii	https://ftp.ncbi.nlm.nih.gov/genomes/all/GCF/013/781/965/GCF_013781965.1_ASM1378196v1/GCF_013781965.1_ASM1378196v1_genomic.fna.gz
Citrobacter_freundii	https://ftp.ncbi.nlm.nih.gov/genomes/all/GCF/020/809/005/GCF_020809005.1_ASM2080900v1/GCF_020809005.1_ASM2080900v1_genomic.fna.gz
Citrobacter_freundii	https://ftp.ncbi.nlm.nih.gov/genomes/all/GCF/014/169/975/GCF_014169975.1_ASM1416997v1/GCF_014169975.1_ASM1416997v1_genomic.fna.gz
Citrobacter_freundii	https://ftp.ncbi.nlm.nih.gov/genomes/all/GCF/015/910/405/GCF_015910405.1_ASM1591040v1/GCF_015910405.1_ASM1591040v1_genomic.fna.gz
Citrobacter_freundii	https://ftp.ncbi.nlm.nih.gov/genomes/all/GCF/013/725/595/GCF_013725595.1_ASM1372559v1/GCF_013725595.1_ASM1372559v1_genomic.fna.gz
Citrobacter_freundii	https://ftp.ncbi.nlm.nih.gov/genomes/all/GCF/013/748/235/GCF_013748235.1_ASM1374823v1/GCF_013748235.1_ASM1374823v1_genomic.fna.gz
Citrobacter_freundii	https://ftp.ncbi.nlm.nih.gov/genomes/all/GCF/013/826/265/GCF_013826265.1_ASM1382626v1/GCF_013826265.1_ASM1382626v1_genomic.fna.gz
Citrobacter_freundii	https://ftp.ncbi.nlm.nih.gov/genomes/all/GCF/001/702/455/GCF_001702455.1_ASM170245v1/GCF_001702455.1_ASM170245v1_genomic.fna.gz
Citrobacter_freundii	https://ftp.ncbi.nlm.nih.gov/genomes/all/GCF/002/215/385/GCF_002215385.1_ASM221538v1/GCF_002215385.1_ASM221538v1_genomic.fna.gz
Citrobacter_freundii	https://ftp.ncbi.nlm.nih.gov/genomes/all/GCF/016/939/615/GCF_016939615.1_ASM1693961v1/GCF_016939615.1_ASM1693961v1_genomic.fna.gz
Citrobacter_freundii	https://ftp.ncbi.nlm.nih.gov/genomes/all/GCF/900/520/335/GCF_900520335.1_ASM90052033v1/GCF_900520335.1_ASM90052033v1_genomic.fna.gz
Citrobacter_freundii	https://ftp.ncbi.nlm.nih.gov/genomes/all/GCF/013/738/635/GCF_013738635.1_ASM1373863v1/GCF_013738635.1_ASM1373863v1_genomic.fna.gz
Citrobacter_freundii	https://ftp.ncbi.nlm.nih.gov/genomes/all/GCF/014/337/295/GCF_014337295.1_ASM1433729v1/GCF_014337295.1_ASM1433729v1_genomic.fna.gz
Citrobacter_freundii	https://ftp.ncbi.nlm.nih.gov/genomes/all/GCF/013/741/395/GCF_013741395.1_ASM1374139v1/GCF_013741395.1_ASM1374139v1_genomic.fna.gz
Citrobacter_freundii	https://ftp.ncbi.nlm.nih.gov/genomes/all/GCF/013/604/545/GCF_013604545.1_ASM1360454v1/GCF_013604545.1_ASM1360454v1_genomic.fna.gz
Citrobacter_freundii	https://ftp.ncbi.nlm.nih.gov/genomes/all/GCF/013/590/555/GCF_013590555.1_ASM1359055v1/GCF_013590555.1_ASM1359055v1_genomic.fna.gz
Citrobacter_freundii	https://ftp.ncbi.nlm.nih.gov/genomes/all/GCF/013/739/375/GCF_013739375.1_ASM1373937v1/GCF_013739375.1_ASM1373937v1_genomic.fna.gz
Citrobacter_freundii	https://ftp.ncbi.nlm.nih.gov/genomes/all/GCF/008/931/685/GCF_008931685.1_ASM893168v1/GCF_008931685.1_ASM893168v1_genomic.fna.gz
Citrobacter_freundii	https://ftp.ncbi.nlm.nih.gov/genomes/all/GCF/013/589/875/GCF_013589875.1_ASM1358987v1/GCF_013589875.1_ASM1358987v1_genomic.fna.gz
Citrobacter_freundii	https://ftp.ncbi.nlm.nih.gov/genomes/all/GCF/008/931/625/GCF_008931625.1_ASM893162v1/GCF_008931625.1_ASM893162v1_genomic.fna.gz
Citrobacter_freundii	https://ftp.ncbi.nlm.nih.gov/genomes/all/GCF/001/022/275/GCF_001022275.1_ASM102227v1/GCF_001022275.1_ASM102227v1_genomic.fna.gz
Citrobacter_freundii	https://ftp.ncbi.nlm.nih.gov/genomes/all/GCF/013/826/505/GCF_013826505.1_ASM1382650v1/GCF_013826505.1_ASM1382650v1_genomic.fna.gz
Citrobacter_freundii	https://ftp.ncbi.nlm.nih.gov/genomes/all/GCF/003/937/345/GCF_003937345.2_ASM393734v2/GCF_003937345.2_ASM393734v2_genomic.fna.gz
Citrobacter_freundii	https://ftp.ncbi.nlm.nih.gov/genomes/all/GCF/013/743/055/GCF_013743055.1_ASM1374305v1/GCF_013743055.1_ASM1374305v1_genomic.fna.gz
Citrobacter_freundii	https://ftp.ncbi.nlm.nih.gov/genomes/all/GCF/014/170/055/GCF_014170055.1_ASM1417005v1/GCF_014170055.1_ASM1417005v1_genomic.fna.gz
Citrobacter_freundii	https://ftp.ncbi.nlm.nih.gov/genomes/all/GCF/013/782/845/GCF_013782845.1_ASM1378284v1/GCF_013782845.1_ASM1378284v1_genomic.fna.gz
Citrobacter_freundii	https://ftp.ncbi.nlm.nih.gov/genomes/all/GCF/004/344/985/GCF_004344985.1_ASM434498v1/GCF_004344985.1_ASM434498v1_genomic.fna.gz
Citrobacter_freundii	https://ftp.ncbi.nlm.nih.gov/genomes/all/GCF/001/022/155/GCF_001022155.1_ASM102215v1/GCF_001022155.1_ASM102215v1_genomic.fna.gz
Citrobacter_freundii	https://ftp.ncbi.nlm.nih.gov/genomes/all/GCF/010/365/585/GCF_010365585.1_ASM1036558v1/GCF_010365585.1_ASM1036558v1_genomic.fna.gz
Citrobacter_freundii	https://ftp.ncbi.nlm.nih.gov/genomes/all/GCF/002/903/305/GCF_002903305.1_ASM290330v1/GCF_002903305.1_ASM290330v1_genomic.fna.gz
Citrobacter_freundii	https://ftp.ncbi.nlm.nih.gov/genomes/all/GCF/013/390/245/GCF_013390245.1_ASM1339024v1/GCF_013390245.1_ASM1339024v1_genomic.fna.gz
Citrobacter_freundii	https://ftp.ncbi.nlm.nih.gov/genomes/all/GCF/016/939/655/GCF_016939655.1_ASM1693965v1/GCF_016939655.1_ASM1693965v1_genomic.fna.gz
Citrobacter_freundii	https://ftp.ncbi.nlm.nih.gov/genomes/all/GCF/003/571/565/GCF_003571565.1_ASM357156v1/GCF_003571565.1_ASM357156v1_genomic.fna.gz
Citrobacter_freundii	https://ftp.ncbi.nlm.nih.gov/genomes/all/GCF/016/939/595/GCF_016939595.1_ASM1693959v1/GCF_016939595.1_ASM1693959v1_genomic.fna.gz
Clostridioides_difficile	https://ftp.ncbi.nlm.nih.gov/genomes/all/GCF/018/884/745/GCF_018884745.1_ASM1888474v1/GCF_018884745.1_ASM1888474v1_genomic.fna.gz
Clostridioides_difficile	https://ftp.ncbi.nlm.nih.gov/genomes/all/GCF/902/386/365/GCF_902386365.1_UHGG_MGYG-HGUT-02369/GCF_902386365.1_UHGG_MGYG-HGUT-02369_genomic.fna.gz
Clostridioides_difficile	https://ftp.ncbi.nlm.nih.gov/genomes/all/GCF/016/767/015/GCF_016767015.1_ASM1676701v1/GCF_016767015.1_ASM1676701v1_genomic.fna.gz
Clostridioides_difficile	https://ftp.ncbi.nlm.nih.gov/genomes/all/GCF/002/812/605/GCF_002812605.1_ASM281260v1/GCF_002812605.1_ASM281260v1_genomic.fna.gz
Clostridioides_difficile	https://ftp.ncbi.nlm.nih.gov/genomes/all/GCF/002/812/645/GCF_002812645.1_ASM281264v1/GCF_002812645.1_ASM281264v1_genomic.fna.gz
Clostridioides_difficile	https://ftp.ncbi.nlm.nih.gov/genomes/all/GCF/003/457/035/GCF_003457035.1_ASM345703v1/GCF_003457035.1_ASM345703v1_genomic.fna.gz
Clostridioides_difficile	https://ftp.ncbi.nlm.nih.gov/genomes/all/GCF/003/482/325/GCF_003482325.1_ASM348232v1/GCF_003482325.1_ASM348232v1_genomic.fna.gz
Clostridioides_difficile	https://ftp.ncbi.nlm.nih.gov/genomes/all/GCF/018/884/725/GCF_018884725.1_ASM1888472v1/GCF_018884725.1_ASM1888472v1_genomic.fna.gz
Clostridioides_difficile	https://ftp.ncbi.nlm.nih.gov/genomes/all/GCF/014/236/775/GCF_014236775.1_ASM1423677v1/GCF_014236775.1_ASM1423677v1_genomic.fna.gz
Clostridioides_difficile	https://ftp.ncbi.nlm.nih.gov/genomes/all/GCF/000/210/435/GCF_000210435.1_ASM21043v1/GCF_000210435.1_ASM21043v1_genomic.fna.gz
Clostridioides_difficile	https://ftp.ncbi.nlm.nih.gov/genomes/all/GCF/002/945/945/GCF_002945945.1_ASM294594v1/GCF_002945945.1_ASM294594v1_genomic.fna.gz
Clostridioides_difficile	https://ftp.ncbi.nlm.nih.gov/genomes/all/GCF/018/603/455/GCF_018603455.1_ASM1860345v1/GCF_018603455.1_ASM1860345v1_genomic.fna.gz
Clostridioides_difficile	https://ftp.ncbi.nlm.nih.gov/genomes/all/GCF/016/766/975/GCF_016766975.1_ASM1676697v1/GCF_016766975.1_ASM1676697v1_genomic.fna.gz
Clostridioides_difficile	https://ftp.ncbi.nlm.nih.gov/genomes/all/GCF/003/482/345/GCF_003482345.1_ASM348234v1/GCF_003482345.1_ASM348234v1_genomic.fna.gz
Clostridioides_difficile	https://ftp.ncbi.nlm.nih.gov/genomes/all/GCF/003/482/225/GCF_003482225.1_ASM348222v1/GCF_003482225.1_ASM348222v1_genomic.fna.gz
Clostridioides_difficile	https://ftp.ncbi.nlm.nih.gov/genomes/all/GCF/018/885/065/GCF_018885065.1_ASM1888506v1/GCF_018885065.1_ASM1888506v1_genomic.fna.gz
Clostridioides_difficile	https://ftp.ncbi.nlm.nih.gov/genomes/all/GCF/001/577/795/GCF_001577795.1_ASM157779v1/GCF_001577795.1_ASM157779v1_genomic.fna.gz
Clostridioides_difficile	https://ftp.ncbi.nlm.nih.gov/genomes/all/GCF/003/482/305/GCF_003482305.1_ASM348230v1/GCF_003482305.1_ASM348230v1_genomic.fna.gz
Clostridioides_difficile	https://ftp.ncbi.nlm.nih.gov/genomes/all/GCF/018/885/105/GCF_018885105.1_ASM1888510v1/GCF_018885105.1_ASM1888510v1_genomic.fna.gz
Clostridioides_difficile	https://ftp.ncbi.nlm.nih.gov/genomes/all/GCF/002/945/755/GCF_002945755.1_ASM294575v1/GCF_002945755.1_ASM294575v1_genomic.fna.gz
Clostridioides_difficile	https://ftp.ncbi.nlm.nih.gov/genomes/all/GCF/015/238/635/GCF_015238635.1_ASM1523863v1/GCF_015238635.1_ASM1523863v1_genomic.fna.gz
Clostridioides_difficile	https://ftp.ncbi.nlm.nih.gov/genomes/all/GCF/002/946/535/GCF_002946535.2_ASM294653v2/GCF_002946535.2_ASM294653v2_genomic.fna.gz
Clostridioides_difficile	https://ftp.ncbi.nlm.nih.gov/genomes/all/GCF/018/884/885/GCF_018884885.1_ASM1888488v1/GCF_018884885.1_ASM1888488v1_genomic.fna.gz
Clostridioides_difficile	https://ftp.ncbi.nlm.nih.gov/genomes/all/GCF/003/482/165/GCF_003482165.1_ASM348216v1/GCF_003482165.1_ASM348216v1_genomic.fna.gz
Clostridioides_difficile	https://ftp.ncbi.nlm.nih.gov/genomes/all/GCF/002/812/625/GCF_002812625.1_ASM281262v1/GCF_002812625.1_ASM281262v1_genomic.fna.gz
Clostridioides_difficile	https://ftp.ncbi.nlm.nih.gov/genomes/all/GCF/003/313/585/GCF_003313585.1_ASM331358v1/GCF_003313585.1_ASM331358v1_genomic.fna.gz
Clostridioides_difficile	https://ftp.ncbi.nlm.nih.gov/genomes/all/GCF/003/456/975/GCF_003456975.1_ASM345697v1/GCF_003456975.1_ASM345697v1_genomic.fna.gz
Clostridioides_difficile	https://ftp.ncbi.nlm.nih.gov/genomes/all/GCF/003/482/255/GCF_003482255.1_ASM348225v1/GCF_003482255.1_ASM348225v1_genomic.fna.gz
Clostridioides_difficile	https://ftp.ncbi.nlm.nih.gov/genomes/all/GCF/000/932/055/GCF_000932055.2_ASM93205v2/GCF_000932055.2_ASM93205v2_genomic.fna.gz
Clostridioides_difficile	https://ftp.ncbi.nlm.nih.gov/genomes/all/GCF/018/884/825/GCF_018884825.1_ASM1888482v1/GCF_018884825.1_ASM1888482v1_genomic.fna.gz
Clostridioides_difficile	https://ftp.ncbi.nlm.nih.gov/genomes/all/GCF/002/007/885/GCF_002007885.1_ASM200788v1/GCF_002007885.1_ASM200788v1_genomic.fna.gz
Clostridioides_difficile	https://ftp.ncbi.nlm.nih.gov/genomes/all/GCF/003/490/105/GCF_003490105.1_ASM349010v1/GCF_003490105.1_ASM349010v1_genomic.fna.gz
Clostridioides_difficile	https://ftp.ncbi.nlm.nih.gov/genomes/all/GCF/003/697/205/GCF_003697205.1_ASM369720v1/GCF_003697205.1_ASM369720v1_genomic.fna.gz
Clostridioides_difficile	https://ftp.ncbi.nlm.nih.gov/genomes/all/GCF/000/210/415/GCF_000210415.1_ASM21041v1/GCF_000210415.1_ASM21041v1_genomic.fna.gz
Clostridioides_difficile	https://ftp.ncbi.nlm.nih.gov/genomes/all/GCF/003/482/065/GCF_003482065.1_ASM348206v1/GCF_003482065.1_ASM348206v1_genomic.fna.gz
Clostridioides_difficile	https://ftp.ncbi.nlm.nih.gov/genomes/all/GCF/002/945/515/GCF_002945515.1_ASM294551v1/GCF_002945515.1_ASM294551v1_genomic.fna.gz
Clostridioides_difficile	https://ftp.ncbi.nlm.nih.gov/genomes/all/GCF/018/884/965/GCF_018884965.1_ASM1888496v1/GCF_018884965.1_ASM1888496v1_genomic.fna.gz
Clostridioides_difficile	https://ftp.ncbi.nlm.nih.gov/genomes/all/GCF/003/482/035/GCF_003482035.1_ASM348203v1/GCF_003482035.1_ASM348203v1_genomic.fna.gz
Clostridioides_difficile	https://ftp.ncbi.nlm.nih.gov/genomes/all/GCF/018/255/775/GCF_018255775.1_ASM1825577v1/GCF_018255775.1_ASM1825577v1_genomic.fna.gz
Clostridioides_difficile	https://ftp.ncbi.nlm.nih.gov/genomes/all/GCF/019/095/765/GCF_019095765.1_ASM1909576v1/GCF_019095765.1_ASM1909576v1_genomic.fna.gz
Clostridioides_difficile	https://ftp.ncbi.nlm.nih.gov/genomes/all/GCF/003/481/965/GCF_003481965.1_ASM348196v1/GCF_003481965.1_ASM348196v1_genomic.fna.gz
Clostridioides_difficile	https://ftp.ncbi.nlm.nih.gov/genomes/all/GCF/016/767/055/GCF_016767055.1_ASM1676705v1/GCF_016767055.1_ASM1676705v1_genomic.fna.gz
Clostridioides_difficile	https://ftp.ncbi.nlm.nih.gov/genomes/all/GCF/009/867/095/GCF_009867095.1_ASM986709v1/GCF_009867095.1_ASM986709v1_genomic.fna.gz
Clostridioides_difficile	https://ftp.ncbi.nlm.nih.gov/genomes/all/GCF/016/767/035/GCF_016767035.1_ASM1676703v1/GCF_016767035.1_ASM1676703v1_genomic.fna.gz
Clostridioides_difficile	https://ftp.ncbi.nlm.nih.gov/genomes/all/GCF/016/767/115/GCF_016767115.1_ASM1676711v1/GCF_016767115.1_ASM1676711v1_genomic.fna.gz
Clostridioides_difficile	https://ftp.ncbi.nlm.nih.gov/genomes/all/GCF/003/313/565/GCF_003313565.1_ASM331356v1/GCF_003313565.1_ASM331356v1_genomic.fna.gz
Clostridioides_difficile	https://ftp.ncbi.nlm.nih.gov/genomes/all/GCF/003/482/125/GCF_003482125.1_ASM348212v1/GCF_003482125.1_ASM348212v1_genomic.fna.gz
Clostridioides_difficile	https://ftp.ncbi.nlm.nih.gov/genomes/all/GCF/002/234/355/GCF_002234355.1_ASM223435v1/GCF_002234355.1_ASM223435v1_genomic.fna.gz
Clostridioides_difficile	https://ftp.ncbi.nlm.nih.gov/genomes/all/GCF/000/953/275/GCF_000953275.1_CD630DERM/GCF_000953275.1_CD630DERM_genomic.fna.gz
Clostridioides_difficile	https://ftp.ncbi.nlm.nih.gov/genomes/all/GCF/016/767/095/GCF_016767095.1_ASM1676709v1/GCF_016767095.1_ASM1676709v1_genomic.fna.gz
Clostridioides_difficile	https://ftp.ncbi.nlm.nih.gov/genomes/all/GCF/018/884/605/GCF_018884605.1_ASM1888460v1/GCF_018884605.1_ASM1888460v1_genomic.fna.gz
Clostridioides_difficile	https://ftp.ncbi.nlm.nih.gov/genomes/all/GCF/003/481/905/GCF_003481905.1_ASM348190v1/GCF_003481905.1_ASM348190v1_genomic.fna.gz
Clostridioides_difficile	https://ftp.ncbi.nlm.nih.gov/genomes/all/GCF/001/077/535/GCF_001077535.1_ASM107753v2/GCF_001077535.1_ASM107753v2_genomic.fna.gz
Clostridioides_difficile	https://ftp.ncbi.nlm.nih.gov/genomes/all/GCF/003/095/695/GCF_003095695.1_ASM309569v1/GCF_003095695.1_ASM309569v1_genomic.fna.gz
Clostridioides_difficile	https://ftp.ncbi.nlm.nih.gov/genomes/all/GCF/009/362/915/GCF_009362915.1_ASM936291v1/GCF_009362915.1_ASM936291v1_genomic.fna.gz
Clostridioides_difficile	https://ftp.ncbi.nlm.nih.gov/genomes/all/GCF/003/697/245/GCF_003697245.1_ASM369724v1/GCF_003697245.1_ASM369724v1_genomic.fna.gz
Clostridioides_difficile	https://ftp.ncbi.nlm.nih.gov/genomes/all/GCF/015/732/535/GCF_015732535.1_ASM1573253v1/GCF_015732535.1_ASM1573253v1_genomic.fna.gz
Clostridioides_difficile	https://ftp.ncbi.nlm.nih.gov/genomes/all/GCF/018/885/085/GCF_018885085.1_ASM1888508v1/GCF_018885085.1_ASM1888508v1_genomic.fna.gz
Clostridioides_difficile	https://ftp.ncbi.nlm.nih.gov/genomes/all/GCF/018/884/765/GCF_018884765.1_ASM1888476v1/GCF_018884765.1_ASM1888476v1_genomic.fna.gz
Clostridioides_difficile	https://ftp.ncbi.nlm.nih.gov/genomes/all/GCF/018/884/665/GCF_018884665.1_ASM1888466v1/GCF_018884665.1_ASM1888466v1_genomic.fna.gz
Clostridioides_difficile	https://ftp.ncbi.nlm.nih.gov/genomes/all/GCF/002/073/735/GCF_002073735.2_ASM207373v2/GCF_002073735.2_ASM207373v2_genomic.fna.gz
Clostridioides_difficile	https://ftp.ncbi.nlm.nih.gov/genomes/all/GCF/018/884/865/GCF_018884865.1_ASM1888486v1/GCF_018884865.1_ASM1888486v1_genomic.fna.gz
Clostridioides_difficile	https://ftp.ncbi.nlm.nih.gov/genomes/all/GCF/003/095/675/GCF_003095675.1_ASM309567v1/GCF_003095675.1_ASM309567v1_genomic.fna.gz
Clostridioides_difficile	https://ftp.ncbi.nlm.nih.gov/genomes/all/GCF/000/211/235/GCF_000211235.1_ASM21123v1/GCF_000211235.1_ASM21123v1_genomic.fna.gz
Clostridioides_difficile	https://ftp.ncbi.nlm.nih.gov/genomes/all/GCF/018/885/045/GCF_018885045.1_ASM1888504v1/GCF_018885045.1_ASM1888504v1_genomic.fna.gz
Clostridioides_difficile	https://ftp.ncbi.nlm.nih.gov/genomes/all/GCF/018/884/945/GCF_018884945.1_ASM1888494v1/GCF_018884945.1_ASM1888494v1_genomic.fna.gz
Clostridioides_difficile	https://ftp.ncbi.nlm.nih.gov/genomes/all/GCF/018/884/925/GCF_018884925.1_ASM1888492v1/GCF_018884925.1_ASM1888492v1_genomic.fna.gz
Clostridioides_difficile	https://ftp.ncbi.nlm.nih.gov/genomes/all/GCF/020/097/215/GCF_020097215.1_ASM2009721v1/GCF_020097215.1_ASM2009721v1_genomic.fna.gz
Clostridioides_difficile	https://ftp.ncbi.nlm.nih.gov/genomes/all/GCF/018/884/905/GCF_018884905.1_ASM1888490v1/GCF_018884905.1_ASM1888490v1_genomic.fna.gz
Clostridioides_difficile	https://ftp.ncbi.nlm.nih.gov/genomes/all/GCF/018/884/705/GCF_018884705.1_ASM1888470v1/GCF_018884705.1_ASM1888470v1_genomic.fna.gz
Clostridioides_difficile	https://ftp.ncbi.nlm.nih.gov/genomes/all/GCF/018/884/845/GCF_018884845.1_ASM1888484v1/GCF_018884845.1_ASM1888484v1_genomic.fna.gz
Clostridium_perfringens	https://ftp.ncbi.nlm.nih.gov/genomes/all/GCF/001/854/085/GCF_001854085.1_ASM185408v1/GCF_001854085.1_ASM185408v1_genomic.fna.gz
Clostridium_perfringens	https://ftp.ncbi.nlm.nih.gov/genomes/all/GCF/000/013/285/GCF_000013285.1_ASM1328v1/GCF_000013285.1_ASM1328v1_genomic.fna.gz
Clostridium_perfringens	https://ftp.ncbi.nlm.nih.gov/genomes/all/GCF/900/475/545/GCF_900475545.1_44310_G02/GCF_900475545.1_44310_G02_genomic.fna.gz
Clostridium_perfringens	https://ftp.ncbi.nlm.nih.gov/genomes/all/GCF/003/350/945/GCF_003350945.1_ASM335094v1/GCF_003350945.1_ASM335094v1_genomic.fna.gz
Clostridium_perfringens	https://ftp.ncbi.nlm.nih.gov/genomes/all/GCF/900/478/015/GCF_900478015.1_48269_B01/GCF_900478015.1_48269_B01_genomic.fna.gz
Clostridium_perfringens	https://ftp.ncbi.nlm.nih.gov/genomes/all/GCF/016/027/375/GCF_016027375.1_ASM1602737v1/GCF_016027375.1_ASM1602737v1_genomic.fna.gz
Clostridium_perfringens	https://ftp.ncbi.nlm.nih.gov/genomes/all/GCF/016/026/995/GCF_016026995.1_ASM1602699v1/GCF_016026995.1_ASM1602699v1_genomic.fna.gz
Clostridium_perfringens	https://ftp.ncbi.nlm.nih.gov/genomes/all/GCF/020/138/695/GCF_020138695.1_ASM2013869v1/GCF_020138695.1_ASM2013869v1_genomic.fna.gz
Clostridium_perfringens	https://ftp.ncbi.nlm.nih.gov/genomes/all/GCF/000/009/685/GCF_000009685.1_ASM968v1/GCF_000009685.1_ASM968v1_genomic.fna.gz
Clostridium_perfringens	https://ftp.ncbi.nlm.nih.gov/genomes/all/GCF/002/355/795/GCF_002355795.1_ASM235579v1/GCF_002355795.1_ASM235579v1_genomic.fna.gz
Clostridium_perfringens	https://ftp.ncbi.nlm.nih.gov/genomes/all/GCF/020/138/535/GCF_020138535.1_ASM2013853v1/GCF_020138535.1_ASM2013853v1_genomic.fna.gz
Clostridium_perfringens	https://ftp.ncbi.nlm.nih.gov/genomes/all/GCF/020/138/775/GCF_020138775.1_ASM2013877v1/GCF_020138775.1_ASM2013877v1_genomic.fna.gz
Clostridium_perfringens	https://ftp.ncbi.nlm.nih.gov/genomes/all/GCF/020/138/335/GCF_020138335.1_ASM2013833v1/GCF_020138335.1_ASM2013833v1_genomic.fna.gz
Clostridium_perfringens	https://ftp.ncbi.nlm.nih.gov/genomes/all/GCF/001/304/735/GCF_001304735.1_ASM130473v1/GCF_001304735.1_ASM130473v1_genomic.fna.gz
Clostridium_perfringens	https://ftp.ncbi.nlm.nih.gov/genomes/all/GCF/020/138/655/GCF_020138655.1_ASM2013865v1/GCF_020138655.1_ASM2013865v1_genomic.fna.gz
Clostridium_perfringens	https://ftp.ncbi.nlm.nih.gov/genomes/all/GCF/020/138/755/GCF_020138755.1_ASM2013875v1/GCF_020138755.1_ASM2013875v1_genomic.fna.gz
Clostridium_perfringens	https://ftp.ncbi.nlm.nih.gov/genomes/all/GCF/020/138/675/GCF_020138675.1_ASM2013867v1/GCF_020138675.1_ASM2013867v1_genomic.fna.gz
Clostridium_perfringens	https://ftp.ncbi.nlm.nih.gov/genomes/all/GCF/016/027/155/GCF_016027155.1_ASM1602715v1/GCF_016027155.1_ASM1602715v1_genomic.fna.gz
Clostridium_perfringens	https://ftp.ncbi.nlm.nih.gov/genomes/all/GCF/000/013/845/GCF_000013845.2_ASM1384v2/GCF_000013845.2_ASM1384v2_genomic.fna.gz
Clostridium_perfringens	https://ftp.ncbi.nlm.nih.gov/genomes/all/GCF/020/138/455/GCF_020138455.1_ASM2013845v1/GCF_020138455.1_ASM2013845v1_genomic.fna.gz
Clostridium_perfringens	https://ftp.ncbi.nlm.nih.gov/genomes/all/GCF/020/138/715/GCF_020138715.1_ASM2013871v1/GCF_020138715.1_ASM2013871v1_genomic.fna.gz
Clostridium_perfringens	https://ftp.ncbi.nlm.nih.gov/genomes/all/GCF/020/138/575/GCF_020138575.1_ASM2013857v1/GCF_020138575.1_ASM2013857v1_genomic.fna.gz
Clostridium_perfringens	https://ftp.ncbi.nlm.nih.gov/genomes/all/GCF/020/138/635/GCF_020138635.1_ASM2013863v1/GCF_020138635.1_ASM2013863v1_genomic.fna.gz
Clostridium_perfringens	https://ftp.ncbi.nlm.nih.gov/genomes/all/GCF/020/138/555/GCF_020138555.1_ASM2013855v1/GCF_020138555.1_ASM2013855v1_genomic.fna.gz
Clostridium_perfringens	https://ftp.ncbi.nlm.nih.gov/genomes/all/GCF/020/139/215/GCF_020139215.1_ASM2013921v1/GCF_020139215.1_ASM2013921v1_genomic.fna.gz
Clostridium_perfringens	https://ftp.ncbi.nlm.nih.gov/genomes/all/GCF/020/138/595/GCF_020138595.1_ASM2013859v1/GCF_020138595.1_ASM2013859v1_genomic.fna.gz
Clostridium_perfringens	https://ftp.ncbi.nlm.nih.gov/genomes/all/GCF/020/138/355/GCF_020138355.1_ASM2013835v1/GCF_020138355.1_ASM2013835v1_genomic.fna.gz
Clostridium_perfringens	https://ftp.ncbi.nlm.nih.gov/genomes/all/GCF/016/026/675/GCF_016026675.1_ASM1602667v1/GCF_016026675.1_ASM1602667v1_genomic.fna.gz
Clostridium_perfringens	https://ftp.ncbi.nlm.nih.gov/genomes/all/GCF/020/138/475/GCF_020138475.1_ASM2013847v1/GCF_020138475.1_ASM2013847v1_genomic.fna.gz
Clostridium_perfringens	https://ftp.ncbi.nlm.nih.gov/genomes/all/GCF/020/139/295/GCF_020139295.1_ASM2013929v1/GCF_020139295.1_ASM2013929v1_genomic.fna.gz
Clostridium_perfringens	https://ftp.ncbi.nlm.nih.gov/genomes/all/GCF/018/135/545/GCF_018135545.1_ASM1813554v1/GCF_018135545.1_ASM1813554v1_genomic.fna.gz
Clostridium_perfringens	https://ftp.ncbi.nlm.nih.gov/genomes/all/GCF/020/139/255/GCF_020139255.1_ASM2013925v1/GCF_020139255.1_ASM2013925v1_genomic.fna.gz
Clostridium_perfringens	https://ftp.ncbi.nlm.nih.gov/genomes/all/GCF/020/139/235/GCF_020139235.1_ASM2013923v1/GCF_020139235.1_ASM2013923v1_genomic.fna.gz
Clostridium_perfringens	https://ftp.ncbi.nlm.nih.gov/genomes/all/GCF/003/203/455/GCF_003203455.1_ASM320345v1/GCF_003203455.1_ASM320345v1_genomic.fna.gz
Clostridium_perfringens	https://ftp.ncbi.nlm.nih.gov/genomes/all/GCF/020/138/375/GCF_020138375.1_ASM2013837v1/GCF_020138375.1_ASM2013837v1_genomic.fna.gz
Clostridium_perfringens	https://ftp.ncbi.nlm.nih.gov/genomes/all/GCF/002/312/985/GCF_002312985.1_ASM231298v1/GCF_002312985.1_ASM231298v1_genomic.fna.gz
Clostridium_perfringens	https://ftp.ncbi.nlm.nih.gov/genomes/all/GCF/020/138/735/GCF_020138735.1_ASM2013873v1/GCF_020138735.1_ASM2013873v1_genomic.fna.gz
Clostridium_perfringens	https://ftp.ncbi.nlm.nih.gov/genomes/all/GCF/020/139/275/GCF_020139275.1_ASM2013927v1/GCF_020139275.1_ASM2013927v1_genomic.fna.gz
Clostridium_perfringens	https://ftp.ncbi.nlm.nih.gov/genomes/all/GCF/020/138/795/GCF_020138795.1_ASM2013879v1/GCF_020138795.1_ASM2013879v1_genomic.fna.gz
Clostridium_perfringens	https://ftp.ncbi.nlm.nih.gov/genomes/all/GCF/020/138/435/GCF_020138435.1_ASM2013843v1/GCF_020138435.1_ASM2013843v1_genomic.fna.gz
Clostridium_perfringens	https://ftp.ncbi.nlm.nih.gov/genomes/all/GCF/020/138/395/GCF_020138395.1_ASM2013839v1/GCF_020138395.1_ASM2013839v1_genomic.fna.gz
Clostridium_perfringens	https://ftp.ncbi.nlm.nih.gov/genomes/all/GCF/020/138/615/GCF_020138615.1_ASM2013861v1/GCF_020138615.1_ASM2013861v1_genomic.fna.gz
Clostridium_perfringens	https://ftp.ncbi.nlm.nih.gov/genomes/all/GCF/020/138/415/GCF_020138415.1_ASM2013841v1/GCF_020138415.1_ASM2013841v1_genomic.fna.gz
Clostridium_perfringens	https://ftp.ncbi.nlm.nih.gov/genomes/all/GCF/001/579/765/GCF_001579765.1_ASM157976v1/GCF_001579765.1_ASM157976v1_genomic.fna.gz
Clostridium_perfringens	https://ftp.ncbi.nlm.nih.gov/genomes/all/GCF/020/138/495/GCF_020138495.1_ASM2013849v1/GCF_020138495.1_ASM2013849v1_genomic.fna.gz
Clostridium_perfringens	https://ftp.ncbi.nlm.nih.gov/genomes/all/GCF/001/579/785/GCF_001579785.1_ASM157978v1/GCF_001579785.1_ASM157978v1_genomic.fna.gz
Corynebacterium_pseudotuberculosis	https://ftp.ncbi.nlm.nih.gov/genomes/all/GCF/001/663/495/GCF_001663495.1_ASM166349v1/GCF_001663495.1_ASM166349v1_genomic.fna.gz
Corynebacterium_pseudotuberculosis	https://ftp.ncbi.nlm.nih.gov/genomes/all/GCF/004/771/435/GCF_004771435.1_ASM477143v1/GCF_004771435.1_ASM477143v1_genomic.fna.gz
Corynebacterium_pseudotuberculosis	https://ftp.ncbi.nlm.nih.gov/genomes/all/GCF/000/730/405/GCF_000730405.1_ASM73040v1/GCF_000730405.1_ASM73040v1_genomic.fna.gz
Corynebacterium_pseudotuberculosis	https://ftp.ncbi.nlm.nih.gov/genomes/all/GCF/004/295/625/GCF_004295625.1_ASM429562v1/GCF_004295625.1_ASM429562v1_genomic.fna.gz
Corynebacterium_pseudotuberculosis	https://ftp.ncbi.nlm.nih.gov/genomes/all/GCF/000/265/545/GCF_000265545.3_ASM26554v3/GCF_000265545.3_ASM26554v3_genomic.fna.gz
Corynebacterium_pseudotuberculosis	https://ftp.ncbi.nlm.nih.gov/genomes/all/GCF/009/759/765/GCF_009759765.1_ASM975976v1/GCF_009759765.1_ASM975976v1_genomic.fna.gz
Corynebacterium_pseudotuberculosis	https://ftp.ncbi.nlm.nih.gov/genomes/all/GCF/001/186/445/GCF_001186445.1_ASM118644v1/GCF_001186445.1_ASM118644v1_genomic.fna.gz
Corynebacterium_pseudotuberculosis	https://ftp.ncbi.nlm.nih.gov/genomes/all/GCF/001/867/085/GCF_001867085.1_ASM186708v1/GCF_001867085.1_ASM186708v1_genomic.fna.gz
Corynebacterium_pseudotuberculosis	https://ftp.ncbi.nlm.nih.gov/genomes/all/GCF/001/579/925/GCF_001579925.1_ASM157992v1/GCF_001579925.1_ASM157992v1_genomic.fna.gz
Corynebacterium_pseudotuberculosis	https://ftp.ncbi.nlm.nih.gov/genomes/all/GCF/000/144/675/GCF_000144675.2_ASM14467v2/GCF_000144675.2_ASM14467v2_genomic.fna.gz
Corynebacterium_pseudotuberculosis	https://ftp.ncbi.nlm.nih.gov/genomes/all/GCF/000/152/065/GCF_000152065.3_ASM15206v3/GCF_000152065.3_ASM15206v3_genomic.fna.gz
Corynebacterium_pseudotuberculosis	https://ftp.ncbi.nlm.nih.gov/genomes/all/GCF/001/969/145/GCF_001969145.1_ASM196914v2/GCF_001969145.1_ASM196914v2_genomic.fna.gz
Corynebacterium_pseudotuberculosis	https://ftp.ncbi.nlm.nih.gov/genomes/all/GCF/001/298/505/GCF_001298505.1_ASM129850v1/GCF_001298505.1_ASM129850v1_genomic.fna.gz
Corynebacterium_pseudotuberculosis	https://ftp.ncbi.nlm.nih.gov/genomes/all/GCF/001/481/755/GCF_001481755.1_ASM148175v1/GCF_001481755.1_ASM148175v1_genomic.fna.gz
Corynebacterium_pseudotuberculosis	https://ftp.ncbi.nlm.nih.gov/genomes/all/GCF/002/953/955/GCF_002953955.1_ASM295395v1/GCF_002953955.1_ASM295395v1_genomic.fna.gz
Corynebacterium_pseudotuberculosis	https://ftp.ncbi.nlm.nih.gov/genomes/all/GCF/001/969/085/GCF_001969085.2_ASM196908v2/GCF_001969085.2_ASM196908v2_genomic.fna.gz
Corynebacterium_pseudotuberculosis	https://ftp.ncbi.nlm.nih.gov/genomes/all/GCF/001/867/145/GCF_001867145.1_ASM186714v1/GCF_001867145.1_ASM186714v1_genomic.fna.gz
Corynebacterium_pseudotuberculosis	https://ftp.ncbi.nlm.nih.gov/genomes/all/GCF/901/482/545/GCF_901482545.1_45076_F01/GCF_901482545.1_45076_F01_genomic.fna.gz
Corynebacterium_pseudotuberculosis	https://ftp.ncbi.nlm.nih.gov/genomes/all/GCF/001/889/145/GCF_001889145.1_ASM188914v1/GCF_001889145.1_ASM188914v1_genomic.fna.gz
Corynebacterium_pseudotuberculosis	https://ftp.ncbi.nlm.nih.gov/genomes/all/GCF/000/258/385/GCF_000258385.1_ASM25838v1/GCF_000258385.1_ASM25838v1_genomic.fna.gz
Corynebacterium_pseudotuberculosis	https://ftp.ncbi.nlm.nih.gov/genomes/all/GCF/002/009/385/GCF_002009385.1_ASM200938v1/GCF_002009385.1_ASM200938v1_genomic.fna.gz
Corynebacterium_pseudotuberculosis	https://ftp.ncbi.nlm.nih.gov/genomes/all/GCF/009/762/695/GCF_009762695.1_ASM976269v1/GCF_009762695.1_ASM976269v1_genomic.fna.gz
Corynebacterium_pseudotuberculosis	https://ftp.ncbi.nlm.nih.gov/genomes/all/GCF/001/579/885/GCF_001579885.2_ASM157988v2/GCF_001579885.2_ASM157988v2_genomic.fna.gz
Corynebacterium_pseudotuberculosis	https://ftp.ncbi.nlm.nih.gov/genomes/all/GCF/000/730/445/GCF_000730445.1_ASM73044v1/GCF_000730445.1_ASM73044v1_genomic.fna.gz
Corynebacterium_pseudotuberculosis	https://ftp.ncbi.nlm.nih.gov/genomes/all/GCF/002/072/715/GCF_002072715.1_ASM207271v1/GCF_002072715.1_ASM207271v1_genomic.fna.gz
Corynebacterium_pseudotuberculosis	https://ftp.ncbi.nlm.nih.gov/genomes/all/GCF/001/922/265/GCF_001922265.1_ASM192226v1/GCF_001922265.1_ASM192226v1_genomic.fna.gz
Corynebacterium_pseudotuberculosis	https://ftp.ncbi.nlm.nih.gov/genomes/all/GCF/000/221/625/GCF_000221625.1_ASM22162v1/GCF_000221625.1_ASM22162v1_genomic.fna.gz
Corynebacterium_pseudotuberculosis	https://ftp.ncbi.nlm.nih.gov/genomes/all/GCF/000/248/375/GCF_000248375.2_ASM24837v2/GCF_000248375.2_ASM24837v2_genomic.fna.gz
Corynebacterium_pseudotuberculosis	https://ftp.ncbi.nlm.nih.gov/genomes/all/GCF/001/682/275/GCF_001682275.1_ASM168227v1/GCF_001682275.1_ASM168227v1_genomic.fna.gz
Corynebacterium_pseudotuberculosis	https://ftp.ncbi.nlm.nih.gov/genomes/all/GCF/000/263/755/GCF_000263755.5_ASM26375v3/GCF_000263755.5_ASM26375v3_genomic.fna.gz
Corynebacterium_pseudotuberculosis	https://ftp.ncbi.nlm.nih.gov/genomes/all/GCF/001/975/165/GCF_001975165.1_ASM197516v1/GCF_001975165.1_ASM197516v1_genomic.fna.gz
Corynebacterium_pseudotuberculosis	https://ftp.ncbi.nlm.nih.gov/genomes/all/GCF/001/481/675/GCF_001481675.1_ASM148167v1/GCF_001481675.1_ASM148167v1_genomic.fna.gz
Corynebacterium_pseudotuberculosis	https://ftp.ncbi.nlm.nih.gov/genomes/all/GCF/001/922/285/GCF_001922285.1_ASM192228v1/GCF_001922285.1_ASM192228v1_genomic.fna.gz
Corynebacterium_pseudotuberculosis	https://ftp.ncbi.nlm.nih.gov/genomes/all/GCF/001/047/215/GCF_001047215.2_ASM104721v2/GCF_001047215.2_ASM104721v2_genomic.fna.gz
Corynebacterium_pseudotuberculosis	https://ftp.ncbi.nlm.nih.gov/genomes/all/GCF/000/143/705/GCF_000143705.2_ASM14370v2/GCF_000143705.2_ASM14370v2_genomic.fna.gz
Corynebacterium_pseudotuberculosis	https://ftp.ncbi.nlm.nih.gov/genomes/all/GCF/000/255/935/GCF_000255935.1_ASM25593v1/GCF_000255935.1_ASM25593v1_genomic.fna.gz
Corynebacterium_pseudotuberculosis	https://ftp.ncbi.nlm.nih.gov/genomes/all/GCF/000/241/855/GCF_000241855.1_ASM24185v1/GCF_000241855.1_ASM24185v1_genomic.fna.gz
Corynebacterium_pseudotuberculosis	https://ftp.ncbi.nlm.nih.gov/genomes/all/GCF/001/017/615/GCF_001017615.1_ASM101761v1/GCF_001017615.1_ASM101761v1_genomic.fna.gz
Corynebacterium_pseudotuberculosis	https://ftp.ncbi.nlm.nih.gov/genomes/all/GCF/002/869/805/GCF_002869805.1_ASM286980v1/GCF_002869805.1_ASM286980v1_genomic.fna.gz
Corynebacterium_pseudotuberculosis	https://ftp.ncbi.nlm.nih.gov/genomes/all/GCF/001/969/095/GCF_001969095.1_ASM196909v2/GCF_001969095.1_ASM196909v2_genomic.fna.gz
Enterobacter_hormaechei	https://ftp.ncbi.nlm.nih.gov/genomes/all/GCF/900/635/705/GCF_900635705.1_32407_E01/GCF_900635705.1_32407_E01_genomic.fna.gz
Enterobacter_hormaechei	https://ftp.ncbi.nlm.nih.gov/genomes/all/GCF/001/729/785/GCF_001729785.1_ASM172978v1/GCF_001729785.1_ASM172978v1_genomic.fna.gz
Enterobacter_hormaechei	https://ftp.ncbi.nlm.nih.gov/genomes/all/GCF/008/123/985/GCF_008123985.1_ASM812398v1/GCF_008123985.1_ASM812398v1_genomic.fna.gz
Enterobacter_hormaechei	https://ftp.ncbi.nlm.nih.gov/genomes/all/GCF/009/905/155/GCF_009905155.1_ASM990515v1/GCF_009905155.1_ASM990515v1_genomic.fna.gz
Enterobacter_hormaechei	https://ftp.ncbi.nlm.nih.gov/genomes/all/GCF/016/864/135/GCF_016864135.1_ASM1686413v1/GCF_016864135.1_ASM1686413v1_genomic.fna.gz
Enterobacter_hormaechei	https://ftp.ncbi.nlm.nih.gov/genomes/all/GCF/016/864/155/GCF_016864155.1_ASM1686415v1/GCF_016864155.1_ASM1686415v1_genomic.fna.gz
Enterobacter_hormaechei	https://ftp.ncbi.nlm.nih.gov/genomes/all/GCF/019/047/945/GCF_019047945.1_ASM1904794v1/GCF_019047945.1_ASM1904794v1_genomic.fna.gz
Enterobacter_hormaechei	https://ftp.ncbi.nlm.nih.gov/genomes/all/GCF/009/497/055/GCF_009497055.1_ASM949705v1/GCF_009497055.1_ASM949705v1_genomic.fna.gz
Enterobacter_hormaechei	https://ftp.ncbi.nlm.nih.gov/genomes/all/GCF/001/729/705/GCF_001729705.1_ASM172970v1/GCF_001729705.1_ASM172970v1_genomic.fna.gz
Enterobacter_hormaechei	https://ftp.ncbi.nlm.nih.gov/genomes/all/GCF/016/725/825/GCF_016725825.1_ASM1672582v1/GCF_016725825.1_ASM1672582v1_genomic.fna.gz
Enterobacter_hormaechei	https://ftp.ncbi.nlm.nih.gov/genomes/all/GCF/008/693/905/GCF_008693905.1_ASM869390v1/GCF_008693905.1_ASM869390v1_genomic.fna.gz
Enterobacter_hormaechei	https://ftp.ncbi.nlm.nih.gov/genomes/all/GCF/003/186/415/GCF_003186415.1_ASM318641v1/GCF_003186415.1_ASM318641v1_genomic.fna.gz
Enterobacter_hormaechei	https://ftp.ncbi.nlm.nih.gov/genomes/all/GCF/019/048/625/GCF_019048625.1_ASM1904862v1/GCF_019048625.1_ASM1904862v1_genomic.fna.gz
Enterobacter_hormaechei	https://ftp.ncbi.nlm.nih.gov/genomes/all/GCF/016/767/755/GCF_016767755.1_ASM1676775v1/GCF_016767755.1_ASM1676775v1_genomic.fna.gz
Enterobacter_hormaechei	https://ftp.ncbi.nlm.nih.gov/genomes/all/GCF/017/161/745/GCF_017161745.1_ASM1716174v1/GCF_017161745.1_ASM1716174v1_genomic.fna.gz
Enterobacter_hormaechei	https://ftp.ncbi.nlm.nih.gov/genomes/all/GCF/001/729/745/GCF_001729745.1_ASM172974v1/GCF_001729745.1_ASM172974v1_genomic.fna.gz
Enterobacter_hormaechei	https://ftp.ncbi.nlm.nih.gov/genomes/all/GCF/017/161/765/GCF_017161765.1_ASM1716176v1/GCF_017161765.1_ASM1716176v1_genomic.fna.gz
Enterobacter_hormaechei	https://ftp.ncbi.nlm.nih.gov/genomes/all/GCF/005/217/155/GCF_005217155.2_ASM521715v2/GCF_005217155.2_ASM521715v2_genomic.fna.gz
Enterobacter_hormaechei	https://ftp.ncbi.nlm.nih.gov/genomes/all/GCF/009/738/085/GCF_009738085.1_ASM973808v1/GCF_009738085.1_ASM973808v1_genomic.fna.gz
Enterobacter_hormaechei	https://ftp.ncbi.nlm.nih.gov/genomes/all/GCF/900/497/145/GCF_900497145.1_ASM90049714v1/GCF_900497145.1_ASM90049714v1_genomic.fna.gz
Enterobacter_hormaechei	https://ftp.ncbi.nlm.nih.gov/genomes/all/GCF/005/217/135/GCF_005217135.2_ASM521713v2/GCF_005217135.2_ASM521713v2_genomic.fna.gz
Enterobacter_hormaechei	https://ftp.ncbi.nlm.nih.gov/genomes/all/GCF/017/161/605/GCF_017161605.1_ASM1716160v1/GCF_017161605.1_ASM1716160v1_genomic.fna.gz
Enterobacter_hormaechei	https://ftp.ncbi.nlm.nih.gov/genomes/all/GCF/002/237/465/GCF_002237465.1_ASM223746v1/GCF_002237465.1_ASM223746v1_genomic.fna.gz
Enterobacter_hormaechei	https://ftp.ncbi.nlm.nih.gov/genomes/all/GCF/001/022/075/GCF_001022075.1_ASM102207v1/GCF_001022075.1_ASM102207v1_genomic.fna.gz
Enterobacter_hormaechei	https://ftp.ncbi.nlm.nih.gov/genomes/all/GCF/003/965/345/GCF_003965345.2_ASM396534v2/GCF_003965345.2_ASM396534v2_genomic.fna.gz
Enterobacter_hormaechei	https://ftp.ncbi.nlm.nih.gov/genomes/all/GCF/015/137/995/GCF_015137995.1_ASM1513799v1/GCF_015137995.1_ASM1513799v1_genomic.fna.gz
Enterobacter_hormaechei	https://ftp.ncbi.nlm.nih.gov/genomes/all/GCF/003/073/995/GCF_003073995.1_ASM307399v1/GCF_003073995.1_ASM307399v1_genomic.fna.gz
Enterobacter_hormaechei	https://ftp.ncbi.nlm.nih.gov/genomes/all/GCF/003/586/025/GCF_003586025.1_ASM358602v1/GCF_003586025.1_ASM358602v1_genomic.fna.gz
Enterobacter_hormaechei	https://ftp.ncbi.nlm.nih.gov/genomes/all/GCF/013/625/795/GCF_013625795.1_ASM1362579v1/GCF_013625795.1_ASM1362579v1_genomic.fna.gz
Enterobacter_hormaechei	https://ftp.ncbi.nlm.nih.gov/genomes/all/GCF/016/745/355/GCF_016745355.1_ASM1674535v1/GCF_016745355.1_ASM1674535v1_genomic.fna.gz
Enterobacter_hormaechei	https://ftp.ncbi.nlm.nih.gov/genomes/all/GCF/012/975/085/GCF_012975085.1_ASM1297508v1/GCF_012975085.1_ASM1297508v1_genomic.fna.gz
Enterobacter_hormaechei	https://ftp.ncbi.nlm.nih.gov/genomes/all/GCF/003/408/575/GCF_003408575.1_ASM340857v1/GCF_003408575.1_ASM340857v1_genomic.fna.gz
Enterobacter_hormaechei	https://ftp.ncbi.nlm.nih.gov/genomes/all/GCF/003/408/595/GCF_003408595.1_ASM340859v1/GCF_003408595.1_ASM340859v1_genomic.fna.gz
Enterobacter_hormaechei	https://ftp.ncbi.nlm.nih.gov/genomes/all/GCF/013/624/995/GCF_013624995.1_ASM1362499v1/GCF_013624995.1_ASM1362499v1_genomic.fna.gz
Enterobacter_hormaechei	https://ftp.ncbi.nlm.nih.gov/genomes/all/GCF/003/444/755/GCF_003444755.1_ASM344475v1/GCF_003444755.1_ASM344475v1_genomic.fna.gz
Enterobacter_hormaechei	https://ftp.ncbi.nlm.nih.gov/genomes/all/GCF/003/254/805/GCF_003254805.1_ASM325480v1/GCF_003254805.1_ASM325480v1_genomic.fna.gz
Enterobacter_hormaechei	https://ftp.ncbi.nlm.nih.gov/genomes/all/GCF/013/629/455/GCF_013629455.1_ASM1362945v1/GCF_013629455.1_ASM1362945v1_genomic.fna.gz
Enterobacter_hormaechei	https://ftp.ncbi.nlm.nih.gov/genomes/all/GCF/003/051/945/GCF_003051945.2_ASM305194v2/GCF_003051945.2_ASM305194v2_genomic.fna.gz
Enterobacter_hormaechei	https://ftp.ncbi.nlm.nih.gov/genomes/all/GCF/900/322/715/GCF_900322715.1_C309/GCF_900322715.1_C309_genomic.fna.gz
Enterobacter_hormaechei	https://ftp.ncbi.nlm.nih.gov/genomes/all/GCF/013/625/435/GCF_013625435.1_ASM1362543v1/GCF_013625435.1_ASM1362543v1_genomic.fna.gz
Enterobacter_hormaechei	https://ftp.ncbi.nlm.nih.gov/genomes/all/GCF/001/022/255/GCF_001022255.1_ASM102225v1/GCF_001022255.1_ASM102225v1_genomic.fna.gz
Enterobacter_hormaechei	https://ftp.ncbi.nlm.nih.gov/genomes/all/GCF/009/930/935/GCF_009930935.1_ASM993093v1/GCF_009930935.1_ASM993093v1_genomic.fna.gz
Enterobacter_hormaechei	https://ftp.ncbi.nlm.nih.gov/genomes/all/GCF/011/045/355/GCF_011045355.1_ASM1104535v1/GCF_011045355.1_ASM1104535v1_genomic.fna.gz
Enterobacter_hormaechei	https://ftp.ncbi.nlm.nih.gov/genomes/all/GCF/003/964/795/GCF_003964795.2_ASM396479v2/GCF_003964795.2_ASM396479v2_genomic.fna.gz
Enterobacter_hormaechei	https://ftp.ncbi.nlm.nih.gov/genomes/all/GCF/008/505/035/GCF_008505035.1_ASM850503v1/GCF_008505035.1_ASM850503v1_genomic.fna.gz
Enterobacter_hormaechei	https://ftp.ncbi.nlm.nih.gov/genomes/all/GCF/013/625/575/GCF_013625575.1_ASM1362557v1/GCF_013625575.1_ASM1362557v1_genomic.fna.gz
Enterobacter_hormaechei	https://ftp.ncbi.nlm.nih.gov/genomes/all/GCF/000/814/125/GCF_000814125.3_ASM81412v3/GCF_000814125.3_ASM81412v3_genomic.fna.gz
Enterobacter_hormaechei	https://ftp.ncbi.nlm.nih.gov/genomes/all/GCF/011/044/215/GCF_011044215.1_ASM1104421v1/GCF_011044215.1_ASM1104421v1_genomic.fna.gz
Enterobacter_hormaechei	https://ftp.ncbi.nlm.nih.gov/genomes/all/GCF/013/726/395/GCF_013726395.1_ASM1372639v1/GCF_013726395.1_ASM1372639v1_genomic.fna.gz
Enterobacter_hormaechei	https://ftp.ncbi.nlm.nih.gov/genomes/all/GCF/000/814/225/GCF_000814225.1_ASM81422v1/GCF_000814225.1_ASM81422v1_genomic.fna.gz
Enterobacter_hormaechei	https://ftp.ncbi.nlm.nih.gov/genomes/all/GCF/020/695/585/GCF_020695585.1_ASM2069558v1/GCF_020695585.1_ASM2069558v1_genomic.fna.gz
Enterobacter_hormaechei	https://ftp.ncbi.nlm.nih.gov/genomes/all/GCF/021/398/115/GCF_021398115.1_ASM2139811v1/GCF_021398115.1_ASM2139811v1_genomic.fna.gz
Enterobacter_hormaechei	https://ftp.ncbi.nlm.nih.gov/genomes/all/GCF/008/931/785/GCF_008931785.1_ASM893178v1/GCF_008931785.1_ASM893178v1_genomic.fna.gz
Enterobacter_hormaechei	https://ftp.ncbi.nlm.nih.gov/genomes/all/GCF/019/356/035/GCF_019356035.1_ASM1935603v1/GCF_019356035.1_ASM1935603v1_genomic.fna.gz
Enterobacter_hormaechei	https://ftp.ncbi.nlm.nih.gov/genomes/all/GCF/011/045/335/GCF_011045335.1_ASM1104533v1/GCF_011045335.1_ASM1104533v1_genomic.fna.gz
Enterobacter_hormaechei	https://ftp.ncbi.nlm.nih.gov/genomes/all/GCF/013/625/115/GCF_013625115.1_ASM1362511v1/GCF_013625115.1_ASM1362511v1_genomic.fna.gz
Enterobacter_hormaechei	https://ftp.ncbi.nlm.nih.gov/genomes/all/GCF/015/910/265/GCF_015910265.1_ASM1591026v1/GCF_015910265.1_ASM1591026v1_genomic.fna.gz
Enterobacter_hormaechei	https://ftp.ncbi.nlm.nih.gov/genomes/all/GCF/016/126/855/GCF_016126855.1_ASM1612685v1/GCF_016126855.1_ASM1612685v1_genomic.fna.gz
Enterobacter_hormaechei	https://ftp.ncbi.nlm.nih.gov/genomes/all/GCF/013/744/415/GCF_013744415.1_ASM1374441v1/GCF_013744415.1_ASM1374441v1_genomic.fna.gz
Enterobacter_hormaechei	https://ftp.ncbi.nlm.nih.gov/genomes/all/GCF/013/635/255/GCF_013635255.1_ASM1363525v1/GCF_013635255.1_ASM1363525v1_genomic.fna.gz
Enterobacter_hormaechei	https://ftp.ncbi.nlm.nih.gov/genomes/all/GCF/013/743/755/GCF_013743755.1_ASM1374375v1/GCF_013743755.1_ASM1374375v1_genomic.fna.gz
Enterobacter_hormaechei	https://ftp.ncbi.nlm.nih.gov/genomes/all/GCF/000/814/205/GCF_000814205.1_ASM81420v1/GCF_000814205.1_ASM81420v1_genomic.fna.gz
Enterobacter_hormaechei	https://ftp.ncbi.nlm.nih.gov/genomes/all/GCF/017/310/485/GCF_017310485.1_ASM1731048v1/GCF_017310485.1_ASM1731048v1_genomic.fna.gz
Enterobacter_hormaechei	https://ftp.ncbi.nlm.nih.gov/genomes/all/GCF/013/747/035/GCF_013747035.1_ASM1374703v1/GCF_013747035.1_ASM1374703v1_genomic.fna.gz
Enterobacter_hormaechei	https://ftp.ncbi.nlm.nih.gov/genomes/all/GCF/021/491/635/GCF_021491635.1_ASM2149163v1/GCF_021491635.1_ASM2149163v1_genomic.fna.gz
Enterobacter_hormaechei	https://ftp.ncbi.nlm.nih.gov/genomes/all/GCF/021/491/615/GCF_021491615.1_ASM2149161v1/GCF_021491615.1_ASM2149161v1_genomic.fna.gz
Enterobacter_hormaechei	https://ftp.ncbi.nlm.nih.gov/genomes/all/GCF/000/750/275/GCF_000750275.1_ASM75027v1/GCF_000750275.1_ASM75027v1_genomic.fna.gz
Enterobacter_hormaechei	https://ftp.ncbi.nlm.nih.gov/genomes/all/GCF/014/931/695/GCF_014931695.1_ASM1493169v1/GCF_014931695.1_ASM1493169v1_genomic.fna.gz
Enterobacter_hormaechei	https://ftp.ncbi.nlm.nih.gov/genomes/all/GCF/015/535/675/GCF_015535675.1_ASM1553567v1/GCF_015535675.1_ASM1553567v1_genomic.fna.gz
Enterobacter_hormaechei	https://ftp.ncbi.nlm.nih.gov/genomes/all/GCF/013/740/655/GCF_013740655.1_ASM1374065v1/GCF_013740655.1_ASM1374065v1_genomic.fna.gz
Enterobacter_hormaechei	https://ftp.ncbi.nlm.nih.gov/genomes/all/GCF/013/635/495/GCF_013635495.1_ASM1363549v1/GCF_013635495.1_ASM1363549v1_genomic.fna.gz
Enterobacter_hormaechei	https://ftp.ncbi.nlm.nih.gov/genomes/all/GCF/016/939/555/GCF_016939555.1_ASM1693955v1/GCF_016939555.1_ASM1693955v1_genomic.fna.gz
Enterobacter_hormaechei	https://ftp.ncbi.nlm.nih.gov/genomes/all/GCF/013/873/945/GCF_013873945.1_ASM1387394v1/GCF_013873945.1_ASM1387394v1_genomic.fna.gz
Enterobacter_hormaechei	https://ftp.ncbi.nlm.nih.gov/genomes/all/GCF/020/695/485/GCF_020695485.1_ASM2069548v1/GCF_020695485.1_ASM2069548v1_genomic.fna.gz
Enterobacter_hormaechei	https://ftp.ncbi.nlm.nih.gov/genomes/all/GCF/012/562/255/GCF_012562255.1_ASM1256225v1/GCF_012562255.1_ASM1256225v1_genomic.fna.gz
Enterobacter_hormaechei	https://ftp.ncbi.nlm.nih.gov/genomes/all/GCF/002/968/455/GCF_002968455.1_ASM296845v1/GCF_002968455.1_ASM296845v1_genomic.fna.gz
Enterobacter_hormaechei	https://ftp.ncbi.nlm.nih.gov/genomes/all/GCF/000/750/225/GCF_000750225.1_ASM75022v1/GCF_000750225.1_ASM75022v1_genomic.fna.gz
Enterobacter_hormaechei	https://ftp.ncbi.nlm.nih.gov/genomes/all/GCF/013/739/595/GCF_013739595.1_ASM1373959v1/GCF_013739595.1_ASM1373959v1_genomic.fna.gz
Enterobacter_hormaechei	https://ftp.ncbi.nlm.nih.gov/genomes/all/GCF/020/695/725/GCF_020695725.1_ASM2069572v1/GCF_020695725.1_ASM2069572v1_genomic.fna.gz
Enterobacter_hormaechei	https://ftp.ncbi.nlm.nih.gov/genomes/all/GCF/013/629/235/GCF_013629235.1_ASM1362923v1/GCF_013629235.1_ASM1362923v1_genomic.fna.gz
Enterobacter_hormaechei	https://ftp.ncbi.nlm.nih.gov/genomes/all/GCF/015/238/615/GCF_015238615.1_ASM1523861v1/GCF_015238615.1_ASM1523861v1_genomic.fna.gz
Enterobacter_hormaechei	https://ftp.ncbi.nlm.nih.gov/genomes/all/GCF/001/874/505/GCF_001874505.1_ASM187450v1/GCF_001874505.1_ASM187450v1_genomic.fna.gz
Enterobacter_hormaechei	https://ftp.ncbi.nlm.nih.gov/genomes/all/GCF/013/743/295/GCF_013743295.1_ASM1374329v1/GCF_013743295.1_ASM1374329v1_genomic.fna.gz
Enterobacter_hormaechei	https://ftp.ncbi.nlm.nih.gov/genomes/all/GCF/009/728/975/GCF_009728975.1_ASM972897v1/GCF_009728975.1_ASM972897v1_genomic.fna.gz
Enterobacter_hormaechei	https://ftp.ncbi.nlm.nih.gov/genomes/all/GCF/008/931/645/GCF_008931645.1_ASM893164v1/GCF_008931645.1_ASM893164v1_genomic.fna.gz
Enterobacter_hormaechei	https://ftp.ncbi.nlm.nih.gov/genomes/all/GCF/010/319/625/GCF_010319625.1_ASM1031962v1/GCF_010319625.1_ASM1031962v1_genomic.fna.gz
Enterobacter_hormaechei	https://ftp.ncbi.nlm.nih.gov/genomes/all/GCF/013/629/675/GCF_013629675.1_ASM1362967v1/GCF_013629675.1_ASM1362967v1_genomic.fna.gz
Enterobacter_hormaechei	https://ftp.ncbi.nlm.nih.gov/genomes/all/GCF/008/931/405/GCF_008931405.1_ASM893140v1/GCF_008931405.1_ASM893140v1_genomic.fna.gz
Enterobacter_hormaechei	https://ftp.ncbi.nlm.nih.gov/genomes/all/GCF/008/931/585/GCF_008931585.1_ASM893158v1/GCF_008931585.1_ASM893158v1_genomic.fna.gz
Enterobacter_hormaechei	https://ftp.ncbi.nlm.nih.gov/genomes/all/GCF/016/864/035/GCF_016864035.1_ASM1686403v1/GCF_016864035.1_ASM1686403v1_genomic.fna.gz
Enterobacter_hormaechei	https://ftp.ncbi.nlm.nih.gov/genomes/all/GCF/004/118/875/GCF_004118875.1_ASM411887v1/GCF_004118875.1_ASM411887v1_genomic.fna.gz
Enterobacter_hormaechei	https://ftp.ncbi.nlm.nih.gov/genomes/all/GCF/013/046/845/GCF_013046845.1_ASM1304684v1/GCF_013046845.1_ASM1304684v1_genomic.fna.gz
Enterobacter_hormaechei	https://ftp.ncbi.nlm.nih.gov/genomes/all/GCF/009/834/325/GCF_009834325.1_ASM983432v1/GCF_009834325.1_ASM983432v1_genomic.fna.gz
Enterobacter_hormaechei	https://ftp.ncbi.nlm.nih.gov/genomes/all/GCF/014/771/415/GCF_014771415.1_ASM1477141v1/GCF_014771415.1_ASM1477141v1_genomic.fna.gz
Enterobacter_hormaechei	https://ftp.ncbi.nlm.nih.gov/genomes/all/GCF/007/556/795/GCF_007556795.1_ASM755679v1/GCF_007556795.1_ASM755679v1_genomic.fna.gz
Enterobacter_hormaechei	https://ftp.ncbi.nlm.nih.gov/genomes/all/GCF/003/288/475/GCF_003288475.1_ASM328847v1/GCF_003288475.1_ASM328847v1_genomic.fna.gz
Enterobacter_hormaechei	https://ftp.ncbi.nlm.nih.gov/genomes/all/GCF/015/910/205/GCF_015910205.1_ASM1591020v1/GCF_015910205.1_ASM1591020v1_genomic.fna.gz
Enterobacter_hormaechei	https://ftp.ncbi.nlm.nih.gov/genomes/all/GCF/014/117/285/GCF_014117285.1_ASM1411728v1/GCF_014117285.1_ASM1411728v1_genomic.fna.gz
Enterobacter_hormaechei	https://ftp.ncbi.nlm.nih.gov/genomes/all/GCF/020/695/705/GCF_020695705.1_ASM2069570v1/GCF_020695705.1_ASM2069570v1_genomic.fna.gz
Enterobacter_hormaechei	https://ftp.ncbi.nlm.nih.gov/genomes/all/GCF/013/734/915/GCF_013734915.1_ASM1373491v1/GCF_013734915.1_ASM1373491v1_genomic.fna.gz
Enterobacter_hormaechei	https://ftp.ncbi.nlm.nih.gov/genomes/all/GCF/019/355/415/GCF_019355415.1_ASM1935541v1/GCF_019355415.1_ASM1935541v1_genomic.fna.gz
Enterobacter_hormaechei	https://ftp.ncbi.nlm.nih.gov/genomes/all/GCF/013/734/275/GCF_013734275.1_ASM1373427v1/GCF_013734275.1_ASM1373427v1_genomic.fna.gz
Enterobacter_hormaechei	https://ftp.ncbi.nlm.nih.gov/genomes/all/GCF/008/931/525/GCF_008931525.1_ASM893152v1/GCF_008931525.1_ASM893152v1_genomic.fna.gz
Enterobacter_hormaechei	https://ftp.ncbi.nlm.nih.gov/genomes/all/GCF/003/660/125/GCF_003660125.1_ASM366012v1/GCF_003660125.1_ASM366012v1_genomic.fna.gz
Enterobacter_hormaechei	https://ftp.ncbi.nlm.nih.gov/genomes/all/GCF/000/807/405/GCF_000807405.2_ASM80740v4/GCF_000807405.2_ASM80740v4_genomic.fna.gz
Enterobacter_hormaechei	https://ftp.ncbi.nlm.nih.gov/genomes/all/GCF/020/695/605/GCF_020695605.1_ASM2069560v1/GCF_020695605.1_ASM2069560v1_genomic.fna.gz
Enterobacter_hormaechei	https://ftp.ncbi.nlm.nih.gov/genomes/all/GCF/015/910/245/GCF_015910245.1_ASM1591024v1/GCF_015910245.1_ASM1591024v1_genomic.fna.gz
Enterobacter_hormaechei	https://ftp.ncbi.nlm.nih.gov/genomes/all/GCF/018/255/815/GCF_018255815.1_ASM1825581v1/GCF_018255815.1_ASM1825581v1_genomic.fna.gz
Enterobacter_hormaechei	https://ftp.ncbi.nlm.nih.gov/genomes/all/GCF/015/910/345/GCF_015910345.1_ASM1591034v1/GCF_015910345.1_ASM1591034v1_genomic.fna.gz
Enterobacter_hormaechei	https://ftp.ncbi.nlm.nih.gov/genomes/all/GCF/020/695/685/GCF_020695685.1_ASM2069568v1/GCF_020695685.1_ASM2069568v1_genomic.fna.gz
Enterobacter_hormaechei	https://ftp.ncbi.nlm.nih.gov/genomes/all/GCF/013/738/375/GCF_013738375.1_ASM1373837v1/GCF_013738375.1_ASM1373837v1_genomic.fna.gz
Enterobacter_hormaechei	https://ftp.ncbi.nlm.nih.gov/genomes/all/GCF/019/458/525/GCF_019458525.1_ASM1945852v1/GCF_019458525.1_ASM1945852v1_genomic.fna.gz
Enterobacter_hormaechei	https://ftp.ncbi.nlm.nih.gov/genomes/all/GCF/015/910/385/GCF_015910385.1_ASM1591038v1/GCF_015910385.1_ASM1591038v1_genomic.fna.gz
Enterobacter_hormaechei	https://ftp.ncbi.nlm.nih.gov/genomes/all/GCF/015/910/365/GCF_015910365.1_ASM1591036v1/GCF_015910365.1_ASM1591036v1_genomic.fna.gz
Enterobacter_hormaechei	https://ftp.ncbi.nlm.nih.gov/genomes/all/GCF/013/742/375/GCF_013742375.1_ASM1374237v1/GCF_013742375.1_ASM1374237v1_genomic.fna.gz
Enterobacter_hormaechei	https://ftp.ncbi.nlm.nih.gov/genomes/all/GCF/019/048/245/GCF_019048245.1_ASM1904824v1/GCF_019048245.1_ASM1904824v1_genomic.fna.gz
Enterobacter_hormaechei	https://ftp.ncbi.nlm.nih.gov/genomes/all/GCF/013/731/155/GCF_013731155.1_ASM1373115v1/GCF_013731155.1_ASM1373115v1_genomic.fna.gz
Enterobacter_hormaechei	https://ftp.ncbi.nlm.nih.gov/genomes/all/GCF/013/873/515/GCF_013873515.1_ASM1387351v1/GCF_013873515.1_ASM1387351v1_genomic.fna.gz
Enterobacter_hormaechei	https://ftp.ncbi.nlm.nih.gov/genomes/all/GCF/003/428/425/GCF_003428425.1_ASM342842v1/GCF_003428425.1_ASM342842v1_genomic.fna.gz
Enterobacter_hormaechei	https://ftp.ncbi.nlm.nih.gov/genomes/all/GCF/015/535/055/GCF_015535055.1_ASM1553505v1/GCF_015535055.1_ASM1553505v1_genomic.fna.gz
Enterobacter_hormaechei	https://ftp.ncbi.nlm.nih.gov/genomes/all/GCF/020/695/365/GCF_020695365.1_ASM2069536v1/GCF_020695365.1_ASM2069536v1_genomic.fna.gz
Enterobacter_hormaechei	https://ftp.ncbi.nlm.nih.gov/genomes/all/GCF/000/807/425/GCF_000807425.2_ASM80742v4/GCF_000807425.2_ASM80742v4_genomic.fna.gz
Enterobacter_hormaechei	https://ftp.ncbi.nlm.nih.gov/genomes/all/GCF/003/264/955/GCF_003264955.1_ASM326495v1/GCF_003264955.1_ASM326495v1_genomic.fna.gz
Enterobacter_hormaechei	https://ftp.ncbi.nlm.nih.gov/genomes/all/GCF/003/408/555/GCF_003408555.1_ASM340855v1/GCF_003408555.1_ASM340855v1_genomic.fna.gz
Enterobacter_hormaechei	https://ftp.ncbi.nlm.nih.gov/genomes/all/GCF/015/910/285/GCF_015910285.1_ASM1591028v1/GCF_015910285.1_ASM1591028v1_genomic.fna.gz
Enterococcus_faecalis	https://ftp.ncbi.nlm.nih.gov/genomes/all/GCF/901/553/725/GCF_901553725.1_42197_D01/GCF_901553725.1_42197_D01_genomic.fna.gz
Enterococcus_faecalis	https://ftp.ncbi.nlm.nih.gov/genomes/all/GCF/000/172/575/GCF_000172575.2_ASM17257v2/GCF_000172575.2_ASM17257v2_genomic.fna.gz
Enterococcus_faecalis	https://ftp.ncbi.nlm.nih.gov/genomes/all/GCF/006/766/145/GCF_006766145.1_ASM676614v1/GCF_006766145.1_ASM676614v1_genomic.fna.gz
Enterococcus_faecalis	https://ftp.ncbi.nlm.nih.gov/genomes/all/GCF/006/494/855/GCF_006494855.1_ASM649485v1/GCF_006494855.1_ASM649485v1_genomic.fna.gz
Enterococcus_faecalis	https://ftp.ncbi.nlm.nih.gov/genomes/all/GCF/020/881/975/GCF_020881975.1_ASM2088197v1/GCF_020881975.1_ASM2088197v1_genomic.fna.gz
Enterococcus_faecalis	https://ftp.ncbi.nlm.nih.gov/genomes/all/GCF/012/594/215/GCF_012594215.1_ASM1259421v1/GCF_012594215.1_ASM1259421v1_genomic.fna.gz
Enterococcus_faecalis	https://ftp.ncbi.nlm.nih.gov/genomes/all/GCF/006/494/835/GCF_006494835.1_ASM649483v1/GCF_006494835.1_ASM649483v1_genomic.fna.gz
Enterococcus_faecalis	https://ftp.ncbi.nlm.nih.gov/genomes/all/GCF/017/357/805/GCF_017357805.1_ASM1735780v1/GCF_017357805.1_ASM1735780v1_genomic.fna.gz
Enterococcus_faecalis	https://ftp.ncbi.nlm.nih.gov/genomes/all/GCF/002/289/045/GCF_002289045.2_ASM228904v2/GCF_002289045.2_ASM228904v2_genomic.fna.gz
Enterococcus_faecalis	https://ftp.ncbi.nlm.nih.gov/genomes/all/GCF/006/494/875/GCF_006494875.1_ASM649487v1/GCF_006494875.1_ASM649487v1_genomic.fna.gz
Enterococcus_faecalis	https://ftp.ncbi.nlm.nih.gov/genomes/all/GCF/001/598/635/GCF_001598635.1_ASM159863v1/GCF_001598635.1_ASM159863v1_genomic.fna.gz
Enterococcus_faecalis	https://ftp.ncbi.nlm.nih.gov/genomes/all/GCF/000/550/745/GCF_000550745.1_ASM55074v1/GCF_000550745.1_ASM55074v1_genomic.fna.gz
Enterococcus_faecalis	https://ftp.ncbi.nlm.nih.gov/genomes/all/GCF/000/317/915/GCF_000317915.1_ASM31791v1/GCF_000317915.1_ASM31791v1_genomic.fna.gz
Enterococcus_faecalis	https://ftp.ncbi.nlm.nih.gov/genomes/all/GCF/013/344/665/GCF_013344665.1_ASM1334466v1/GCF_013344665.1_ASM1334466v1_genomic.fna.gz
Enterococcus_faecalis	https://ftp.ncbi.nlm.nih.gov/genomes/all/GCF/900/636/775/GCF_900636775.1_44087_G01/GCF_900636775.1_44087_G01_genomic.fna.gz
Enterococcus_faecalis	https://ftp.ncbi.nlm.nih.gov/genomes/all/GCF/002/355/755/GCF_002355755.1_ASM235575v1/GCF_002355755.1_ASM235575v1_genomic.fna.gz
Enterococcus_faecalis	https://ftp.ncbi.nlm.nih.gov/genomes/all/GCF/001/689/055/GCF_001689055.2_ASM168905v2/GCF_001689055.2_ASM168905v2_genomic.fna.gz
Enterococcus_faecalis	https://ftp.ncbi.nlm.nih.gov/genomes/all/GCF/006/364/815/GCF_006364815.1_ASM636481v1/GCF_006364815.1_ASM636481v1_genomic.fna.gz
Enterococcus_faecalis	https://ftp.ncbi.nlm.nih.gov/genomes/all/GCF/003/812/665/GCF_003812665.1_ASM381266v1/GCF_003812665.1_ASM381266v1_genomic.fna.gz
Enterococcus_faecalis	https://ftp.ncbi.nlm.nih.gov/genomes/all/GCF/017/280/035/GCF_017280035.1_ASM1728003v1/GCF_017280035.1_ASM1728003v1_genomic.fna.gz
Enterococcus_faecalis	https://ftp.ncbi.nlm.nih.gov/genomes/all/GCF/010/103/655/GCF_010103655.1_ASM1010365v1/GCF_010103655.1_ASM1010365v1_genomic.fna.gz
Enterococcus_faecalis	https://ftp.ncbi.nlm.nih.gov/genomes/all/GCF/013/344/645/GCF_013344645.1_ASM1334464v1/GCF_013344645.1_ASM1334464v1_genomic.fna.gz
Enterococcus_faecalis	https://ftp.ncbi.nlm.nih.gov/genomes/all/GCF/005/484/525/GCF_005484525.1_ASM548452v1/GCF_005484525.1_ASM548452v1_genomic.fna.gz
Enterococcus_faecalis	https://ftp.ncbi.nlm.nih.gov/genomes/all/GCF/020/906/605/GCF_020906605.1_ASM2090660v1/GCF_020906605.1_ASM2090660v1_genomic.fna.gz
Enterococcus_faecalis	https://ftp.ncbi.nlm.nih.gov/genomes/all/GCF/002/208/945/GCF_002208945.1_ASM220894v2/GCF_002208945.1_ASM220894v2_genomic.fna.gz
Enterococcus_faecalis	https://ftp.ncbi.nlm.nih.gov/genomes/all/GCF/019/774/535/GCF_019774535.1_ASM1977453v1/GCF_019774535.1_ASM1977453v1_genomic.fna.gz
Enterococcus_faecalis	https://ftp.ncbi.nlm.nih.gov/genomes/all/GCF/019/195/415/GCF_019195415.1_ASM1919541v1/GCF_019195415.1_ASM1919541v1_genomic.fna.gz
Enterococcus_faecalis	https://ftp.ncbi.nlm.nih.gov/genomes/all/GCF/020/882/115/GCF_020882115.1_ASM2088211v1/GCF_020882115.1_ASM2088211v1_genomic.fna.gz
Enterococcus_faecalis	https://ftp.ncbi.nlm.nih.gov/genomes/all/GCF/020/844/125/GCF_020844125.1_ASM2084412v1/GCF_020844125.1_ASM2084412v1_genomic.fna.gz
Enterococcus_faecalis	https://ftp.ncbi.nlm.nih.gov/genomes/all/GCF/021/484/825/GCF_021484825.1_ASM2148482v1/GCF_021484825.1_ASM2148482v1_genomic.fna.gz
Enterococcus_faecalis	https://ftp.ncbi.nlm.nih.gov/genomes/all/GCF/020/882/095/GCF_020882095.1_ASM2088209v1/GCF_020882095.1_ASM2088209v1_genomic.fna.gz
Enterococcus_faecalis	https://ftp.ncbi.nlm.nih.gov/genomes/all/GCF/906/464/865/GCF_906464865.1_WE0438/GCF_906464865.1_WE0438_genomic.fna.gz
Enterococcus_faecalis	https://ftp.ncbi.nlm.nih.gov/genomes/all/GCF/017/280/235/GCF_017280235.1_ASM1728023v1/GCF_017280235.1_ASM1728023v1_genomic.fna.gz
Enterococcus_faecalis	https://ftp.ncbi.nlm.nih.gov/genomes/all/GCF/020/882/055/GCF_020882055.1_ASM2088205v1/GCF_020882055.1_ASM2088205v1_genomic.fna.gz
Enterococcus_faecalis	https://ftp.ncbi.nlm.nih.gov/genomes/all/GCF/020/616/775/GCF_020616775.1_ASM2061677v1/GCF_020616775.1_ASM2061677v1_genomic.fna.gz
Enterococcus_faecalis	https://ftp.ncbi.nlm.nih.gov/genomes/all/GCF/016/743/895/GCF_016743895.1_ASM1674389v1/GCF_016743895.1_ASM1674389v1_genomic.fna.gz
Enterococcus_faecalis	https://ftp.ncbi.nlm.nih.gov/genomes/all/GCF/014/844/235/GCF_014844235.1_ASM1484423v1/GCF_014844235.1_ASM1484423v1_genomic.fna.gz
Enterococcus_faecalis	https://ftp.ncbi.nlm.nih.gov/genomes/all/GCF/019/222/705/GCF_019222705.1_ASM1922270v1/GCF_019222705.1_ASM1922270v1_genomic.fna.gz
Enterococcus_faecalis	https://ftp.ncbi.nlm.nih.gov/genomes/all/GCF/006/349/345/GCF_006349345.1_ASM634934v1/GCF_006349345.1_ASM634934v1_genomic.fna.gz
Enterococcus_faecalis	https://ftp.ncbi.nlm.nih.gov/genomes/all/GCF/020/882/035/GCF_020882035.1_ASM2088203v1/GCF_020882035.1_ASM2088203v1_genomic.fna.gz
Enterococcus_faecalis	https://ftp.ncbi.nlm.nih.gov/genomes/all/GCF/005/979/305/GCF_005979305.1_ASM597930v1/GCF_005979305.1_ASM597930v1_genomic.fna.gz
Enterococcus_faecalis	https://ftp.ncbi.nlm.nih.gov/genomes/all/GCF/013/344/605/GCF_013344605.1_ASM1334460v1/GCF_013344605.1_ASM1334460v1_genomic.fna.gz
Enterococcus_faecalis	https://ftp.ncbi.nlm.nih.gov/genomes/all/GCF/009/498/175/GCF_009498175.3_ASM949817v3/GCF_009498175.3_ASM949817v3_genomic.fna.gz
Enterococcus_faecalis	https://ftp.ncbi.nlm.nih.gov/genomes/all/GCF/019/856/595/GCF_019856595.1_ASM1985659v1/GCF_019856595.1_ASM1985659v1_genomic.fna.gz
Enterococcus_faecalis	https://ftp.ncbi.nlm.nih.gov/genomes/all/GCF/906/464/875/GCF_906464875.1_BX8117/GCF_906464875.1_BX8117_genomic.fna.gz
Enterococcus_faecalis	https://ftp.ncbi.nlm.nih.gov/genomes/all/GCF/020/616/875/GCF_020616875.1_ASM2061687v1/GCF_020616875.1_ASM2061687v1_genomic.fna.gz
Enterococcus_faecalis	https://ftp.ncbi.nlm.nih.gov/genomes/all/GCF/000/742/975/GCF_000742975.1_ASM74297v1/GCF_000742975.1_ASM74297v1_genomic.fna.gz
Enterococcus_faecalis	https://ftp.ncbi.nlm.nih.gov/genomes/all/GCF/906/464/835/GCF_906464835.1_TM6294/GCF_906464835.1_TM6294_genomic.fna.gz
Enterococcus_faecalis	https://ftp.ncbi.nlm.nih.gov/genomes/all/GCF/000/391/485/GCF_000391485.2_ASM39148v2/GCF_000391485.2_ASM39148v2_genomic.fna.gz
Enterococcus_faecalis	https://ftp.ncbi.nlm.nih.gov/genomes/all/GCF/018/517/125/GCF_018517125.1_ASM1851712v1/GCF_018517125.1_ASM1851712v1_genomic.fna.gz
Enterococcus_faecalis	https://ftp.ncbi.nlm.nih.gov/genomes/all/GCF/002/163/735/GCF_002163735.1_ASM216373v1/GCF_002163735.1_ASM216373v1_genomic.fna.gz
Enterococcus_faecalis	https://ftp.ncbi.nlm.nih.gov/genomes/all/GCF/906/464/925/GCF_906464925.1_BX5936/GCF_906464925.1_BX5936_genomic.fna.gz
Enterococcus_faecalis	https://ftp.ncbi.nlm.nih.gov/genomes/all/GCF/004/332/035/GCF_004332035.1_ASM433203v1/GCF_004332035.1_ASM433203v1_genomic.fna.gz
Enterococcus_faecalis	https://ftp.ncbi.nlm.nih.gov/genomes/all/GCF/000/281/195/GCF_000281195.1_ASM28119v1/GCF_000281195.1_ASM28119v1_genomic.fna.gz
Enterococcus_faecalis	https://ftp.ncbi.nlm.nih.gov/genomes/all/GCF/003/345/275/GCF_003345275.1_ASM334527v1/GCF_003345275.1_ASM334527v1_genomic.fna.gz
Enterococcus_faecalis	https://ftp.ncbi.nlm.nih.gov/genomes/all/GCF/001/989/555/GCF_001989555.1_ASM198955v1/GCF_001989555.1_ASM198955v1_genomic.fna.gz
Enterococcus_faecalis	https://ftp.ncbi.nlm.nih.gov/genomes/all/GCF/005/979/285/GCF_005979285.1_ASM597928v1/GCF_005979285.1_ASM597928v1_genomic.fna.gz
Enterococcus_faecalis	https://ftp.ncbi.nlm.nih.gov/genomes/all/GCF/009/662/495/GCF_009662495.1_ASM966249v1/GCF_009662495.1_ASM966249v1_genomic.fna.gz
Enterococcus_faecalis	https://ftp.ncbi.nlm.nih.gov/genomes/all/GCF/017/639/585/GCF_017639585.1_ASM1763958v1/GCF_017639585.1_ASM1763958v1_genomic.fna.gz
Enterococcus_faecalis	https://ftp.ncbi.nlm.nih.gov/genomes/all/GCF/011/193/375/GCF_011193375.1_ASM1119337v1/GCF_011193375.1_ASM1119337v1_genomic.fna.gz
Enterococcus_faecalis	https://ftp.ncbi.nlm.nih.gov/genomes/all/GCF/000/007/785/GCF_000007785.1_ASM778v1/GCF_000007785.1_ASM778v1_genomic.fna.gz
Enterococcus_faecalis	https://ftp.ncbi.nlm.nih.gov/genomes/all/GCF/000/211/255/GCF_000211255.2_ASM21125v2/GCF_000211255.2_ASM21125v2_genomic.fna.gz
Enterococcus_faecalis	https://ftp.ncbi.nlm.nih.gov/genomes/all/GCF/004/332/015/GCF_004332015.1_ASM433201v1/GCF_004332015.1_ASM433201v1_genomic.fna.gz
Enterococcus_faecalis	https://ftp.ncbi.nlm.nih.gov/genomes/all/GCF/003/966/385/GCF_003966385.1_ASM396638v1/GCF_003966385.1_ASM396638v1_genomic.fna.gz
Enterococcus_faecalis	https://ftp.ncbi.nlm.nih.gov/genomes/all/GCF/003/030/425/GCF_003030425.1_ASM303042v1/GCF_003030425.1_ASM303042v1_genomic.fna.gz
Enterococcus_faecalis	https://ftp.ncbi.nlm.nih.gov/genomes/all/GCF/014/489/455/GCF_014489455.1_ASM1448945v1/GCF_014489455.1_ASM1448945v1_genomic.fna.gz
Enterococcus_faecalis	https://ftp.ncbi.nlm.nih.gov/genomes/all/GCF/906/464/915/GCF_906464915.2_WE0254/GCF_906464915.2_WE0254_genomic.fna.gz
Enterococcus_faecalis	https://ftp.ncbi.nlm.nih.gov/genomes/all/GCF/015/377/745/GCF_015377745.1_ASM1537774v1/GCF_015377745.1_ASM1537774v1_genomic.fna.gz
Enterococcus_faecalis	https://ftp.ncbi.nlm.nih.gov/genomes/all/GCF/020/882/075/GCF_020882075.1_ASM2088207v1/GCF_020882075.1_ASM2088207v1_genomic.fna.gz
Enterococcus_faecalis	https://ftp.ncbi.nlm.nih.gov/genomes/all/GCF/002/814/115/GCF_002814115.1_ASM281411v1/GCF_002814115.1_ASM281411v1_genomic.fna.gz
Enterococcus_faecalis	https://ftp.ncbi.nlm.nih.gov/genomes/all/GCF/003/966/405/GCF_003966405.1_ASM396640v1/GCF_003966405.1_ASM396640v1_genomic.fna.gz
Enterococcus_faecalis	https://ftp.ncbi.nlm.nih.gov/genomes/all/GCF/005/158/025/GCF_005158025.1_ASM515802v1/GCF_005158025.1_ASM515802v1_genomic.fna.gz
Enterococcus_faecalis	https://ftp.ncbi.nlm.nih.gov/genomes/all/GCF/020/616/935/GCF_020616935.1_ASM2061693v1/GCF_020616935.1_ASM2061693v1_genomic.fna.gz
Enterococcus_faecalis	https://ftp.ncbi.nlm.nih.gov/genomes/all/GCF/018/986/755/GCF_018986755.2_ASM1898675v2/GCF_018986755.2_ASM1898675v2_genomic.fna.gz
Enterococcus_faecalis	https://ftp.ncbi.nlm.nih.gov/genomes/all/GCF/906/464/895/GCF_906464895.1_WE0851/GCF_906464895.1_WE0851_genomic.fna.gz
Enterococcus_faecium	https://ftp.ncbi.nlm.nih.gov/genomes/all/GCF/900/683/475/GCF_900683475.1_42042_G02/GCF_900683475.1_42042_G02_genomic.fna.gz
Enterococcus_faecium	https://ftp.ncbi.nlm.nih.gov/genomes/all/GCF/900/639/705/GCF_900639705.1_E9101_hybrid_assembly/GCF_900639705.1_E9101_hybrid_assembly_genomic.fna.gz
Enterococcus_faecium	https://ftp.ncbi.nlm.nih.gov/genomes/all/GCF/900/637/035/GCF_900637035.1_46582_D01/GCF_900637035.1_46582_D01_genomic.fna.gz
Enterococcus_faecium	https://ftp.ncbi.nlm.nih.gov/genomes/all/GCF/001/298/485/GCF_001298485.1_ASM129848v1/GCF_001298485.1_ASM129848v1_genomic.fna.gz
Enterococcus_faecium	https://ftp.ncbi.nlm.nih.gov/genomes/all/GCF/002/850/515/GCF_002850515.1_ASM285051v1/GCF_002850515.1_ASM285051v1_genomic.fna.gz
Enterococcus_faecium	https://ftp.ncbi.nlm.nih.gov/genomes/all/GCF/013/201/055/GCF_013201055.1_ASM1320105v1/GCF_013201055.1_ASM1320105v1_genomic.fna.gz
Enterococcus_faecium	https://ftp.ncbi.nlm.nih.gov/genomes/all/GCF/900/638/765/GCF_900638765.1_E2079_hybrid_assembly/GCF_900638765.1_E2079_hybrid_assembly_genomic.fna.gz
Enterococcus_faecium	https://ftp.ncbi.nlm.nih.gov/genomes/all/GCF/009/938/075/GCF_009938075.1_ASM993807v1/GCF_009938075.1_ASM993807v1_genomic.fna.gz
Enterococcus_faecium	https://ftp.ncbi.nlm.nih.gov/genomes/all/GCF/003/269/465/GCF_003269465.1_ASM326946v1/GCF_003269465.1_ASM326946v1_genomic.fna.gz
Enterococcus_faecium	https://ftp.ncbi.nlm.nih.gov/genomes/all/GCF/900/066/025/GCF_900066025.1_Enterococcus_faecium_E1002_isolate/GCF_900066025.1_Enterococcus_faecium_E1002_isolate_genomic.fna.gz
Enterococcus_faecium	https://ftp.ncbi.nlm.nih.gov/genomes/all/GCF/012/045/365/GCF_012045365.1_ASM1204536v1/GCF_012045365.1_ASM1204536v1_genomic.fna.gz
Enterococcus_faecium	https://ftp.ncbi.nlm.nih.gov/genomes/all/GCF/004/332/055/GCF_004332055.1_ASM433205v1/GCF_004332055.1_ASM433205v1_genomic.fna.gz
Enterococcus_faecium	https://ftp.ncbi.nlm.nih.gov/genomes/all/GCF/003/667/965/GCF_003667965.1_ASM366796v1/GCF_003667965.1_ASM366796v1_genomic.fna.gz
Enterococcus_faecium	https://ftp.ncbi.nlm.nih.gov/genomes/all/GCF/019/456/595/GCF_019456595.1_ASM1945659v1/GCF_019456595.1_ASM1945659v1_genomic.fna.gz
Enterococcus_faecium	https://ftp.ncbi.nlm.nih.gov/genomes/all/GCF/021/172/105/GCF_021172105.1_ASM2117210v1/GCF_021172105.1_ASM2117210v1_genomic.fna.gz
Enterococcus_faecium	https://ftp.ncbi.nlm.nih.gov/genomes/all/GCF/006/351/785/GCF_006351785.1_ASM635178v1/GCF_006351785.1_ASM635178v1_genomic.fna.gz
Enterococcus_faecium	https://ftp.ncbi.nlm.nih.gov/genomes/all/GCF/021/398/505/GCF_021398505.1_ASM2139850v1/GCF_021398505.1_ASM2139850v1_genomic.fna.gz
Enterococcus_faecium	https://ftp.ncbi.nlm.nih.gov/genomes/all/GCF/900/638/815/GCF_900638815.1_E0595_hybrid_assembly/GCF_900638815.1_E0595_hybrid_assembly_genomic.fna.gz
Enterococcus_faecium	https://ftp.ncbi.nlm.nih.gov/genomes/all/GCF/000/336/405/GCF_000336405.1_ASM33640v1/GCF_000336405.1_ASM33640v1_genomic.fna.gz
Enterococcus_faecium	https://ftp.ncbi.nlm.nih.gov/genomes/all/GCF/010/120/755/GCF_010120755.1_ASM1012075v1/GCF_010120755.1_ASM1012075v1_genomic.fna.gz
Enterococcus_faecium	https://ftp.ncbi.nlm.nih.gov/genomes/all/GCF/008/330/605/GCF_008330605.1_ASM833060v1/GCF_008330605.1_ASM833060v1_genomic.fna.gz
Enterococcus_faecium	https://ftp.ncbi.nlm.nih.gov/genomes/all/GCF/002/831/505/GCF_002831505.1_ASM283150v1/GCF_002831505.1_ASM283150v1_genomic.fna.gz
Enterococcus_faecium	https://ftp.ncbi.nlm.nih.gov/genomes/all/GCF/009/734/005/GCF_009734005.1_ASM973400v2/GCF_009734005.1_ASM973400v2_genomic.fna.gz
Enterococcus_faecium	https://ftp.ncbi.nlm.nih.gov/genomes/all/GCF/001/412/695/GCF_001412695.1_ASM141269v1/GCF_001412695.1_ASM141269v1_genomic.fna.gz
Enterococcus_faecium	https://ftp.ncbi.nlm.nih.gov/genomes/all/GCF/006/337/145/GCF_006337145.1_ASM633714v1/GCF_006337145.1_ASM633714v1_genomic.fna.gz
Enterococcus_faecium	https://ftp.ncbi.nlm.nih.gov/genomes/all/GCF/002/983/785/GCF_002983785.1_ASM298378v1/GCF_002983785.1_ASM298378v1_genomic.fna.gz
Enterococcus_faecium	https://ftp.ncbi.nlm.nih.gov/genomes/all/GCF/018/516/845/GCF_018516845.1_ASM1851684v1/GCF_018516845.1_ASM1851684v1_genomic.fna.gz
Enterococcus_faecium	https://ftp.ncbi.nlm.nih.gov/genomes/all/GCF/006/351/845/GCF_006351845.1_ASM635184v1/GCF_006351845.1_ASM635184v1_genomic.fna.gz
Enterococcus_faecium	https://ftp.ncbi.nlm.nih.gov/genomes/all/GCF/900/634/805/GCF_900634805.1_E0139_hybrid_assembly/GCF_900634805.1_E0139_hybrid_assembly_genomic.fna.gz
Enterococcus_faecium	https://ftp.ncbi.nlm.nih.gov/genomes/all/GCF/000/737/555/GCF_000737555.1_ASM73755v1/GCF_000737555.1_ASM73755v1_genomic.fna.gz
Enterococcus_faecium	https://ftp.ncbi.nlm.nih.gov/genomes/all/GCF/004/101/385/GCF_004101385.1_ASM410138v1/GCF_004101385.1_ASM410138v1_genomic.fna.gz
Enterococcus_faecium	https://ftp.ncbi.nlm.nih.gov/genomes/all/GCF/006/280/355/GCF_006280355.1_ASM628035v1/GCF_006280355.1_ASM628035v1_genomic.fna.gz
Enterococcus_faecium	https://ftp.ncbi.nlm.nih.gov/genomes/all/GCF/009/036/045/GCF_009036045.1_ASM903604v1/GCF_009036045.1_ASM903604v1_genomic.fna.gz
Enterococcus_faecium	https://ftp.ncbi.nlm.nih.gov/genomes/all/GCF/018/517/185/GCF_018517185.1_ASM1851718v1/GCF_018517185.1_ASM1851718v1_genomic.fna.gz
Enterococcus_faecium	https://ftp.ncbi.nlm.nih.gov/genomes/all/GCF/003/574/925/GCF_003574925.1_ASM357492v1/GCF_003574925.1_ASM357492v1_genomic.fna.gz
Enterococcus_faecium	https://ftp.ncbi.nlm.nih.gov/genomes/all/GCF/003/020/745/GCF_003020745.1_ASM302074v1/GCF_003020745.1_ASM302074v1_genomic.fna.gz
Enterococcus_faecium	https://ftp.ncbi.nlm.nih.gov/genomes/all/GCF/019/175/525/GCF_019175525.1_ASM1917552v1/GCF_019175525.1_ASM1917552v1_genomic.fna.gz
Enterococcus_faecium	https://ftp.ncbi.nlm.nih.gov/genomes/all/GCF/006/741/355/GCF_006741355.1_ASM674135v1/GCF_006741355.1_ASM674135v1_genomic.fna.gz
Enterococcus_faecium	https://ftp.ncbi.nlm.nih.gov/genomes/all/GCF/004/015/145/GCF_004015145.1_ASM401514v1/GCF_004015145.1_ASM401514v1_genomic.fna.gz
Enterococcus_faecium	https://ftp.ncbi.nlm.nih.gov/genomes/all/GCF/002/880/635/GCF_002880635.1_ASM288063v1/GCF_002880635.1_ASM288063v1_genomic.fna.gz
Enterococcus_faecium	https://ftp.ncbi.nlm.nih.gov/genomes/all/GCF/008/000/855/GCF_008000855.1_ASM800085v1/GCF_008000855.1_ASM800085v1_genomic.fna.gz
Enterococcus_faecium	https://ftp.ncbi.nlm.nih.gov/genomes/all/GCF/004/103/475/GCF_004103475.1_ASM410347v1/GCF_004103475.1_ASM410347v1_genomic.fna.gz
Enterococcus_faecium	https://ftp.ncbi.nlm.nih.gov/genomes/all/GCF/016/743/855/GCF_016743855.1_ASM1674385v1/GCF_016743855.1_ASM1674385v1_genomic.fna.gz
Enterococcus_faecium	https://ftp.ncbi.nlm.nih.gov/genomes/all/GCF/019/175/425/GCF_019175425.1_ASM1917542v1/GCF_019175425.1_ASM1917542v1_genomic.fna.gz
Enterococcus_faecium	https://ftp.ncbi.nlm.nih.gov/genomes/all/GCF/018/517/065/GCF_018517065.1_ASM1851706v1/GCF_018517065.1_ASM1851706v1_genomic.fna.gz
Enterococcus_faecium	https://ftp.ncbi.nlm.nih.gov/genomes/all/GCF/019/175/445/GCF_019175445.1_ASM1917544v1/GCF_019175445.1_ASM1917544v1_genomic.fna.gz
Enterococcus_faecium	https://ftp.ncbi.nlm.nih.gov/genomes/all/GCF/900/635/365/GCF_900635365.1_E1334_hybrid_assembly/GCF_900635365.1_E1334_hybrid_assembly_genomic.fna.gz
Enterococcus_faecium	https://ftp.ncbi.nlm.nih.gov/genomes/all/GCF/019/356/355/GCF_019356355.1_ASM1935635v1/GCF_019356355.1_ASM1935635v1_genomic.fna.gz
Enterococcus_faecium	https://ftp.ncbi.nlm.nih.gov/genomes/all/GCF/018/517/045/GCF_018517045.1_ASM1851704v1/GCF_018517045.1_ASM1851704v1_genomic.fna.gz
Enterococcus_faecium	https://ftp.ncbi.nlm.nih.gov/genomes/all/GCF/900/640/265/GCF_900640265.1_E4239_hybrid_assembly/GCF_900640265.1_E4239_hybrid_assembly_genomic.fna.gz
Enterococcus_faecium	https://ftp.ncbi.nlm.nih.gov/genomes/all/GCF/001/587/115/GCF_001587115.1_ASM158711v1/GCF_001587115.1_ASM158711v1_genomic.fna.gz
Enterococcus_faecium	https://ftp.ncbi.nlm.nih.gov/genomes/all/GCF/900/638/785/GCF_900638785.1_E1774_hybrid_assembly/GCF_900638785.1_E1774_hybrid_assembly_genomic.fna.gz
Enterococcus_faecium	https://ftp.ncbi.nlm.nih.gov/genomes/all/GCF/001/895/905/GCF_001895905.1_ASM189590v1/GCF_001895905.1_ASM189590v1_genomic.fna.gz
Enterococcus_faecium	https://ftp.ncbi.nlm.nih.gov/genomes/all/GCF/003/020/685/GCF_003020685.1_ASM302068v1/GCF_003020685.1_ASM302068v1_genomic.fna.gz
Enterococcus_faecium	https://ftp.ncbi.nlm.nih.gov/genomes/all/GCF/003/071/425/GCF_003071425.1_ASM307142v1/GCF_003071425.1_ASM307142v1_genomic.fna.gz
Enterococcus_faecium	https://ftp.ncbi.nlm.nih.gov/genomes/all/GCF/900/638/775/GCF_900638775.1_E4227_hybrid_assembly/GCF_900638775.1_E4227_hybrid_assembly_genomic.fna.gz
Enterococcus_faecium	https://ftp.ncbi.nlm.nih.gov/genomes/all/GCF/900/044/005/GCF_900044005.1_ASM90004400v1/GCF_900044005.1_ASM90004400v1_genomic.fna.gz
Enterococcus_faecium	https://ftp.ncbi.nlm.nih.gov/genomes/all/GCF/015/999/425/GCF_015999425.1_ASM1599942v1/GCF_015999425.1_ASM1599942v1_genomic.fna.gz
Enterococcus_faecium	https://ftp.ncbi.nlm.nih.gov/genomes/all/GCF/018/279/145/GCF_018279145.1_ASM1827914v1/GCF_018279145.1_ASM1827914v1_genomic.fna.gz
Enterococcus_faecium	https://ftp.ncbi.nlm.nih.gov/genomes/all/GCF/900/639/455/GCF_900639455.1_E7237_hybrid_assembly/GCF_900639455.1_E7237_hybrid_assembly_genomic.fna.gz
Enterococcus_faecium	https://ftp.ncbi.nlm.nih.gov/genomes/all/GCF/002/848/705/GCF_002848705.1_ASM284870v1/GCF_002848705.1_ASM284870v1_genomic.fna.gz
Enterococcus_faecium	https://ftp.ncbi.nlm.nih.gov/genomes/all/GCF/019/175/465/GCF_019175465.1_ASM1917546v1/GCF_019175465.1_ASM1917546v1_genomic.fna.gz
Enterococcus_faecium	https://ftp.ncbi.nlm.nih.gov/genomes/all/GCF/900/639/615/GCF_900639615.1_E8328_hybrid_assembly/GCF_900639615.1_E8328_hybrid_assembly_genomic.fna.gz
Enterococcus_faecium	https://ftp.ncbi.nlm.nih.gov/genomes/all/GCF/002/848/725/GCF_002848725.1_ASM284872v1/GCF_002848725.1_ASM284872v1_genomic.fna.gz
Enterococcus_faecium	https://ftp.ncbi.nlm.nih.gov/genomes/all/GCF/001/886/635/GCF_001886635.1_ASM188663v1/GCF_001886635.1_ASM188663v1_genomic.fna.gz
Enterococcus_faecium	https://ftp.ncbi.nlm.nih.gov/genomes/all/GCF/002/761/275/GCF_002761275.1_ASM276127v1/GCF_002761275.1_ASM276127v1_genomic.fna.gz
Enterococcus_faecium	https://ftp.ncbi.nlm.nih.gov/genomes/all/GCF/002/007/625/GCF_002007625.1_ASM200762v1/GCF_002007625.1_ASM200762v1_genomic.fna.gz
Enterococcus_faecium	https://ftp.ncbi.nlm.nih.gov/genomes/all/GCF/907/163/315/GCF_907163315.1_AUS2002/GCF_907163315.1_AUS2002_genomic.fna.gz
Enterococcus_faecium	https://ftp.ncbi.nlm.nih.gov/genomes/all/GCF/016/864/255/GCF_016864255.1_ASM1686425v1/GCF_016864255.1_ASM1686425v1_genomic.fna.gz
Enterococcus_faecium	https://ftp.ncbi.nlm.nih.gov/genomes/all/GCF/900/638/805/GCF_900638805.1_E4402_hybrid_assembly/GCF_900638805.1_E4402_hybrid_assembly_genomic.fna.gz
Enterococcus_faecium	https://ftp.ncbi.nlm.nih.gov/genomes/all/GCF/907/163/255/GCF_907163255.1_AUS2001/GCF_907163255.1_AUS2001_genomic.fna.gz
Enterococcus_faecium	https://ftp.ncbi.nlm.nih.gov/genomes/all/GCF/020/091/325/GCF_020091325.1_ASM2009132v1/GCF_020091325.1_ASM2009132v1_genomic.fna.gz
Enterococcus_faecium	https://ftp.ncbi.nlm.nih.gov/genomes/all/GCF/003/020/765/GCF_003020765.1_ASM302076v1/GCF_003020765.1_ASM302076v1_genomic.fna.gz
Enterococcus_faecium	https://ftp.ncbi.nlm.nih.gov/genomes/all/GCF/016/406/385/GCF_016406385.1_ASM1640638v1/GCF_016406385.1_ASM1640638v1_genomic.fna.gz
Enterococcus_faecium	https://ftp.ncbi.nlm.nih.gov/genomes/all/GCF/005/952/885/GCF_005952885.1_ASM595288v1/GCF_005952885.1_ASM595288v1_genomic.fna.gz
Enterococcus_faecium	https://ftp.ncbi.nlm.nih.gov/genomes/all/GCF/016/406/585/GCF_016406585.1_ASM1640658v1/GCF_016406585.1_ASM1640658v1_genomic.fna.gz
Enterococcus_faecium	https://ftp.ncbi.nlm.nih.gov/genomes/all/GCF/019/977/495/GCF_019977495.1_ASM1997749v1/GCF_019977495.1_ASM1997749v1_genomic.fna.gz
Enterococcus_faecium	https://ftp.ncbi.nlm.nih.gov/genomes/all/GCF/001/720/945/GCF_001720945.1_ASM172094v1/GCF_001720945.1_ASM172094v1_genomic.fna.gz
Enterococcus_faecium	https://ftp.ncbi.nlm.nih.gov/genomes/all/GCF/016/415/565/GCF_016415565.1_ASM1641556v1/GCF_016415565.1_ASM1641556v1_genomic.fna.gz
Enterococcus_faecium	https://ftp.ncbi.nlm.nih.gov/genomes/all/GCF/005/886/545/GCF_005886545.1_ASM588654v1/GCF_005886545.1_ASM588654v1_genomic.fna.gz
Enterococcus_faecium	https://ftp.ncbi.nlm.nih.gov/genomes/all/GCF/005/576/735/GCF_005576735.1_ASM557673v1/GCF_005576735.1_ASM557673v1_genomic.fna.gz
Enterococcus_faecium	https://ftp.ncbi.nlm.nih.gov/genomes/all/GCF/900/639/745/GCF_900639745.1_E4456_hybrid_assembly/GCF_900639745.1_E4456_hybrid_assembly_genomic.fna.gz
Enterococcus_faecium	https://ftp.ncbi.nlm.nih.gov/genomes/all/GCF/009/697/285/GCF_009697285.1_ASM969728v1/GCF_009697285.1_ASM969728v1_genomic.fna.gz
Enterococcus_faecium	https://ftp.ncbi.nlm.nih.gov/genomes/all/GCF/900/639/575/GCF_900639575.1_E8014_hybrid_assembly/GCF_900639575.1_E8014_hybrid_assembly_genomic.fna.gz
Enterococcus_faecium	https://ftp.ncbi.nlm.nih.gov/genomes/all/GCF/005/166/365/GCF_005166365.1_ASM516636v1/GCF_005166365.1_ASM516636v1_genomic.fna.gz
Enterococcus_faecium	https://ftp.ncbi.nlm.nih.gov/genomes/all/GCF/900/639/445/GCF_900639445.1_E7199_hybrid_assembly/GCF_900639445.1_E7199_hybrid_assembly_genomic.fna.gz
Enterococcus_faecium	https://ftp.ncbi.nlm.nih.gov/genomes/all/GCF/900/639/625/GCF_900639625.1_E8284_hybrid_assembly/GCF_900639625.1_E8284_hybrid_assembly_genomic.fna.gz
Enterococcus_faecium	https://ftp.ncbi.nlm.nih.gov/genomes/all/GCF/016/406/545/GCF_016406545.1_ASM1640654v1/GCF_016406545.1_ASM1640654v1_genomic.fna.gz
Enterococcus_faecium	https://ftp.ncbi.nlm.nih.gov/genomes/all/GCF/012/933/295/GCF_012933295.2_ASM1293329v2/GCF_012933295.2_ASM1293329v2_genomic.fna.gz
Enterococcus_faecium	https://ftp.ncbi.nlm.nih.gov/genomes/all/GCF/900/638/825/GCF_900638825.1_E4438_hybrid_assembly/GCF_900638825.1_E4438_hybrid_assembly_genomic.fna.gz
Enterococcus_faecium	https://ftp.ncbi.nlm.nih.gov/genomes/all/GCF/018/517/105/GCF_018517105.1_ASM1851710v1/GCF_018517105.1_ASM1851710v1_genomic.fna.gz
Enterococcus_faecium	https://ftp.ncbi.nlm.nih.gov/genomes/all/GCF/016/415/285/GCF_016415285.1_ASM1641528v1/GCF_016415285.1_ASM1641528v1_genomic.fna.gz
Enterococcus_faecium	https://ftp.ncbi.nlm.nih.gov/genomes/all/GCF/016/406/565/GCF_016406565.1_ASM1640656v1/GCF_016406565.1_ASM1640656v1_genomic.fna.gz
Enterococcus_faecium	https://ftp.ncbi.nlm.nih.gov/genomes/all/GCF/012/933/075/GCF_012933075.2_ASM1293307v2/GCF_012933075.2_ASM1293307v2_genomic.fna.gz
Enterococcus_faecium	https://ftp.ncbi.nlm.nih.gov/genomes/all/GCF/003/957/785/GCF_003957785.1_ASM395778v1/GCF_003957785.1_ASM395778v1_genomic.fna.gz
Enterococcus_faecium	https://ftp.ncbi.nlm.nih.gov/genomes/all/GCF/900/639/535/GCF_900639535.1_E8202_hybrid_assembly/GCF_900639535.1_E8202_hybrid_assembly_genomic.fna.gz
Enterococcus_faecium	https://ftp.ncbi.nlm.nih.gov/genomes/all/GCF/016/406/445/GCF_016406445.1_ASM1640644v1/GCF_016406445.1_ASM1640644v1_genomic.fna.gz
Enterococcus_faecium	https://ftp.ncbi.nlm.nih.gov/genomes/all/GCF/900/639/515/GCF_900639515.1_E7654_hybrid_assembly/GCF_900639515.1_E7654_hybrid_assembly_genomic.fna.gz
Enterococcus_faecium	https://ftp.ncbi.nlm.nih.gov/genomes/all/GCF/016/406/345/GCF_016406345.1_ASM1640634v1/GCF_016406345.1_ASM1640634v1_genomic.fna.gz
Enterococcus_faecium	https://ftp.ncbi.nlm.nih.gov/genomes/all/GCF/019/977/575/GCF_019977575.1_ASM1997757v1/GCF_019977575.1_ASM1997757v1_genomic.fna.gz
Enterococcus_faecium	https://ftp.ncbi.nlm.nih.gov/genomes/all/GCF/900/639/635/GCF_900639635.1_E8927_hybrid_assembly/GCF_900639635.1_E8927_hybrid_assembly_genomic.fna.gz
Enterococcus_faecium	https://ftp.ncbi.nlm.nih.gov/genomes/all/GCF/016/415/325/GCF_016415325.1_ASM1641532v1/GCF_016415325.1_ASM1641532v1_genomic.fna.gz
Enterococcus_faecium	https://ftp.ncbi.nlm.nih.gov/genomes/all/GCF/016/415/485/GCF_016415485.1_ASM1641548v1/GCF_016415485.1_ASM1641548v1_genomic.fna.gz
Enterococcus_faecium	https://ftp.ncbi.nlm.nih.gov/genomes/all/GCF/900/639/565/GCF_900639565.1_E8195_hybrid_assembly/GCF_900639565.1_E8195_hybrid_assembly_genomic.fna.gz
Enterococcus_faecium	https://ftp.ncbi.nlm.nih.gov/genomes/all/GCF/017/584/065/GCF_017584065.1_ASM1758406v1/GCF_017584065.1_ASM1758406v1_genomic.fna.gz
Enterococcus_faecium	https://ftp.ncbi.nlm.nih.gov/genomes/all/GCF/020/162/155/GCF_020162155.1_ASM2016215v1/GCF_020162155.1_ASM2016215v1_genomic.fna.gz
Enterococcus_faecium	https://ftp.ncbi.nlm.nih.gov/genomes/all/GCF/016/415/405/GCF_016415405.1_ASM1641540v1/GCF_016415405.1_ASM1641540v1_genomic.fna.gz
Enterococcus_faecium	https://ftp.ncbi.nlm.nih.gov/genomes/all/GCF/016/126/675/GCF_016126675.1_ASM1612667v1/GCF_016126675.1_ASM1612667v1_genomic.fna.gz
Enterococcus_faecium	https://ftp.ncbi.nlm.nih.gov/genomes/all/GCF/900/639/655/GCF_900639655.1_E8691_hybrid_assembly/GCF_900639655.1_E8691_hybrid_assembly_genomic.fna.gz
Enterococcus_faecium	https://ftp.ncbi.nlm.nih.gov/genomes/all/GCF/016/415/345/GCF_016415345.1_ASM1641534v1/GCF_016415345.1_ASM1641534v1_genomic.fna.gz
Enterococcus_faecium	https://ftp.ncbi.nlm.nih.gov/genomes/all/GCF/016/406/525/GCF_016406525.1_ASM1640652v1/GCF_016406525.1_ASM1640652v1_genomic.fna.gz
Enterococcus_faecium	https://ftp.ncbi.nlm.nih.gov/genomes/all/GCF/016/415/445/GCF_016415445.1_ASM1641544v1/GCF_016415445.1_ASM1641544v1_genomic.fna.gz
Enterococcus_faecium	https://ftp.ncbi.nlm.nih.gov/genomes/all/GCF/016/415/105/GCF_016415105.1_ASM1641510v1/GCF_016415105.1_ASM1641510v1_genomic.fna.gz
Enterococcus_faecium	https://ftp.ncbi.nlm.nih.gov/genomes/all/GCF/016/415/365/GCF_016415365.1_ASM1641536v1/GCF_016415365.1_ASM1641536v1_genomic.fna.gz
Enterococcus_faecium	https://ftp.ncbi.nlm.nih.gov/genomes/all/GCF/016/415/025/GCF_016415025.1_ASM1641502v1/GCF_016415025.1_ASM1641502v1_genomic.fna.gz
Enterococcus_faecium	https://ftp.ncbi.nlm.nih.gov/genomes/all/GCF/008/728/475/GCF_008728475.1_ASM872847v1/GCF_008728475.1_ASM872847v1_genomic.fna.gz
Enterococcus_faecium	https://ftp.ncbi.nlm.nih.gov/genomes/all/GCF/907/176/135/GCF_907176135.1_USZ_VRE5_P5_hybrid_assembly/GCF_907176135.1_USZ_VRE5_P5_hybrid_assembly_genomic.fna.gz
Enterococcus_faecium	https://ftp.ncbi.nlm.nih.gov/genomes/all/GCF/012/932/975/GCF_012932975.2_ASM1293297v2/GCF_012932975.2_ASM1293297v2_genomic.fna.gz
Enterococcus_faecium	https://ftp.ncbi.nlm.nih.gov/genomes/all/GCF/018/516/925/GCF_018516925.1_ASM1851692v1/GCF_018516925.1_ASM1851692v1_genomic.fna.gz
Enterococcus_faecium	https://ftp.ncbi.nlm.nih.gov/genomes/all/GCF/900/639/485/GCF_900639485.1_E7240_hybrid_assembly/GCF_900639485.1_E7240_hybrid_assembly_genomic.fna.gz
Enterococcus_faecium	https://ftp.ncbi.nlm.nih.gov/genomes/all/GCF/012/932/985/GCF_012932985.2_ASM1293298v2/GCF_012932985.2_ASM1293298v2_genomic.fna.gz
Enterococcus_faecium	https://ftp.ncbi.nlm.nih.gov/genomes/all/GCF/018/219/285/GCF_018219285.1_ASM1821928v1/GCF_018219285.1_ASM1821928v1_genomic.fna.gz
Enterococcus_faecium	https://ftp.ncbi.nlm.nih.gov/genomes/all/GCF/900/639/405/GCF_900639405.1_E4457_hybrid_assembly/GCF_900639405.1_E4457_hybrid_assembly_genomic.fna.gz
Enterococcus_faecium	https://ftp.ncbi.nlm.nih.gov/genomes/all/GCF/002/848/385/GCF_002848385.1_ASM284838v1/GCF_002848385.1_ASM284838v1_genomic.fna.gz
Enterococcus_faecium	https://ftp.ncbi.nlm.nih.gov/genomes/all/GCF/001/518/735/GCF_001518735.1_ASM151873v1/GCF_001518735.1_ASM151873v1_genomic.fna.gz
Enterococcus_faecium	https://ftp.ncbi.nlm.nih.gov/genomes/all/GCF/900/639/725/GCF_900639725.1_E8423_hybrid_assembly/GCF_900639725.1_E8423_hybrid_assembly_genomic.fna.gz
Enterococcus_faecium	https://ftp.ncbi.nlm.nih.gov/genomes/all/GCF/000/174/395/GCF_000174395.2_ASM17439v2/GCF_000174395.2_ASM17439v2_genomic.fna.gz
Enterococcus_faecium	https://ftp.ncbi.nlm.nih.gov/genomes/all/GCF/900/639/425/GCF_900639425.1_E7098_hybrid_assembly/GCF_900639425.1_E7098_hybrid_assembly_genomic.fna.gz
Enterococcus_faecium	https://ftp.ncbi.nlm.nih.gov/genomes/all/GCF/002/025/065/GCF_002025065.1_ASM202506v1/GCF_002025065.1_ASM202506v1_genomic.fna.gz
Enterococcus_faecium	https://ftp.ncbi.nlm.nih.gov/genomes/all/GCF/015/999/405/GCF_015999405.1_ASM1599940v1/GCF_015999405.1_ASM1599940v1_genomic.fna.gz
Enterococcus_faecium	https://ftp.ncbi.nlm.nih.gov/genomes/all/GCF/009/938/285/GCF_009938285.1_ASM993828v1/GCF_009938285.1_ASM993828v1_genomic.fna.gz
Enterococcus_faecium	https://ftp.ncbi.nlm.nih.gov/genomes/all/GCF/018/517/085/GCF_018517085.1_ASM1851708v1/GCF_018517085.1_ASM1851708v1_genomic.fna.gz
Enterococcus_faecium	https://ftp.ncbi.nlm.nih.gov/genomes/all/GCF/002/025/045/GCF_002025045.1_ASM202504v1/GCF_002025045.1_ASM202504v1_genomic.fna.gz
Enterococcus_faecium	https://ftp.ncbi.nlm.nih.gov/genomes/all/GCF/001/953/255/GCF_001953255.1_ASM195325v1/GCF_001953255.1_ASM195325v1_genomic.fna.gz
Enterococcus_faecium	https://ftp.ncbi.nlm.nih.gov/genomes/all/GCF/002/442/955/GCF_002442955.1_ASM244295v1/GCF_002442955.1_ASM244295v1_genomic.fna.gz
Enterococcus_faecium	https://ftp.ncbi.nlm.nih.gov/genomes/all/GCF/001/721/065/GCF_001721065.1_ASM172106v1/GCF_001721065.1_ASM172106v1_genomic.fna.gz
Enterococcus_faecium	https://ftp.ncbi.nlm.nih.gov/genomes/all/GCF/003/020/725/GCF_003020725.1_ASM302072v1/GCF_003020725.1_ASM302072v1_genomic.fna.gz
Enterococcus_faecium	https://ftp.ncbi.nlm.nih.gov/genomes/all/GCF/900/639/505/GCF_900639505.1_E7356_hybrid_assembly/GCF_900639505.1_E7356_hybrid_assembly_genomic.fna.gz
Enterococcus_faecium	https://ftp.ncbi.nlm.nih.gov/genomes/all/GCF/006/007/925/GCF_006007925.1_ASM600792v1/GCF_006007925.1_ASM600792v1_genomic.fna.gz
Enterococcus_faecium	https://ftp.ncbi.nlm.nih.gov/genomes/all/GCF/015/325/925/GCF_015325925.1_ASM1532592v1/GCF_015325925.1_ASM1532592v1_genomic.fna.gz
Enterococcus_faecium	https://ftp.ncbi.nlm.nih.gov/genomes/all/GCF/014/490/015/GCF_014490015.1_ASM1449001v1/GCF_014490015.1_ASM1449001v1_genomic.fna.gz
Enterococcus_faecium	https://ftp.ncbi.nlm.nih.gov/genomes/all/GCF/006/575/625/GCF_006575625.1_ASM657562v1/GCF_006575625.1_ASM657562v1_genomic.fna.gz
Enterococcus_faecium	https://ftp.ncbi.nlm.nih.gov/genomes/all/GCF/002/334/625/GCF_002334625.1_ASM233462v1/GCF_002334625.1_ASM233462v1_genomic.fna.gz
Enterococcus_faecium	https://ftp.ncbi.nlm.nih.gov/genomes/all/GCF/021/228/615/GCF_021228615.1_ASM2122861v1/GCF_021228615.1_ASM2122861v1_genomic.fna.gz
Enterococcus_faecium	https://ftp.ncbi.nlm.nih.gov/genomes/all/GCF/005/886/715/GCF_005886715.1_ASM588671v1/GCF_005886715.1_ASM588671v1_genomic.fna.gz
Enterococcus_faecium	https://ftp.ncbi.nlm.nih.gov/genomes/all/GCF/001/635/875/GCF_001635875.1_ASM163587v1/GCF_001635875.1_ASM163587v1_genomic.fna.gz
Enterococcus_faecium	https://ftp.ncbi.nlm.nih.gov/genomes/all/GCF/900/639/345/GCF_900639345.1_E6055_hybrid_assembly/GCF_900639345.1_E6055_hybrid_assembly_genomic.fna.gz
Enterococcus_faecium	https://ftp.ncbi.nlm.nih.gov/genomes/all/GCF/900/639/365/GCF_900639365.1_E7171_hybrid_assembly/GCF_900639365.1_E7171_hybrid_assembly_genomic.fna.gz
Enterococcus_faecium	https://ftp.ncbi.nlm.nih.gov/genomes/all/GCF/003/020/705/GCF_003020705.1_ASM302070v1/GCF_003020705.1_ASM302070v1_genomic.fna.gz
Enterococcus_faecium	https://ftp.ncbi.nlm.nih.gov/genomes/all/GCF/900/092/475/GCF_900092475.1_Ef_aus00233/GCF_900092475.1_Ef_aus00233_genomic.fna.gz
Enterococcus_faecium	https://ftp.ncbi.nlm.nih.gov/genomes/all/GCF/900/639/385/GCF_900639385.1_E7040_hybrid_assembly/GCF_900639385.1_E7040_hybrid_assembly_genomic.fna.gz
Enterococcus_faecium	https://ftp.ncbi.nlm.nih.gov/genomes/all/GCF/002/024/245/GCF_002024245.1_ASM202424v1/GCF_002024245.1_ASM202424v1_genomic.fna.gz
Enterococcus_faecium	https://ftp.ncbi.nlm.nih.gov/genomes/all/GCF/015/476/295/GCF_015476295.1_ASM1547629v1/GCF_015476295.1_ASM1547629v1_genomic.fna.gz
Enterococcus_faecium	https://ftp.ncbi.nlm.nih.gov/genomes/all/GCF/017/815/655/GCF_017815655.1_ASM1781565v1/GCF_017815655.1_ASM1781565v1_genomic.fna.gz
Enterococcus_faecium	https://ftp.ncbi.nlm.nih.gov/genomes/all/GCF/900/639/585/GCF_900639585.1_E7948_hybrid_assembly/GCF_900639585.1_E7948_hybrid_assembly_genomic.fna.gz
Enterococcus_faecium	https://ftp.ncbi.nlm.nih.gov/genomes/all/GCF/900/639/605/GCF_900639605.1_E8290_hybrid_assembly/GCF_900639605.1_E8290_hybrid_assembly_genomic.fna.gz
Enterococcus_faecium	https://ftp.ncbi.nlm.nih.gov/genomes/all/GCF/001/750/885/GCF_001750885.1_ASM175088v1/GCF_001750885.1_ASM175088v1_genomic.fna.gz
Enterococcus_faecium	https://ftp.ncbi.nlm.nih.gov/genomes/all/GCF/016/406/605/GCF_016406605.1_ASM1640660v1/GCF_016406605.1_ASM1640660v1_genomic.fna.gz
Enterococcus_faecium	https://ftp.ncbi.nlm.nih.gov/genomes/all/GCF/001/721/905/GCF_001721905.1_ASM172190v1/GCF_001721905.1_ASM172190v1_genomic.fna.gz
Enterococcus_faecium	https://ftp.ncbi.nlm.nih.gov/genomes/all/GCF/012/933/245/GCF_012933245.2_ASM1293324v2/GCF_012933245.2_ASM1293324v2_genomic.fna.gz
Enterococcus_faecium	https://ftp.ncbi.nlm.nih.gov/genomes/all/GCF/012/933/285/GCF_012933285.2_ASM1293328v2/GCF_012933285.2_ASM1293328v2_genomic.fna.gz
Enterococcus_faecium	https://ftp.ncbi.nlm.nih.gov/genomes/all/GCF/900/639/495/GCF_900639495.1_E7471_hybrid_assembly/GCF_900639495.1_E7471_hybrid_assembly_genomic.fna.gz
Enterococcus_faecium	https://ftp.ncbi.nlm.nih.gov/genomes/all/GCF/018/219/325/GCF_018219325.1_ASM1821932v1/GCF_018219325.1_ASM1821932v1_genomic.fna.gz
Enterococcus_faecium	https://ftp.ncbi.nlm.nih.gov/genomes/all/GCF/016/415/505/GCF_016415505.1_ASM1641550v1/GCF_016415505.1_ASM1641550v1_genomic.fna.gz
Enterococcus_faecium	https://ftp.ncbi.nlm.nih.gov/genomes/all/GCF/900/639/335/GCF_900639335.1_E7067_hybrid_assembly/GCF_900639335.1_E7067_hybrid_assembly_genomic.fna.gz
Enterococcus_faecium	https://ftp.ncbi.nlm.nih.gov/genomes/all/GCF/016/406/485/GCF_016406485.1_ASM1640648v1/GCF_016406485.1_ASM1640648v1_genomic.fna.gz
Enterococcus_faecium	https://ftp.ncbi.nlm.nih.gov/genomes/all/GCF/900/639/355/GCF_900639355.1_E7025_hybrid_assembly/GCF_900639355.1_E7025_hybrid_assembly_genomic.fna.gz
Enterococcus_faecium	https://ftp.ncbi.nlm.nih.gov/genomes/all/GCF/016/406/405/GCF_016406405.1_ASM1640640v1/GCF_016406405.1_ASM1640640v1_genomic.fna.gz
Enterococcus_faecium	https://ftp.ncbi.nlm.nih.gov/genomes/all/GCF/900/635/415/GCF_900635415.1_E6043_hybrid_assembly/GCF_900635415.1_E6043_hybrid_assembly_genomic.fna.gz
Enterococcus_faecium	https://ftp.ncbi.nlm.nih.gov/genomes/all/GCF/016/406/505/GCF_016406505.1_ASM1640650v1/GCF_016406505.1_ASM1640650v1_genomic.fna.gz
Enterococcus_faecium	https://ftp.ncbi.nlm.nih.gov/genomes/all/GCF/012/933/345/GCF_012933345.2_ASM1293334v2/GCF_012933345.2_ASM1293334v2_genomic.fna.gz
Enterococcus_faecium	https://ftp.ncbi.nlm.nih.gov/genomes/all/GCF/900/639/395/GCF_900639395.1_E6975_hybrid_assembly/GCF_900639395.1_E6975_hybrid_assembly_genomic.fna.gz
Enterococcus_faecium	https://ftp.ncbi.nlm.nih.gov/genomes/all/GCF/007/917/035/GCF_007917035.2_ASM791703v3/GCF_007917035.2_ASM791703v3_genomic.fna.gz
Enterococcus_faecium	https://ftp.ncbi.nlm.nih.gov/genomes/all/GCF/907/165/365/GCF_907165365.1_USZ_VRE32_P32_hybrid_assembly/GCF_907165365.1_USZ_VRE32_P32_hybrid_assembly_genomic.fna.gz
Enterococcus_faecium	https://ftp.ncbi.nlm.nih.gov/genomes/all/GCF/900/639/715/GCF_900639715.1_E8414_hybrid_assembly/GCF_900639715.1_E8414_hybrid_assembly_genomic.fna.gz
Enterococcus_faecium	https://ftp.ncbi.nlm.nih.gov/genomes/all/GCF/907/177/285/GCF_907177285.1_USZ_VRE53_P46_hybrid_assembly/GCF_907177285.1_USZ_VRE53_P46_hybrid_assembly_genomic.fna.gz
Enterococcus_faecium	https://ftp.ncbi.nlm.nih.gov/genomes/all/GCF/900/639/465/GCF_900639465.1_E7429_hybrid_assembly/GCF_900639465.1_E7429_hybrid_assembly_genomic.fna.gz
Enterococcus_faecium	https://ftp.ncbi.nlm.nih.gov/genomes/all/GCF/008/728/455/GCF_008728455.1_ASM872845v1/GCF_008728455.1_ASM872845v1_genomic.fna.gz
Enterococcus_faecium	https://ftp.ncbi.nlm.nih.gov/genomes/all/GCF/020/221/735/GCF_020221735.1_ASM2022173v1/GCF_020221735.1_ASM2022173v1_genomic.fna.gz
Enterococcus_faecium	https://ftp.ncbi.nlm.nih.gov/genomes/all/GCF/900/639/545/GCF_900639545.1_E7933_hybrid_assembly/GCF_900639545.1_E7933_hybrid_assembly_genomic.fna.gz
Enterococcus_faecium	https://ftp.ncbi.nlm.nih.gov/genomes/all/GCF/017/815/695/GCF_017815695.1_ASM1781569v1/GCF_017815695.1_ASM1781569v1_genomic.fna.gz
Enterococcus_faecium	https://ftp.ncbi.nlm.nih.gov/genomes/all/GCF/020/162/175/GCF_020162175.1_ASM2016217v1/GCF_020162175.1_ASM2016217v1_genomic.fna.gz
Enterococcus_faecium	https://ftp.ncbi.nlm.nih.gov/genomes/all/GCF/017/898/005/GCF_017898005.1_ASM1789800v1/GCF_017898005.1_ASM1789800v1_genomic.fna.gz
Enterococcus_faecium	https://ftp.ncbi.nlm.nih.gov/genomes/all/GCF/900/639/415/GCF_900639415.1_E6988_hybrid_assembly/GCF_900639415.1_E6988_hybrid_assembly_genomic.fna.gz
Enterococcus_faecium	https://ftp.ncbi.nlm.nih.gov/genomes/all/GCF/017/603/725/GCF_017603725.1_ASM1760372v1/GCF_017603725.1_ASM1760372v1_genomic.fna.gz
Enterococcus_faecium	https://ftp.ncbi.nlm.nih.gov/genomes/all/GCF/017/815/675/GCF_017815675.1_ASM1781567v1/GCF_017815675.1_ASM1781567v1_genomic.fna.gz
Enterococcus_faecium	https://ftp.ncbi.nlm.nih.gov/genomes/all/GCF/900/639/555/GCF_900639555.1_E8172_hybrid_assembly/GCF_900639555.1_E8172_hybrid_assembly_genomic.fna.gz
Enterococcus_faecium	https://ftp.ncbi.nlm.nih.gov/genomes/all/GCF/002/973/755/GCF_002973755.2_ASM297375v2/GCF_002973755.2_ASM297375v2_genomic.fna.gz
Enterococcus_faecium	https://ftp.ncbi.nlm.nih.gov/genomes/all/GCF/020/736/625/GCF_020736625.1_ASM2073662v1/GCF_020736625.1_ASM2073662v1_genomic.fna.gz
Enterococcus_faecium	https://ftp.ncbi.nlm.nih.gov/genomes/all/GCF/016/406/465/GCF_016406465.1_ASM1640646v1/GCF_016406465.1_ASM1640646v1_genomic.fna.gz
Enterococcus_faecium	https://ftp.ncbi.nlm.nih.gov/genomes/all/GCF/014/874/615/GCF_014874615.1_ASM1487461v1/GCF_014874615.1_ASM1487461v1_genomic.fna.gz
Escherichia_coli	https://ftp.ncbi.nlm.nih.gov/genomes/all/GCF/017/604/265/GCF_017604265.1_ASM1760426v1/GCF_017604265.1_ASM1760426v1_genomic.fna.gz
Escherichia_coli	https://ftp.ncbi.nlm.nih.gov/genomes/all/GCF/016/776/085/GCF_016776085.1_ASM1677608v1/GCF_016776085.1_ASM1677608v1_genomic.fna.gz
Escherichia_coli	https://ftp.ncbi.nlm.nih.gov/genomes/all/GCF/004/355/105/GCF_004355105.2_ASM435510v2/GCF_004355105.2_ASM435510v2_genomic.fna.gz
Escherichia_coli	https://ftp.ncbi.nlm.nih.gov/genomes/all/GCF/000/974/575/GCF_000974575.1_ASM97457v1/GCF_000974575.1_ASM97457v1_genomic.fna.gz
Escherichia_coli	https://ftp.ncbi.nlm.nih.gov/genomes/all/GCF/001/900/395/GCF_001900395.1_ASM190039v1/GCF_001900395.1_ASM190039v1_genomic.fna.gz
Escherichia_coli	https://ftp.ncbi.nlm.nih.gov/genomes/all/GCF/002/953/775/GCF_002953775.1_ASM295377v1/GCF_002953775.1_ASM295377v1_genomic.fna.gz
Escherichia_coli	https://ftp.ncbi.nlm.nih.gov/genomes/all/GCF/019/646/015/GCF_019646015.1_ASM1964601v1/GCF_019646015.1_ASM1964601v1_genomic.fna.gz
Escherichia_coli	https://ftp.ncbi.nlm.nih.gov/genomes/all/GCF/010/668/985/GCF_010668985.1_ASM1066898v1/GCF_010668985.1_ASM1066898v1_genomic.fna.gz
Escherichia_coli	https://ftp.ncbi.nlm.nih.gov/genomes/all/GCF/020/883/355/GCF_020883355.1_ASM2088335v1/GCF_020883355.1_ASM2088335v1_genomic.fna.gz
Escherichia_coli	https://ftp.ncbi.nlm.nih.gov/genomes/all/GCF/021/398/935/GCF_021398935.1_ASM2139893v1/GCF_021398935.1_ASM2139893v1_genomic.fna.gz
Escherichia_coli	https://ftp.ncbi.nlm.nih.gov/genomes/all/GCF/900/636/075/GCF_900636075.1_38670_C01/GCF_900636075.1_38670_C01_genomic.fna.gz
Escherichia_coli	https://ftp.ncbi.nlm.nih.gov/genomes/all/GCF/012/974/565/GCF_012974565.1_ASM1297456v1/GCF_012974565.1_ASM1297456v1_genomic.fna.gz
Escherichia_coli	https://ftp.ncbi.nlm.nih.gov/genomes/all/GCF/000/022/665/GCF_000022665.1_ASM2266v1/GCF_000022665.1_ASM2266v1_genomic.fna.gz
Escherichia_coli	https://ftp.ncbi.nlm.nih.gov/genomes/all/GCF/016/776/145/GCF_016776145.1_ASM1677614v1/GCF_016776145.1_ASM1677614v1_genomic.fna.gz
Escherichia_coli	https://ftp.ncbi.nlm.nih.gov/genomes/all/GCF/020/883/295/GCF_020883295.1_ASM2088329v1/GCF_020883295.1_ASM2088329v1_genomic.fna.gz
Escherichia_coli	https://ftp.ncbi.nlm.nih.gov/genomes/all/GCF/002/899/515/GCF_002899515.1_ASM289951v1/GCF_002899515.1_ASM289951v1_genomic.fna.gz
Escherichia_coli	https://ftp.ncbi.nlm.nih.gov/genomes/all/GCF/006/537/505/GCF_006537505.2_ASM653750v3/GCF_006537505.2_ASM653750v3_genomic.fna.gz
Escherichia_coli	https://ftp.ncbi.nlm.nih.gov/genomes/all/GCF/000/013/305/GCF_000013305.1_ASM1330v1/GCF_000013305.1_ASM1330v1_genomic.fna.gz
Escherichia_coli	https://ftp.ncbi.nlm.nih.gov/genomes/all/GCF/902/810/405/GCF_902810405.1_SC480/GCF_902810405.1_SC480_genomic.fna.gz
Escherichia_coli	https://ftp.ncbi.nlm.nih.gov/genomes/all/GCF/000/599/705/GCF_000599705.1_ASM59970v1/GCF_000599705.1_ASM59970v1_genomic.fna.gz
Escherichia_coli	https://ftp.ncbi.nlm.nih.gov/genomes/all/GCF/017/338/715/GCF_017338715.1_ASM1733871v1/GCF_017338715.1_ASM1733871v1_genomic.fna.gz
Escherichia_coli	https://ftp.ncbi.nlm.nih.gov/genomes/all/GCF/013/376/895/GCF_013376895.1_ASM1337689v1/GCF_013376895.1_ASM1337689v1_genomic.fna.gz
Escherichia_coli	https://ftp.ncbi.nlm.nih.gov/genomes/all/GCF/001/900/455/GCF_001900455.1_ASM190045v1/GCF_001900455.1_ASM190045v1_genomic.fna.gz
Escherichia_coli	https://ftp.ncbi.nlm.nih.gov/genomes/all/GCF/902/810/335/GCF_902810335.1_SC418/GCF_902810335.1_SC418_genomic.fna.gz
Escherichia_coli	https://ftp.ncbi.nlm.nih.gov/genomes/all/GCF/000/468/515/GCF_000468515.1_ASM46851v1/GCF_000468515.1_ASM46851v1_genomic.fna.gz
Escherichia_coli	https://ftp.ncbi.nlm.nih.gov/genomes/all/GCF/009/832/985/GCF_009832985.1_ASM983298v1/GCF_009832985.1_ASM983298v1_genomic.fna.gz
Escherichia_coli	https://ftp.ncbi.nlm.nih.gov/genomes/all/GCF/003/095/635/GCF_003095635.1_ASM309563v1/GCF_003095635.1_ASM309563v1_genomic.fna.gz
Escherichia_coli	https://ftp.ncbi.nlm.nih.gov/genomes/all/GCF/900/635/325/GCF_900635325.1_41556_D01/GCF_900635325.1_41556_D01_genomic.fna.gz
Escherichia_coli	https://ftp.ncbi.nlm.nih.gov/genomes/all/GCF/011/404/475/GCF_011404475.1_ASM1140447v1/GCF_011404475.1_ASM1140447v1_genomic.fna.gz
Escherichia_coli	https://ftp.ncbi.nlm.nih.gov/genomes/all/GCF/016/888/965/GCF_016888965.1_ASM1688896v1/GCF_016888965.1_ASM1688896v1_genomic.fna.gz
Escherichia_coli	https://ftp.ncbi.nlm.nih.gov/genomes/all/GCF/002/899/495/GCF_002899495.1_ASM289949v1/GCF_002899495.1_ASM289949v1_genomic.fna.gz
Escherichia_coli	https://ftp.ncbi.nlm.nih.gov/genomes/all/GCF/009/664/185/GCF_009664185.1_ASM966418v1/GCF_009664185.1_ASM966418v1_genomic.fna.gz
Escherichia_coli	https://ftp.ncbi.nlm.nih.gov/genomes/all/GCF/013/459/015/GCF_013459015.1_ASM1345901v1/GCF_013459015.1_ASM1345901v1_genomic.fna.gz
Escherichia_coli	https://ftp.ncbi.nlm.nih.gov/genomes/all/GCF/009/905/355/GCF_009905355.1_ASM990535v1/GCF_009905355.1_ASM990535v1_genomic.fna.gz
Escherichia_coli	https://ftp.ncbi.nlm.nih.gov/genomes/all/GCF/016/775/845/GCF_016775845.1_ASM1677584v1/GCF_016775845.1_ASM1677584v1_genomic.fna.gz
Escherichia_coli	https://ftp.ncbi.nlm.nih.gov/genomes/all/GCF/002/966/755/GCF_002966755.1_ASM296675v1/GCF_002966755.1_ASM296675v1_genomic.fna.gz
Escherichia_coli	https://ftp.ncbi.nlm.nih.gov/genomes/all/GCF/016/776/165/GCF_016776165.1_ASM1677616v1/GCF_016776165.1_ASM1677616v1_genomic.fna.gz
Escherichia_coli	https://ftp.ncbi.nlm.nih.gov/genomes/all/GCF/900/474/445/GCF_900474445.1_39641_B02/GCF_900474445.1_39641_B02_genomic.fna.gz
Escherichia_coli	https://ftp.ncbi.nlm.nih.gov/genomes/all/GCF/900/636/215/GCF_900636215.1_39282_G02/GCF_900636215.1_39282_G02_genomic.fna.gz
Escherichia_coli	https://ftp.ncbi.nlm.nih.gov/genomes/all/GCF/019/970/895/GCF_019970895.1_ASM1997089v1/GCF_019970895.1_ASM1997089v1_genomic.fna.gz
Escherichia_coli	https://ftp.ncbi.nlm.nih.gov/genomes/all/GCF/016/775/905/GCF_016775905.1_ASM1677590v1/GCF_016775905.1_ASM1677590v1_genomic.fna.gz
Escherichia_coli	https://ftp.ncbi.nlm.nih.gov/genomes/all/GCF/013/305/705/GCF_013305705.1_ASM1330570v1/GCF_013305705.1_ASM1330570v1_genomic.fna.gz
Escherichia_coli	https://ftp.ncbi.nlm.nih.gov/genomes/all/GCF/900/635/215/GCF_900635215.1_39859_D02/GCF_900635215.1_39859_D02_genomic.fna.gz
Escherichia_coli	https://ftp.ncbi.nlm.nih.gov/genomes/all/GCF/900/636/305/GCF_900636305.1_40415_B02/GCF_900636305.1_40415_B02_genomic.fna.gz
Escherichia_coli	https://ftp.ncbi.nlm.nih.gov/genomes/all/GCF/016/776/185/GCF_016776185.1_ASM1677618v1/GCF_016776185.1_ASM1677618v1_genomic.fna.gz
Escherichia_coli	https://ftp.ncbi.nlm.nih.gov/genomes/all/GCF/002/220/215/GCF_002220215.1_ASM222021v1/GCF_002220215.1_ASM222021v1_genomic.fna.gz
Escherichia_coli	https://ftp.ncbi.nlm.nih.gov/genomes/all/GCF/900/635/185/GCF_900635185.1_39038_C01/GCF_900635185.1_39038_C01_genomic.fna.gz
Escherichia_coli	https://ftp.ncbi.nlm.nih.gov/genomes/all/GCF/000/007/445/GCF_000007445.1_ASM744v1/GCF_000007445.1_ASM744v1_genomic.fna.gz
Escherichia_coli	https://ftp.ncbi.nlm.nih.gov/genomes/all/GCF/016/776/025/GCF_016776025.1_ASM1677602v1/GCF_016776025.1_ASM1677602v1_genomic.fna.gz
Escherichia_coli	https://ftp.ncbi.nlm.nih.gov/genomes/all/GCF/003/043/915/GCF_003043915.1_ASM304391v1/GCF_003043915.1_ASM304391v1_genomic.fna.gz
Escherichia_coli	https://ftp.ncbi.nlm.nih.gov/genomes/all/GCF/008/761/515/GCF_008761515.1_ASM876151v1/GCF_008761515.1_ASM876151v1_genomic.fna.gz
Escherichia_coli	https://ftp.ncbi.nlm.nih.gov/genomes/all/GCF/016/757/655/GCF_016757655.1_ASM1675765v1/GCF_016757655.1_ASM1675765v1_genomic.fna.gz
Escherichia_coli	https://ftp.ncbi.nlm.nih.gov/genomes/all/GCF/902/810/285/GCF_902810285.1_SC406/GCF_902810285.1_SC406_genomic.fna.gz
Escherichia_coli	https://ftp.ncbi.nlm.nih.gov/genomes/all/GCF/002/057/355/GCF_002057355.1_ASM205735v1/GCF_002057355.1_ASM205735v1_genomic.fna.gz
Escherichia_coli	https://ftp.ncbi.nlm.nih.gov/genomes/all/GCF/900/474/495/GCF_900474495.1_38344_F01/GCF_900474495.1_38344_F01_genomic.fna.gz
Escherichia_coli	https://ftp.ncbi.nlm.nih.gov/genomes/all/GCF/021/398/995/GCF_021398995.1_ASM2139899v1/GCF_021398995.1_ASM2139899v1_genomic.fna.gz
Escherichia_coli	https://ftp.ncbi.nlm.nih.gov/genomes/all/GCF/001/860/505/GCF_001860505.1_ASM186050v1/GCF_001860505.1_ASM186050v1_genomic.fna.gz
Escherichia_coli	https://ftp.ncbi.nlm.nih.gov/genomes/all/GCF/002/090/355/GCF_002090355.1_ASM209035v1/GCF_002090355.1_ASM209035v1_genomic.fna.gz
Escherichia_coli	https://ftp.ncbi.nlm.nih.gov/genomes/all/GCF/900/636/005/GCF_900636005.1_38389_A01/GCF_900636005.1_38389_A01_genomic.fna.gz
Escherichia_coli	https://ftp.ncbi.nlm.nih.gov/genomes/all/GCF/001/021/615/GCF_001021615.1_APECO18/GCF_001021615.1_APECO18_genomic.fna.gz
Escherichia_coli	https://ftp.ncbi.nlm.nih.gov/genomes/all/GCF/016/776/285/GCF_016776285.1_ASM1677628v1/GCF_016776285.1_ASM1677628v1_genomic.fna.gz
Escherichia_coli	https://ftp.ncbi.nlm.nih.gov/genomes/all/GCF/001/900/925/GCF_001900925.1_ASM190092v1/GCF_001900925.1_ASM190092v1_genomic.fna.gz
Escherichia_coli	https://ftp.ncbi.nlm.nih.gov/genomes/all/GCF/016/776/245/GCF_016776245.1_ASM1677624v1/GCF_016776245.1_ASM1677624v1_genomic.fna.gz
Escherichia_coli	https://ftp.ncbi.nlm.nih.gov/genomes/all/GCF/001/900/475/GCF_001900475.1_ASM190047v1/GCF_001900475.1_ASM190047v1_genomic.fna.gz
Escherichia_coli	https://ftp.ncbi.nlm.nih.gov/genomes/all/GCF/009/395/265/GCF_009395265.1_ASM939526v1/GCF_009395265.1_ASM939526v1_genomic.fna.gz
Escherichia_coli	https://ftp.ncbi.nlm.nih.gov/genomes/all/GCF/000/974/885/GCF_000974885.1_ASM97488v1/GCF_000974885.1_ASM97488v1_genomic.fna.gz
Escherichia_coli	https://ftp.ncbi.nlm.nih.gov/genomes/all/GCF/021/398/465/GCF_021398465.1_ASM2139846v1/GCF_021398465.1_ASM2139846v1_genomic.fna.gz
Escherichia_coli	https://ftp.ncbi.nlm.nih.gov/genomes/all/GCF/016/776/365/GCF_016776365.1_ASM1677636v1/GCF_016776365.1_ASM1677636v1_genomic.fna.gz
Escherichia_coli	https://ftp.ncbi.nlm.nih.gov/genomes/all/GCF/020/023/255/GCF_020023255.1_ASM2002325v1/GCF_020023255.1_ASM2002325v1_genomic.fna.gz
Escherichia_coli	https://ftp.ncbi.nlm.nih.gov/genomes/all/GCF/000/022/345/GCF_000022345.1_ASM2234v1/GCF_000022345.1_ASM2234v1_genomic.fna.gz
Escherichia_coli	https://ftp.ncbi.nlm.nih.gov/genomes/all/GCF/000/800/765/GCF_000800765.1_ASM80076v1/GCF_000800765.1_ASM80076v1_genomic.fna.gz
Escherichia_coli	https://ftp.ncbi.nlm.nih.gov/genomes/all/GCF/902/810/395/GCF_902810395.1_SC477/GCF_902810395.1_SC477_genomic.fna.gz
Escherichia_coli	https://ftp.ncbi.nlm.nih.gov/genomes/all/GCF/900/636/175/GCF_900636175.1_39130_G01/GCF_900636175.1_39130_G01_genomic.fna.gz
Escherichia_coli	https://ftp.ncbi.nlm.nih.gov/genomes/all/GCF/017/901/015/GCF_017901015.1_ASM1790101v1/GCF_017901015.1_ASM1790101v1_genomic.fna.gz
Escherichia_coli	https://ftp.ncbi.nlm.nih.gov/genomes/all/GCF/002/848/225/GCF_002848225.1_ASM284822v1/GCF_002848225.1_ASM284822v1_genomic.fna.gz
Escherichia_coli	https://ftp.ncbi.nlm.nih.gov/genomes/all/GCF/001/663/075/GCF_001663075.1_ASM166307v1/GCF_001663075.1_ASM166307v1_genomic.fna.gz
Escherichia_coli	https://ftp.ncbi.nlm.nih.gov/genomes/all/GCF/014/854/675/GCF_014854675.1_ASM1485467v1/GCF_014854675.1_ASM1485467v1_genomic.fna.gz
Escherichia_coli	https://ftp.ncbi.nlm.nih.gov/genomes/all/GCF/008/931/725/GCF_008931725.1_ASM893172v1/GCF_008931725.1_ASM893172v1_genomic.fna.gz
Escherichia_coli	https://ftp.ncbi.nlm.nih.gov/genomes/all/GCF/014/930/915/GCF_014930915.1_ASM1493091v1/GCF_014930915.1_ASM1493091v1_genomic.fna.gz
Escherichia_coli	https://ftp.ncbi.nlm.nih.gov/genomes/all/GCF/002/899/475/GCF_002899475.1_ASM289947v1/GCF_002899475.1_ASM289947v1_genomic.fna.gz
Escherichia_coli	https://ftp.ncbi.nlm.nih.gov/genomes/all/GCF/900/636/235/GCF_900636235.1_39610_B01/GCF_900636235.1_39610_B01_genomic.fna.gz
Escherichia_coli	https://ftp.ncbi.nlm.nih.gov/genomes/all/GCF/019/334/665/GCF_019334665.1_ASM1933466v1/GCF_019334665.1_ASM1933466v1_genomic.fna.gz
Escherichia_coli	https://ftp.ncbi.nlm.nih.gov/genomes/all/GCF/902/810/415/GCF_902810415.1_SC476/GCF_902810415.1_SC476_genomic.fna.gz
Escherichia_coli	https://ftp.ncbi.nlm.nih.gov/genomes/all/GCF/002/024/865/GCF_002024865.1_ASM202486v1/GCF_002024865.1_ASM202486v1_genomic.fna.gz
Escherichia_coli	https://ftp.ncbi.nlm.nih.gov/genomes/all/GCF/002/934/025/GCF_002934025.1_ASM293402v1/GCF_002934025.1_ASM293402v1_genomic.fna.gz
Escherichia_coli	https://ftp.ncbi.nlm.nih.gov/genomes/all/GCF/004/022/505/GCF_004022505.2_ASM402250v2/GCF_004022505.2_ASM402250v2_genomic.fna.gz
Escherichia_coli	https://ftp.ncbi.nlm.nih.gov/genomes/all/GCF/900/635/165/GCF_900635165.1_38670_F01/GCF_900635165.1_38670_F01_genomic.fna.gz
Escherichia_coli	https://ftp.ncbi.nlm.nih.gov/genomes/all/GCF/003/722/195/GCF_003722195.1_ASM372219v1/GCF_003722195.1_ASM372219v1_genomic.fna.gz
Escherichia_coli	https://ftp.ncbi.nlm.nih.gov/genomes/all/GCF/002/812/545/GCF_002812545.1_ASM281254v1/GCF_002812545.1_ASM281254v1_genomic.fna.gz
Escherichia_coli	https://ftp.ncbi.nlm.nih.gov/genomes/all/GCF/000/952/955/GCF_000952955.1_EcRV308Chr/GCF_000952955.1_EcRV308Chr_genomic.fna.gz
Escherichia_coli	https://ftp.ncbi.nlm.nih.gov/genomes/all/GCF/003/019/095/GCF_003019095.1_ASM301909v1/GCF_003019095.1_ASM301909v1_genomic.fna.gz
Escherichia_coli	https://ftp.ncbi.nlm.nih.gov/genomes/all/GCF/001/183/665/GCF_001183665.1_ASM118366v1/GCF_001183665.1_ASM118366v1_genomic.fna.gz
Escherichia_coli	https://ftp.ncbi.nlm.nih.gov/genomes/all/GCF/016/775/825/GCF_016775825.1_ASM1677582v1/GCF_016775825.1_ASM1677582v1_genomic.fna.gz
Escherichia_coli	https://ftp.ncbi.nlm.nih.gov/genomes/all/GCF/900/635/175/GCF_900635175.1_38936_C01/GCF_900635175.1_38936_C01_genomic.fna.gz
Escherichia_coli	https://ftp.ncbi.nlm.nih.gov/genomes/all/GCF/905/332/365/GCF_905332365.1_AI2938v1/GCF_905332365.1_AI2938v1_genomic.fna.gz
Escherichia_coli	https://ftp.ncbi.nlm.nih.gov/genomes/all/GCF/010/669/005/GCF_010669005.1_ASM1066900v1/GCF_010669005.1_ASM1066900v1_genomic.fna.gz
Escherichia_coli	https://ftp.ncbi.nlm.nih.gov/genomes/all/GCF/002/078/295/GCF_002078295.1_ASM207829v1/GCF_002078295.1_ASM207829v1_genomic.fna.gz
Escherichia_coli	https://ftp.ncbi.nlm.nih.gov/genomes/all/GCF/019/428/565/GCF_019428565.1_ASM1942856v1/GCF_019428565.1_ASM1942856v1_genomic.fna.gz
Escherichia_coli	https://ftp.ncbi.nlm.nih.gov/genomes/all/GCF/021/398/955/GCF_021398955.1_ASM2139895v1/GCF_021398955.1_ASM2139895v1_genomic.fna.gz
Escherichia_coli	https://ftp.ncbi.nlm.nih.gov/genomes/all/GCF/001/900/905/GCF_001900905.1_ASM190090v1/GCF_001900905.1_ASM190090v1_genomic.fna.gz
Escherichia_coli	https://ftp.ncbi.nlm.nih.gov/genomes/all/GCF/016/776/105/GCF_016776105.1_ASM1677610v1/GCF_016776105.1_ASM1677610v1_genomic.fna.gz
Escherichia_coli	https://ftp.ncbi.nlm.nih.gov/genomes/all/GCF/000/599/645/GCF_000599645.1_ASM59964v1/GCF_000599645.1_ASM59964v1_genomic.fna.gz
Escherichia_coli	https://ftp.ncbi.nlm.nih.gov/genomes/all/GCF/011/045/235/GCF_011045235.1_ASM1104523v1/GCF_011045235.1_ASM1104523v1_genomic.fna.gz
Escherichia_coli	https://ftp.ncbi.nlm.nih.gov/genomes/all/GCF/902/825/205/GCF_902825205.1_SC467/GCF_902825205.1_SC467_genomic.fna.gz
Escherichia_coli	https://ftp.ncbi.nlm.nih.gov/genomes/all/GCF/002/843/685/GCF_002843685.1_ASM284368v1/GCF_002843685.1_ASM284368v1_genomic.fna.gz
Escherichia_coli	https://ftp.ncbi.nlm.nih.gov/genomes/all/GCF/019/645/795/GCF_019645795.1_ASM1964579v1/GCF_019645795.1_ASM1964579v1_genomic.fna.gz
Escherichia_coli	https://ftp.ncbi.nlm.nih.gov/genomes/all/GCF/016/775/985/GCF_016775985.1_ASM1677598v1/GCF_016775985.1_ASM1677598v1_genomic.fna.gz
Escherichia_coli	https://ftp.ncbi.nlm.nih.gov/genomes/all/GCF/013/166/975/GCF_013166975.1_ASM1316697v1/GCF_013166975.1_ASM1316697v1_genomic.fna.gz
Escherichia_coli	https://ftp.ncbi.nlm.nih.gov/genomes/all/GCF/000/599/665/GCF_000599665.1_ASM59966v1/GCF_000599665.1_ASM59966v1_genomic.fna.gz
Escherichia_coli	https://ftp.ncbi.nlm.nih.gov/genomes/all/GCF/018/966/785/GCF_018966785.1_ASM1896678v1/GCF_018966785.1_ASM1896678v1_genomic.fna.gz
Escherichia_coli	https://ftp.ncbi.nlm.nih.gov/genomes/all/GCF/916/098/175/GCF_916098175.1_CNR85I8gen/GCF_916098175.1_CNR85I8gen_genomic.fna.gz
Escherichia_coli	https://ftp.ncbi.nlm.nih.gov/genomes/all/GCF/016/779/865/GCF_016779865.1_ASM1677986v1/GCF_016779865.1_ASM1677986v1_genomic.fna.gz
Escherichia_coli	https://ftp.ncbi.nlm.nih.gov/genomes/all/GCF/003/432/305/GCF_003432305.1_ASM343230v1/GCF_003432305.1_ASM343230v1_genomic.fna.gz
Escherichia_coli	https://ftp.ncbi.nlm.nih.gov/genomes/all/GCF/011/404/595/GCF_011404595.1_ASM1140459v1/GCF_011404595.1_ASM1140459v1_genomic.fna.gz
Escherichia_coli	https://ftp.ncbi.nlm.nih.gov/genomes/all/GCF/002/057/245/GCF_002057245.1_ASM205724v1/GCF_002057245.1_ASM205724v1_genomic.fna.gz
Escherichia_coli	https://ftp.ncbi.nlm.nih.gov/genomes/all/GCF/013/376/515/GCF_013376515.1_ASM1337651v1/GCF_013376515.1_ASM1337651v1_genomic.fna.gz
Escherichia_coli	https://ftp.ncbi.nlm.nih.gov/genomes/all/GCF/014/338/505/GCF_014338505.1_ASM1433850v1/GCF_014338505.1_ASM1433850v1_genomic.fna.gz
Escherichia_coli	https://ftp.ncbi.nlm.nih.gov/genomes/all/GCF/000/974/465/GCF_000974465.1_ASM97446v1/GCF_000974465.1_ASM97446v1_genomic.fna.gz
Escherichia_coli	https://ftp.ncbi.nlm.nih.gov/genomes/all/GCF/019/428/545/GCF_019428545.1_ASM1942854v1/GCF_019428545.1_ASM1942854v1_genomic.fna.gz
Escherichia_coli	https://ftp.ncbi.nlm.nih.gov/genomes/all/GCF/003/717/595/GCF_003717595.1_ASM371759v1/GCF_003717595.1_ASM371759v1_genomic.fna.gz
Escherichia_coli	https://ftp.ncbi.nlm.nih.gov/genomes/all/GCF/008/124/405/GCF_008124405.1_ASM812440v1/GCF_008124405.1_ASM812440v1_genomic.fna.gz
Escherichia_coli	https://ftp.ncbi.nlm.nih.gov/genomes/all/GCF/000/974/865/GCF_000974865.1_ASM97486v1/GCF_000974865.1_ASM97486v1_genomic.fna.gz
Escherichia_coli	https://ftp.ncbi.nlm.nih.gov/genomes/all/GCF/904/425/475/GCF_904425475.1_MG1655/GCF_904425475.1_MG1655_genomic.fna.gz
Escherichia_coli	https://ftp.ncbi.nlm.nih.gov/genomes/all/GCF/900/636/195/GCF_900636195.1_39220_B01/GCF_900636195.1_39220_B01_genomic.fna.gz
Escherichia_coli	https://ftp.ncbi.nlm.nih.gov/genomes/all/GCF/014/157/395/GCF_014157395.1_ASM1415739v1/GCF_014157395.1_ASM1415739v1_genomic.fna.gz
Escherichia_coli	https://ftp.ncbi.nlm.nih.gov/genomes/all/GCF/003/018/655/GCF_003018655.1_ASM301865v1/GCF_003018655.1_ASM301865v1_genomic.fna.gz
Escherichia_coli	https://ftp.ncbi.nlm.nih.gov/genomes/all/GCF/020/190/405/GCF_020190405.1_ASM2019040v1/GCF_020190405.1_ASM2019040v1_genomic.fna.gz
Escherichia_coli	https://ftp.ncbi.nlm.nih.gov/genomes/all/GCF/020/494/055/GCF_020494055.1_ASM2049405v1/GCF_020494055.1_ASM2049405v1_genomic.fna.gz
Escherichia_coli	https://ftp.ncbi.nlm.nih.gov/genomes/all/GCF/008/329/665/GCF_008329665.1_ASM832966v1/GCF_008329665.1_ASM832966v1_genomic.fna.gz
Escherichia_coli	https://ftp.ncbi.nlm.nih.gov/genomes/all/GCF/014/160/155/GCF_014160155.1_ASM1416015v1/GCF_014160155.1_ASM1416015v1_genomic.fna.gz
Escherichia_coli	https://ftp.ncbi.nlm.nih.gov/genomes/all/GCF/016/592/875/GCF_016592875.1_ASM1659287v1/GCF_016592875.1_ASM1659287v1_genomic.fna.gz
Escherichia_coli	https://ftp.ncbi.nlm.nih.gov/genomes/all/GCF/016/776/345/GCF_016776345.1_ASM1677634v1/GCF_016776345.1_ASM1677634v1_genomic.fna.gz
Escherichia_coli	https://ftp.ncbi.nlm.nih.gov/genomes/all/GCF/011/022/275/GCF_011022275.1_ASM1102227v1/GCF_011022275.1_ASM1102227v1_genomic.fna.gz
Escherichia_coli	https://ftp.ncbi.nlm.nih.gov/genomes/all/GCF/016/775/965/GCF_016775965.1_ASM1677596v1/GCF_016775965.1_ASM1677596v1_genomic.fna.gz
Escherichia_coli	https://ftp.ncbi.nlm.nih.gov/genomes/all/GCF/900/636/595/GCF_900636595.1_42925_A01/GCF_900636595.1_42925_A01_genomic.fna.gz
Escherichia_coli	https://ftp.ncbi.nlm.nih.gov/genomes/all/GCF/003/052/665/GCF_003052665.1_ASM305266v1/GCF_003052665.1_ASM305266v1_genomic.fna.gz
Escherichia_coli	https://ftp.ncbi.nlm.nih.gov/genomes/all/GCF/001/900/435/GCF_001900435.1_ASM190043v1/GCF_001900435.1_ASM190043v1_genomic.fna.gz
Escherichia_coli	https://ftp.ncbi.nlm.nih.gov/genomes/all/GCF/002/237/305/GCF_002237305.1_ASM223730v1/GCF_002237305.1_ASM223730v1_genomic.fna.gz
Escherichia_coli	https://ftp.ncbi.nlm.nih.gov/genomes/all/GCF/001/020/945/GCF_001020945.2_ASM102094v2/GCF_001020945.2_ASM102094v2_genomic.fna.gz
Escherichia_coli	https://ftp.ncbi.nlm.nih.gov/genomes/all/GCF/003/399/845/GCF_003399845.2_ASM339984v2/GCF_003399845.2_ASM339984v2_genomic.fna.gz
Escherichia_coli	https://ftp.ncbi.nlm.nih.gov/genomes/all/GCF/021/166/015/GCF_021166015.1_ASM2116601v1/GCF_021166015.1_ASM2116601v1_genomic.fna.gz
Escherichia_coli	https://ftp.ncbi.nlm.nih.gov/genomes/all/GCF/001/650/295/GCF_001650295.1_ASM165029v1/GCF_001650295.1_ASM165029v1_genomic.fna.gz
Escherichia_coli	https://ftp.ncbi.nlm.nih.gov/genomes/all/GCF/001/932/515/GCF_001932515.1_ASM193251v1/GCF_001932515.1_ASM193251v1_genomic.fna.gz
[truncated: 6,552 more rows]
