# Supplementary material for: Restriction-modification systems have shaped the evolution and distribution of plasmids across bacteria
Source: Nucleic Acids Res. 2023 May 31;51(13):6806–18. doi: 10.1093/nar/gkad452 (PMC10359461; doi:10.1093/nar/gkad452)
Supplement: gkad452_Supplemental_Files [file gkad452_supplemental_files.zip › SuppDataS7-16S-species.nwk]

((((((Mycoplasma_mycoides:0.095989249,Mycoplasmopsis_bovis:0.186452945)1.000:0.077490068,((Lactococcus_lactis:0.075160651,((Streptococcus_suis:0.025073367,(Streptococcus_pneumoniae:0.028700992,Streptococcus_thermophilus:0.030593696)0.871:0.014821597)0.945:0.008755125,(Streptococcus_pyogenes:0.016389963,(Streptococcus_agalactiae:0.017456811,Streptococcus_dysgalactiae:0.008364306)0.963:0.015405135)0.601:0.011390293)0.997:0.029279952)1.000:0.039803295,((Lacticaseibacillus_paracasei:0.056207935,(Lactiplantibacillus_plantarum:0.044343969,(Limosilactobacillus_fermentum:0.040061288,Limosilactobacillus_reuteri:0.033196318)1.000:0.042458876)0.336:0.014455372)0.999:0.032742677,((Listeria_monocytogenes:0.049509988,((Staphylococcus_pseudintermedius:0.020016023,(Staphylococcus_aureus:0.009264365,Staphylococcus_epidermidis:0.00597069)0.649:0.007400723)1.000:0.042726943,((Bacillus_anthracis:0.001603679,(Bacillus_mycoides:0.005488419,Bacillus_cereus:5e-09)0.530:0.000731096)1.000:0.024059078,(Bacillus_licheniformis:0.012065795,(Bacillus_subtilis:5e-09,(Bacillus_amyloliquefaciens:0.002943092,Bacillus_velezensis:0.002500639)0.532:0.000834454)0.938:0.005781489)1.000:0.03705107)0.945:0.015226312)0.980:0.019414595)0.999:0.02941575,(Enterococcus_faecalis:0.025481305,Enterococcus_faecium:0.012986011)0.995:0.023215949)0.922:0.019147026)0.622:0.022653023)1.000:0.056089148)0.970:0.036509908,(Clostridioides_difficile:0.105857557,Clostridium_perfringens:0.094101602)0.999:0.050335252)0.987:0.03811527,((Bifidobacterium_breve:0.012526349,Bifidobacterium_longum:0.02054458)1.000:0.12529681,(Corynebacterium_pseudotuberculosis:0.052303946,(Mycobacteroides_abscessus:0.02926466,(Mycobacterium_intracellulare:0.008201132,Mycobacterium_tuberculosis:0.011943121)0.996:0.028372017)0.994:0.030375473)0.991:0.044625675)1.000:0.126400868)0.957:0.044859194,(Akkermansia_muciniphila:0.216872302,Chlamydia_trachomatis:0.20787298)0.996:0.065925895)0.865:0.0140024625,(((((((((((((Klebsiella_aerogenes:0.001644415,(Citrobacter_freundii:0.011584135,((Enterobacter_hormaechei:5e-09,(Salmonella_enterica:0.011348784,(Escherichia_coli:0.000714959,Escherichia_fergusonii:5e-09)1.000:0.020628792)0.990:0.008276736)0.999:0.009805596,Klebsiella_michiganensis:0.004369739)0.709:0.002310969)0.947:0.00506429):0.001952154,(Klebsiella_quasipneumoniae:5e-09,(Klebsiella_pneumoniae:0.000666978,Klebsiella_variicola:0.006581544)0.989:0.004296644)0.962:0.007589378)0.295:0.008823587,Serratia_marcescens:0.012033891)0.972:0.014620644,Yersinia_pestis:0.028766961)0.994:0.008346982,(Morganella_morganii:0.027282842,Proteus_mirabilis:0.036991074)0.971:0.014880876)0.523:0.024414509,(Vibrio_cholerae:0.025620731,Vibrio_parahaemolyticus:0.066789801)1.000:0.031916678)0.996:0.00783618,(Mannheimia_haemolytica:0.024016462,(Haemophilus_influenzae:0.043471589,Pasteurella_multocida:0.03312903)0.921:0.016980755)1.000:0.089448626)0.847:0.027866341,Aeromonas_hydrophila:0.055962203)0.997:0.064296193,((Acinetobacter_baumannii:0.016316513,Acinetobacter_pittii:0.015179713)1.000:0.082131919,(Pseudomonas_aeruginosa:0.038318737,Pseudomonas_chlororaphis:0.020786273)1.000:0.038374313)0.584:0.003928801)1.000:0.016382289,(Legionella_pneumophila:0.089550583,Piscirickettsia_salmonis:0.092388734)0.988:0.028196232)0.903:0.027018299,((Neisseria_gonorrhoeae:0.010316261,Neisseria_meningitidis:0.003805167)1.000:0.070880386,(Burkholderia_pseudomallei:0.042245507,Ralstonia_solanacearum:0.059562064)1.000:0.042954398)1.000:0.078630194)0.984:0.020624065,(Xylella_fastidiosa:0.025676594,(Xanthomonas_citri:0.000695929,Xanthomonas_oryzae:0.001319595)0.995:0.019669669)1.000:0.061212259)0.872:0.081616163,(Helicobacter_pylori:0.092660445,(Campylobacter_coli:0.011550078,Campylobacter_jejuni:0.003872334)1.000:0.103332499)1.000:0.129836641)1.000:0.0097255275)Root;
